# Supplementary material for: A Multi-Population Consensus Genetic Map Reveals Inconsistent Marker Order among Maps Likely Attributed to Structural Variations in the Apple Genome
Source: PLoS One. 2012 Nov 5;7(11):e47864. doi: 10.1371/journal.pone.0047864 (PMC3489900; doi:10.1371/journal.pone.0047864)
Supplement: Table S1 — A list of 1536 SNPs from GoldenGate™ OPA developed by Khan et al. (2012), along with their ≥60 bp flanking sequences, designability score, and rank. SNPs with 50% GenCall (GC)<0.25 were removed from further processing. Heterozygosity excess, missing data (Call Frequency), minor allele frequency, and 50% GC scores for all 1536 SNPs are provided. In addition, linkage group, map position (cM), segregation type, goodness of fit value (X2), and significance test for deviation from expected frequencies are also provided for those SNPs that were mapped onto the integrated map. Note: SNPs having scores >0.25 for 50% GC that were not mapped were either monomorphic, had excess missing data, or resulted in problems while establishing linkage groups due to some artifacts. Significance levels used for goodness of fit tests were: *:0.1 **:0.05 ***:0.01 ****:0.005 *****:0.001 ******:0.0005 *******:0.0001. (XLSX) [file pone.0047864.s003.xlsx]

## Sheet: Supplementary Table
Table S1. A list of 1536 SNPs from GoldenGate™ OPA developed by Khan et al. (2012), along with their ≥ 60 bp flanking sequences, designability score, and rank. SNPs with 50% GenCall (GC) < 0.25 were removed from further processing. Heterozygosity excess , missing data (Call Frequency), minor allele frequency, and 50% GC scores for all 1536 SNPs are provided. In addition, linkage group , map posit…
Locus	Sequence	Reference	SNP Variant	Designability Score	Designability Rank	Heterozygosity Excess	Call Frequency (%)	Minor allele Frequency	50% GC	Linkage Group	Map Position (cM)	Segregation Type	X2	Significance
MdSNPui02877	TCTAGATTCCGATGTTTCATTGCATCAACTATCCCAAACAATTCCTGAAACTGAGATTTC[A/G]TAGCCAATGCAGATTCTGATTCCCCAGTCTCACTTGTAAAACAATCACCAACTTCGAATA	Khan et al. (2012)	[A/G]	0.986	1	0.0953712	1	0.241803	0.591309	LG01	0	<lmxll>	1.11	-
MdSNPui04824	GAGGGAGGGTAGGACCTGCGAGCCACAGATACCATAAGAAGCAACTACTGAGAATTTCAT[A/G]TAAAAAAGCTGCTGCTGGTAAACCAAGATCTACACTGTACCAACAGTCCGGCTAATTGCG	Khan et al. (2012)	[A/G]	0.97	1	0.370781	1	0.270492	0.795417	LG01	3.63	<lmxll>	0.71	-
MdSNPui04945	TCTAAGACCTCTTGTTTTTTAGACCATGCGGAATCTTACTCAAAACCTTGGCATCAAACA[T/C]GGCATACTGCTTTTTGAACTCGATAGTCGCCCTCTCTGCGAGTGGGTCGATCTTGTCTTC	Khan et al. (2012)	[T/C]	0.903	1	0.280125	1	0.303279	0.707521	LG01	3.63	<lmxll>	0.71	-
MdSNPui04947	AAAAGAGAACCAAGCATGAAATAATATACACCATAACAGTTCAAACACNAATCGACGAAC[A/G]ACGTAAAGCAGCATTGAATAACATAAAGTCATCCTAATTGAAATATGGGTAAGCTGCTGT	Khan et al. (2012)	[A/G]	0.568	0.5	0.309275	1	0.315574	0.829896	LG01	3.63	<lmxll>	0.71	-
MdSNPui11974	TCGTCAAGGCAGACATCAACGCATACACTGATACAAGCGATTTTACATGTCACACGGAGA[A/G]CCTTGGAGTACTTAAGGTTAGTCGACTGCAACTGGTTGCATGTTTTCGGCTTCCTGCCTC	Khan et al. (2012)	[A/G]	0.982	1	0.370781	1	0.270492	0.787508	LG01	3.63	<lmxll>	0.71	-
MdSNPui00808	TGGGAGCTTCCTCACTCATAGTAGAGTTTGATCTCGAAAAGTTACGCTTTAAACTGGTGG[T/C]CTGGAACGTTTCCTTGGGTGTGACCGTCAGCTTTTGAATAGGACTTTGCAGCTCTGGAAC	Khan et al. (2012)	[T/C]	0.983	1	0.244883	1	0.196721	0.792837	LG01	4.195	<nnxnp>	6.4	**
MdSNPui06789	AAACTTGAAACCTTTCGAAATTATGTTCATTCAGCAGGTTTAGATACTTGAGACTCCTGC[T/C]GTTGTTTCCACTGCTCTGGTGTCAGAGCTTTCTTTATCGAGAGCGCATGAATCTCCTTCA	Khan et al. (2012)	[T/C]	0.977	1	0.232306	1	0.188525	0.507231	LG01	4.195	<nnxnp>	6.4	**
MdSNPui12096	tgcccgggaagcattaagcatcaacctttcgacatttgagaagccccttcaaaagctcac[A/T]tttgcagatcttctcaaggccaccaatggtttccacgatgacagccttattggctctggt	Khan et al. (2012)	[A/T]	0.84	1	0.238563	1	0.192623	0.791964	LG01	4.195	<nnxnp>	6.4	**
MdSNPui02150	ACCCAGAAGCTCAATCTGCAGAATTCCACCTATGCAAAGAACTGGTTCTGGAAGCTTAAA[A/T]GTCTGCAAGCGGTTCTCCTGTTTGTAAGGANNCCATATATTAGCTTATTTAAGTCAAGTA	Khan et al. (2012)	[A/T]	0.966	1	0.166664	0.991803	0.272727	0.605325	LG01	4.55	<lmxll>	0.1	-
MdSNPui01018	ATTCTGTAGTCAGTTTTCACACAAATTAAAGAACACAATGAACAAACTGACCCGAACCCC[A/C]AAATACAAAAAGAGCAAACAAGAAAGATATACATATGAAAAAACCAGAAGTTACGCAGAT	Khan et al. (2012)	[A/C]	0.992	1	0.143748	1	0.262295	0.703609	LG01	4.574	<lmxll>	0.18	-
GDsnp01194	AGTAGCAACTAATTACGACTTCAAGCAAATGTGAGGACTCCTTACTAAAGTGACTTTTGACAGACCTCCCATATTAGACCGCATCAAGGCTACAAGCTTA[A/T]TTGTTCACTATCTATACTTCCACTATATCTTATACATCTAAGCTCACTGCAAACAAAAGTATTTTTTGATAAACAATAATTCAGCATAAAACAAAACAAA	Velasco et al. (2010)				0.130883	1	0.237705	0.897418	LG01	16.372	<lmxll>	1.11	-
MdSNPui09392	GATTTTCACCATTACTTACATAAATTAAGATTTAACCTACCTTGGCATCCAAGATAGTGA[T/C]AGACCTAGACAACATATCCAAACAAGTAAAGGGTATATGCCCCTTGAATCATTAACCCCC	Khan et al. (2012)	[T/C]	0.971	1	-0.0934269	1	0.463115	0.841532	LG01	27.862	<hkxhk>	5.36	*
MdSNPui00737	GCTTCTTTCCTGTCATTACAAAAGAAGCCTTCGGATATCACTGAAGTTTGAACGTAAAGC[T/C]GAGAGGAACGAACCTCCAACTTTNCCNTCAAAAACTCGATGATCAGCCGATAATGTCAAG	Khan et al. (2012)	[T/C]	0.956	1	0.253854	1	0.430328	0.533465	LG01	30.313	<hkxhk>	11.07	****
MdSNPui04701	AGCAGGTCCAAGACTTCTAGCAGGGTTGATGCCAGTGCCAGTGATTGGGATGGTGGCCAA[A/G]TGAACAATGAACACAGCAAACCCGATTGGCAGTGGAGCCAAAACCGGAACATGGGAGTCT	Khan et al. (2012)	[A/G]	0.884	1	-0.133333	0.983607	0.5	0.256221	LG01	31.48	<hkxhk>	4.62	*
MdSNPui04700	GAGAAAACGGTGTAAACGAGCACAAAGGTGCCAATAATCTCAGCAGCCAATCCAACTCCG[A/G]TGCTGTACCCATCGCTAAGTGAGTTGGCACCGCCGCCGTACTTGGTGTAGTAGCTCTTCT	Khan et al. (2012)	[A/G]	0.829	1	0.21998	1	0.180328	0.667264	LG01	33.318	<nnxnp>	11.38	*****
MdSNPui06364	CGGATACTGCCAAAGATCTGTAGTTGCCCTAGCTACCATCAAAGCCAACCAACATGACTT[T/C]CAAATTTCAATTAGCTTTTTCGTCGTCGCTTGCGTCATCTTCGTTGGTAGTAGCAACAAC	Khan et al. (2012)	[T/C]	0.986	1	0.438717	0.991803	0.338843	0.701303	LG01	35.3	<nnxnp>	13.76	******
MdSNPui04590	CAACCAACCTTCATCCATTCGTTATTCAAAGAAAAACATACAAAGCAAAAGCATTACTTG[A/C]TTGAAGCCAAAATTTGGATTCCATAAGATAAAAGTAAAGCAAATAACGTTTCAGTAATCT	Khan et al. (2012)	[A/C]	0.997	1	0.184045	0.97541	0.155462	0.789384	LG01	36.039	<nnxnp>	14.4	******
MdSNPui01149	CATGAAATTATATCCGATCAAAAAAAACAAAGCAAGATAGTGCCCGCAATACCTAAACAA[T/C]GCACGTAAATTTCAATATCCTCTAGTTCAACTCTGAACCATAGCCTACTTAATCATCAAA	Khan et al. (2012)	[T/C]	0.952	1	0.220493	0.97541	0.180672	0.767921	LG01	37.404	<nnxnp>	16.04	*******
MdSNPui00702	ATGCTGCTGGACAAACTGTGAGATATCAAAGCAGGCTACGGCCAATGCCCTAGGATCACT[A/G]GATGTGTCCAAGATAGTAATCAGGACTCTTAGAATCTGAAAGTCATTATCTTCAAAGTTG	Khan et al. (2012)	[A/G]	0.99	1	0.490443	0.959016	0.32906	0.679649	LG01	39.987	<lmxll>	2.84	*
MdSNPui05259	GAGAGCGGAGAGCTGAGCTGAATCGCGCGCTCGGATCTCGTTGATAAGTCGCTTCCCCAA[A/G]CTCGCGATACCTCGACTGCTCGAATTNGCGGCCATACAGTAAAAGACTAGTGTAGAGAGA	Khan et al. (2012)	[A/G]	0.769	1	0.213909	1	0.17623	0.487322	LG01	39.987	<lmxll>	2.84	*
MdSNPui08584	GAGCTGGGTGGCGTTGGCAAGCTCCTCTGCGGAAGAATCACCAGCCTTGGTATGCTTAGC[A/G]CGTCTTGGGAAGACCACTAATTTGGCCTTGTATGTCTTCAGACGNTGAACATTAGCTTGA	Khan et al. (2012)	[A/G]	0.982	1	0.218253	0.983607	0.179167	0.655433	LG01	39.987	<lmxll>	2.84	*
MdSNPui04241	ACTAGTATGTTGAACGGATTTGAACGGATGAGGTCGTTCTCTTCAACCTCTCAAAAGTCC[C/G]GTGTCTGTCAGCTCAGCATCGATTATATGTTTAACGGCTCTGCCTCGCTGTCCCTCTCCT	Khan et al. (2012)	[C/G]	0.986	1	0.41607	1	0.344262	0.63923	LG01	41.615	<lmxll>	2.18	-
MdSNPui04242	TAGGTACACTTNCACTTCAATGTTAATGAAGAAAAATATGAGAGCGGTTATTTGGATGCT[T/G]TAAAAGAATAACAACAATGGCATTANAAGAAGAGATGATTTTCCTTTCCCCGAAATTTCG	Khan et al. (2012)	[T/G]	0.973	1	0.411986	0.991803	0.342975	0.810731	LG01	41.615	<lmxll>	2.18	-
MdSNPui04630	CTTCTTCTTCTGCAACCGATGGCAGCCCCTCTTTGAACCACGCGTAAAGTCCGCCTTCTA[A/G]GTGGAAGACATTCGTATAACCGTTGAGGACGAGCAAGTAGGCTGCTATCAGTGATCTTGA	Khan et al. (2012)	[A/G]	0.925	1	0.487497	0.97541	0.327731	0.4535	LG01	41.615	<lmxll>	2.18	-
MdSNPui11986	GATGAATCTGGCCTTTGATTAAACCCAGATTCAAGTAAAGCAGATGAAGACTGACATGAC[A/C]CAGATACCGGCGGAAGTGCCAAAGCATTTTTTGAAGCTTTTTGAGGATACGGATGAGNAG	Khan et al. (2012)	[A/C]	0.92	1	0.390157	1	0.348361	0.57567	LG01	41.977	<hkxhk>	22.42	*******
MdSNPui11802	GCCGTTTTGGCCCCAATACGTCGCGATTCCGGCGGCTTGGGAGGACTTGCATGAAGAAAT[A/G]AGGATCAAGAGGGACAGAGTTAGGGCTAGGGTTTGTGTTTTGGATGCCATTTTTGTATGT	Khan et al. (2012)	[A/G]	0.967	1	0.290313	0.983607	0.225	0.488642	LG01	43.012	<lmxll>	1.36	-
MdSNPui03974	CTCAGAAAGTGGTGCTCCTATCGCGTCTTTCCCTAAGAGATCCTTGTCATAGAAGACATC[A/G]TTCAAAAGCTGCTCGCTTTGAAGTGATTCAAGGTCTGCAACCTTGAGTCCTTGAGAGGAG	Khan et al. (2012)	[A/G]	0.992	1	0.292904	1	0.352459	0.36949	LG01	43.945	<lmxll>	1.11	-
MdSNPui05817	CTAGGGCCTTGTCCGTGTCGTTGTCATACATCATTAGGGCTTCAGCAACAGCGTTTGGTG[A/G]AAATCCCATCTCTCGTAGAAGGGTGAATGCATTGACGAATTCTCGAACCTTAGTAGGATT	Khan et al. (2012)	[A/G]	0.928	1	0.419133	0.991803	0.330578	0.714451	LG01	43.945	<lmxll>	1.11	-
MdSNPui06416	TGTCTCTATATTTAGCCTTGATTTCTTCAGCTGTCCTCATTTTTGGTTTTGTATCACTTG[A/T]CGCGCCTTCAAATAATCTTTCCTTCTCTGTTCCCTTGTCTTTATTNTCNTTCTTGTTCTT	Khan et al. (2012)	[A/T]	0.997	1	0.509069	0.991803	0.404959	0.708746	LG01	45.75	<hkxhk>	20.33	*******
MdSNPui03159	CGTCAAAGCGGCACTAACCCAAGTTTGCACATCACTTATCATGAGCTGAAAATCCGAGCT[T/C]NTAAAGTTGCCCATCTCAGCTATGGACCTTTGAATGACATCGACCGAATCACTTAACTCT	Khan et al. (2012)	[T/C]	0.935	1	0.613332	0.991803	0.380165	0.346548	LG01	46.689	<hkxhk>	30.15	*******
MdSNPui08039	CAAGTAAGTTTGATAGGTTGTCATTCACAGTACGTGAGGGGGTCCTCATACGTAAATTCC[T/G]TGCTCCTCCTTGGTTTCTTCCATCGTCAGCTGGAGGAATAGGTGGACCAGTTGCAGCAAC	Khan et al. (2012)	[T/G]	0.934	1	0.592055	1	0.385246	0.468344	LG01	46.934	<hkxhk>	27.87	*******
MdSNPui12064	AGGGGTGAGAGGCACTGTCATCAGGCCGTGTCCCATTCCGACAAGGCAGACTTTTCCGCC[A/G]GGACGAGTAGCATTGAGGCCGGTCGCCATGGTTTTGTTGAAACCCACACAATCGAAGGTC	Khan et al. (2012)	[A/G]	0.787	1	0.602647	0.991803	0.376033	0.318985	LG01	47.221	<hkxhk>	29.85	*******
MdSNPui00204	ATCAGACATACATTCATTTTTGCCTATATAACAAAACCAAAGCGAGACCGTCTCAAGAAC[A/G]CTGCTCATATATCTACGCTCCACAGGTAGAACACTCGGAGTTTAGAAAAACTGGAAAAAT	Khan et al. (2012)	[A/G]	0.969	1	0.100996	1	0.17623	0.590899	LG01	47.292	<nnxnp>	14.73	******
MdSNPui11867	GAAAGGTAGGATCTTGATGGTGTTAACATCAACGAGCCAAGCAGCCATGTTTTCCTTCTC[A/C]ACAGGTTTGACATCTCTAACCATGCCATTGCAGGATTGGCCTCCCTTGCCCATTTTTTAC	Khan et al. (2012)	[A/C]	0.984	1	0.513995	1	0.368853	0.6485	LG01	47.516	<hkxhk>	25.02	*******
MdSNPui11812	AAAACCAAACCGGTGGGTAATAAGCGGCTTCACGTCGATCTTCCCGCTTCTCAAAAACTC[A/T]AGGCAAAGCGGCCATGTGTTCTTGTAACGAAAAACTCCAACCACGTCAACCTCCCTGGCA	Khan et al. (2012)	[A/T]	0.811	1	0.548385	0.983607	0.354167	0.554942	LG01	47.639	<hkxhk>	29.34	*******
MdSNPui11709	AAACTTTGACAGTTTCATCGGCACCAAGAGACTTTGCCATAGCTAGACGCTGATCATCCA[T/C]GTCCACAATGACAATTCTCGGCGCCCCGAAAGCACGAGCAGATAGCACGGATACCAGCCC	Khan et al. (2012)	[T/C]	0.953	1	0.503441	1	0.364754	0.783881	LG01	47.803	<hkxhk>	24.91	*******
MdSNPui02273	GAAAATGGTACAATATTCATGAAATCTCCACTCAGTTATGAATCCTGGATCTTCATCTTT[T/C]GGGGTTCCAGACTTCNGTGATTCTGTCATGATTCAAATTGGAAAATGATGAACAACAGGT	Khan et al. (2012)	[T/C]	0.568	0.5	0.545607	1	0.393443	0.691392	LG01	48.178	<hkxhk>	22.8	*******
MdSNPui06343	TAATAAAGTTCCTGATTGATATGGACATGATTGATACAGAAGTTGTGTTGAAGAAACCTT[A/G]AACTTCTTTTGGATGGTATTGGTCATAATTTGNGCAACNCATGTTGTAATAACTGCAAGA	Khan et al. (2012)	[A/G]	0.908	1	0.565729	0.991803	0.400826	0.619854	LG01	52.845	<hkxhk>	23.11	*******
MdSNPui10821	GTCATCAGCTGCCAATCTGTCCCTCACTGCACTCTCAAGCTGCACTCCATATTGTGACCC[T/C]TTGATCTCCTTGATCACCACAACCCTAATGAATTTCTCAACAGGGGCNGAAATAAGAGCA	Khan et al. (2012)	[T/C]	0.895	1	0.299992	0.959016	0.230769	0.454368	LG01	59.684	<lmxll>	1.36	-
MdSNPui10820	AAGTTCATCTGCCTTTTTGGCCTTCCACTGTTGAAGGTGTGACACAACTTCAGGGTCCAA[A/G]TAAACCCCAATTGCTGTGAACTTGATTTGAAGAAAGTGAATCTCAATGTCGGTAATTCCT	Khan et al. (2012)	[A/G]	0.823	1	0.301067	0.991803	0.231405	0.710899	LG01	59.854	<lmxll>	1.36	-
MdSNPui10822	GAGTTTCGACTCTTCCTTCCCTTCGGTGCTAAACACGATCTCGGCCGCGGCAGAAGTTGC[A/T]GGNAAATGGAATGTGATGACGGAATCCTTCTTGAAGTACTTTGATTGGAAGAACTCAACA	Khan et al. (2012)	[A/T]	0.6	1	0.301067	0.991803	0.231405	0.6512	LG01	59.854	<lmxll>	1.36	-
MdSNPui11979	ATTCAAACTAACTTGACTAACATTTGTCCCAATCTAATCAAAACCCCTATAAACAGCTAC[A/G]ATCAGCGCACCAGACAGCATACGACCACCTTCAAACTGGTTACCGAGAAAGAACAGGGAC	Khan et al. (2012)	[A/G]	0.998	1	0.31521	0.991803	0.239669	0.691623	LG01	61.463	<lmxll>	0.55	-
MdSNPui11805	GTATCAGAAATACGAATCGGTAAAAAATCTCTCCAAAAATACATATGCATGTTTTATTCA[A/T]AAGGAAAGGAATGAGGCGCCATCATCCCTAACACACTTTATTACAAGTAGTANCATCCAT	Khan et al. (2012)	[A/T]	0.92	1	-0.628559	1	0.364754	0.722328	LG01	63.791	<hkxhk>	20.29	*******
MdSNPui05996	CCCCACATCTTGGGTTTCTCTTCATTTCTCCTCAAATTCAACATCAATAATCTCCGGCTC[T/G]GNCTTTGACGAAGAAGAAGGGCCTCCTCTACCGTCTCTTGAAAAGAAGTCTGATTTTGGC	Khan et al. (2012)	[T/G]	0.663	1	0.304805	1	0.233607	0.712921	LG01	65.257	<nnxnp>	6.4	**
MdSNPui00703	GTATTACTCAAACACAATAATATGTAAACCACTACTACTGTGACAGCGACACCCCTACCC[A/G]CCCTTCATAAACATCTCTTTTGGACAATACNATTTAGACAAACGCTGCCGCATTGCTCGG	Khan et al. (2012)	[A/G]	0.973	1	0.270822	1	0.213115	0.805624	LG01	66.622	<nnxnp>	7.51	***
MdSNPui02620	CGACAACGGAGCGATCAGCGCACCGATCGCGAGGTCGGTCGTGCTGATTGGACTGAACCG[A/C]TATCGGACTCCTTTTCCGGCGGCGAGATTGATGAACATTGGCGGNGGNGCCATGGTTGGG	Khan et al. (2012)	[A/C]	0.662	1	-0.123727	0.991803	0.491735	0.820678	LG02	0	<hkxhk>	4.35	-
MdSNPui02623	CGATTTTCCGGATTTCGGATTCATTTAACTTTCGATCAAACGATTCAAGCAGGCAGCCTT[A/G]CTAAATCACCATCGCTCACACCAAATCGAGCCGCAGCAGCCGGCGGAGATCNCTCGTTGC	Khan et al. (2012)	[A/G]	0.888	1	-0.131089	1	0.495902	0.910247	LG02	0.034	<hkxhk>	4.4	-
GDsnp00348	CTGCAAATGTTCTGCACAGGGACTTAAAACCTAGCAATCTTCTCCTAAATGCCAATTGTGACTTAAAAATATGCGATTTTGGACTAGCTCGAGTCACCTC[A/G]GAGACTGATTTTATGACTGAGTATGTTGTTACCAGATGGTACCGTGCCCCAGAGCTACTGTTAAACTCTTCAGATTACACTGCAGCTATTGATGTATGGT	Velasco et al. (2010)				-0.0481571	1	0.483606	0.729866	LG02	0.83	<hkxhk>	1.8	-
MdSNPui00278	ACATGATCTGAAGTTGGGTCTCTGGTTGCATTCTTCTTGTTGCATTTGGAAGAGGAGCCC[A/G]AATCAATCCGGTAATTCTGAGAGTTATAGTTGTAGTTTTGTGCCTGAACATCTTGCCAGG	Khan et al. (2012)	[A/G]	0.957	1	0.378526	1	0.27459	0.678899	LG02	9.183	<nnxnp>	0.71	-
MdSNPui06961	GCTTATTCAAAGCGATATTCGCCTTCTGAACCCAATCTGTGTCAGTGCTGCCCCCAAGAA[C/G]CGAACTGGCTGCAGGCAAATCGTTACTGTCAATGGCTTGGCCTGCTTTGCTCAGCCTGTA	Khan et al. (2012)	[C/G]	0.615	1	0.378526	1	0.27459	0.577443	LG02	9.183	<nnxnp>	0.71	-
MdSNPui10058	ACAAGTAAAGGCAAGATCGAGACTTTCAACACCCTTTCTAACGGCAAAAATGATCCAGTC[A/G]GTGATTCGATGAGCATACATACTGCCAAAGCAACAGGAAACCTTGAAGGAGACAACCTTC	Khan et al. (2012)	[A/G]	0.961	1	0.35555	1	0.262295	0.780786	LG02	9.183	<nnxnp>	0.71	-
MdSNPui10288	GAAGTGTCGGGTCGGGTCTAATGTGGTGGATTTTGAGTACGACTCGTCGTCTGGGTTGGT[A/G]ATTTTGAGATTGGATCATTTGCCTGAGGACGGTCAGAAAGTTCATGTCGTTGAGATTGAA	Khan et al. (2012)	[A/G]	0.898	1	0.34806	1	0.258197	0.749326	LG02	9.183	<nnxnp>	0.71	-
MdSNPui10552	GTCCCTTGAAATACCCTTTGACCATGCCAAAACAGCACTCTCTATTTTACTTCTTCTGTC[A/G]GCAGTATTTCCTTCCGAATCTAAACTATCATTTACACTAGTTCCGCTCTTTTCTACATCC	Khan et al. (2012)	[A/G]	0.74	1	0.363123	1	0.266394	0.769661	LG02	9.183	<nnxnp>	0.71	-
MdSNPui07248	TGCATTTCAAATCATTCTAATATTTCTCCCTGGTATCATGTTTCTTTACCCGGGGCAGGT[T/G]GGATGAACGAGAAATCATCTGGAATATTGGTCTGTTCCCCGTCGTGGGGTTCATTTAGCT	Khan et al. (2012)	[T/G]	0.932	1	0.333327	1	0.25	0.699253	LG02	21.797	<nnxnp>	0.4	-
MdSNPui07247	CCTCAAAGGTGGCTGAGCGAGTTGAGTGACCAGTTGTTTTGAAGCGATGCAGCGTGTGTC[T/C]TGAGGTAGAGGAGNGCATCGTTGAAATGGTGGAGCTTTCACCACCTAGGGTTCGGGTAGG	Khan et al. (2012)	[T/C]	0.55	0.5	0.329664	0.991803	0.247934	0.794926	LG02	21.994	<nnxnp>	0.28	-
MdSNPui02046	ACATACGAAGGACTTGCCATTATCTGTCACCACTGTGACATCCTGACCGGGTCTAATTTC[A/G]CTGACAGTGCTGGGAAGATTGATGGTGTAGCGTTCCTCGCCGGTTAAACCAAGAGAGTCA	Khan et al. (2012)	[A/G]	0.876	1	0.0494623	1	0.491803	0.646705	LG02	25.823	<hkxhk>	0.4	-
MdSNPui02047	ATTCCCACCAATATTCCTTTATTTATAATGTAGCTGGGGTCGTCAGCGCTGGGATTTGAA[A/G]CAACTTCGTATTGTTGCTGAAACACGTCGATTANTTTGAGCGGAAAAATTGGTACAATGT	Khan et al. (2012)	[A/G]	0.95	1	0.0334117	1	0.487705	0.905638	LG02	25.823	<hkxhk>	0.4	-
MdSNPui07121	AGTCCGCAAAGATAACACAGCACAAAAGCTCACAATCCAATCCAATCCAGTCCAATTCAA[T/C]CCAATCCAGTCCAATCCGAAATCCAGAAAGCATAAAAAGTATGAAACTTTAAGCGAACCC	Khan et al. (2012)	[T/C]	0.874	1	0.426897	1	0.29918	0.667362	LG02	27.719	<nnxnp>	0.04	-
MdSNPui07123	TTTAAAATTCTCAAATGTCAGTGCAACTACAAGAACAAGAAGGTCCTCAGTTTTTGCATA[T/C]ACAAGCACTTGCAAAAATATGTTTTTCTTTTGAAGCAAAGTTATGGATACCTTTTTACNA	Khan et al. (2012)	[T/C]	0.921	1	-0.0136348	1	0.430328	0.78822	LG02	28.761	<hkxhk>	0.73	-
GDsnp00174	TGCCCTGCTCTCACATAAACCTGATACTTTGGATTCTAGTTTCTTCCTAACTGGATTAGTTGGTTTGCTAAGGGAAAAAGGATTTTGGTTTGTTCTCTCC[C/T]AGACTTACCTGCGTGACTCAAACTCATCTCTAGAGCATTGTTTTATAAAAAAAATGTAATTTTCTCACTCGTGTGGTTTGGCCCTATCCAAGATAAGAAT	Velasco et al. (2010)				0.340653	1	0.254098	0.667403	LG02	33.286	<nnxnp>	0.4	-
MdSNPui07416	CTCCTTGACATTGAAGAAAGGATTCTTTCATTGAGTTTAACGTGAGAAGACCCCGACTTC[A/T]TTCCACTCCCTTCTNCATCATTGTTAGCCATGTTCACCCTTTCCACTAACAGTTGCAGAG	Khan et al. (2012)	[A/T]	0.628	1	0.31182	1	0.237705	0.753204	LG02	35.909	<lmxll>	0.18	-
MdSNPui11865	CAGCTGGGGCTTGAGATTGAAGGTTTGTTCGGAGTAGAAGCTGCATGGCTTCACTCTCCG[A/G]GTACCCGTCTCTTCTCTGAGCATCAATGTCGTCTCTTGATCGATCTCGTTGTATGTTAAG	Khan et al. (2012)	[A/G]	0.876	1	0.410401	1	0.290984	0.694017	LG02	40.668	<nnxnp>	2.18	-
MdSNPui01904	CTGATCATAAAATCTATGGAGGGGTCTGTGGAGGGGGACGGAAGGAACAAGTGGGGTGGT[A/G]GCGTTGTCTTTTACTTTTATTAATTTTTGCTTTTTTTTAAGTAAGGGAAGATAATAATAT	Khan et al. (2012)	[A/G]	0.903	1	0.426897	1	0.29918	0.658011	LG02	42.303	<nnxnp>	1.11	-
MdSNPui04342	GGTAACCGGTAAGCCTCCAACTTCCGGTGACTCTGCATAGGAAATGGAGATCAGTTCAGA[T/C]CTAAACTTCTCTTCTCCATCAGCATCTATTGCCTCGCCATTCGACTTTCCAGAAGAGAGA	Khan et al. (2012)	[T/C]	0.932	1	0.410401	1	0.290984	0.697174	LG02	50.937	<nnxnp>	1.11	-
MdSNPui04343	GAACTCTAAGGTTTATTTTACAGAATATGTAAACAGCTTCCACACAATACAAGTCCATAC[A/G]CACAGTATTACTTGGTTTCTATTAATACGGGAACCGCCTGCACCCTAGCCTTTAAGTTCT	Khan et al. (2012)	[A/G]	0.681	1	0.402295	1	0.286885	0.798764	LG02	50.937	<nnxnp>	1.11	-
MdSNPui08420	TAGCGCAAGTATGCTCAACTGCATGATGAAAATCACAACAAACACGATGACTATGATCAA[C/G]GGAAGCTGGCTTTGAGTTCTCAAAGAGGCGTGGAATTTCAGCATAGATTCTCTCCCAACT	Khan et al. (2012)	[C/G]	0.983	1	0.418601	1	0.295082	0.76569	LG02	50.937	<nnxnp>	1.11	-
MdSNPui08421	ATACAATTGGAAGTTACCTGCGCTTANTAATGTCCTCCAGTTGATCTTTTAACAGAGTAT[A/G]TTTATGCCGCATACTCTCAAGCCGAGTCTCAACCAAGTGCATTTCGTCTTTGAGGTGGTG	Khan et al. (2012)	[A/G]	0.988	1	0.435291	1	0.303279	0.813852	LG02	50.937	<nnxnp>	1.11	-
MdSNPui09991	TCTAGGCGTCTTGCATTTCTAGTTGTAGGACCTGTAGGCATGAAGGGATTAGGCGGCATG[A/G]TCAAGCTTTCTCCTCCTCCTTCTAACATCTGAACGNCTGTTTTCATGGAAGGACGATCCG	Khan et al. (2012)	[A/G]	0.874	1	0.270822	1	0.213115	0.476947	LG02	59.03	<lmxll>	1.6	-
MdSNPui07901	TGGAATCCCGCCGGCAAGTCTTAAGGGACTCAAATCCGCAGTCCCTGATTGAGCCGCCAC[A/G]TGGTGGACTATGTTCCCTCCGGAGCTATCTCCAATAAGAAACACACGGTTATAGTCTGCA	Khan et al. (2012)	[A/G]	0.796	1	0.40391	1	0.323771	0.792624	LG02	68.155	<nnxnp>	0.71	-
MdSNPui09939	GAGTTGAATATCATCAGTAGTCCCTGGTCCTACAAAGTATGCACCAACATTTATCTCGTC[T/C]CCGCCTTTCACATTGAGCTTACTGTTTGAAAAATGTCCCAGCCAAAGATAATTTTCATGG	Khan et al. (2012)	[T/C]	0.96	1	-0.0115611	0.991803	0.442149	0.49372	LG02	75.506	<hkxhk>	0.02	-
GDsnp01577	TTATGATGTATTACACTTTCTTTTCATTAGTATCTCTTTTCACACATTTCTTTTCCCATCTCCTTCNTATCTCACCATTGCATTTGGGATGTATTTATCT[G/T]ACAACATGCTTCCTGTACCATACAATACATTATGACATATACTAGCAGTTTAACTGGTTTAATATAAATATGACTTGAGAGGTTCTGGATGTTTATTTAT	Velasco et al. (2010)				0.284201	1	0.221311	0.678539	LG02	78.185	<nnxnp>	0.18	-
GDsnp00085	CATTGTCATTGTCATTGTCATCATCATCATCGTCATCAAAGTCGAATCGTCTTAATCTCCGGCGACGATGGGGATTGTTCATCATGCCCAACAGGATTGG[A/G]GCCCAGAGGGAGAGGGCACGATCGGAACCCAAATCAGAGTCAGCGTCTTGATTCTCCCTTGTAGTGCCATTCATTTCCTCAATAAATCCGCTTTGGCAAA	Velasco et al. (2010)				0.238563	1	0.192623	0.76269	LG03	0	<nnxnp>	0.71	-
GDsnp00312	ACTGCGATCCTCGTAAACCCGAAACGGGAGAGATGCTTGCACCCATTGCTATTTCGCTGTTGATTTGAATGAAGCCTGAGCAGAGGAGGTTGTAGCAACC[A/G]GTGGCTTGATATGCATCACTCTGTAATGTAATCATGGAAGGAGCAAGGAAAACACACATTAGCANAGCTATTAAAAGTGAAAATAAAACAATCAGATAAG	Velasco et al. (2010)				0.251268	1	0.20082	0.414497	LG03	0	<nnxnp>	0.71	-
MdSNPui10011	GTGGCTGAACTTCTCTTTCTCGAGACCCAGAAGCTTGCGGTCCAAGGCTCTGACAAAATC[T/G]TGATCATCTCCTTGGACAAGAATTAGGGCAAACGAAGATAGAAGTGAGAGAATTATGAAT	Khan et al. (2012)	[T/G]	0.957	1	0.244883	1	0.196721	0.682542	LG03	0	<nnxnp>	0.71	-
GDsnp00078	CCATTTATATAGAAATGATAATGCTATCCACACACTCATTTTATCCCACACAATTCTCTTAAGATATTTCTTGATGCAATCACTACTTAGAATGGCAGAT[A/T]CAAAATTCCAAACACAACATCTCAAGTGTAGTCTGTGTAGAAGCGAAGTACTCTTAACCGCTTAAGTACGTACTCTGGTAAGAAAGTCCTCGTTTTCTTA	Velasco et al. (2010)				0.257719	1	0.204918	0.815549	LG03	1.303	<nnxnp>	1.11	-
GDsnp00322	AAAAAATGCATAGAAAGAAATTAAAAGGAGTGCGAAAATCAACTCCCTAAATTTTAGCTTAAAATCCAGATGAAAGGGAAACTGGAACTGCTTGTGGTCT[C/G]TGCAATGGACAATAGTAGTGGGAAAGCTGGCTTAGAAACTTTGAAATGAGATGGGTCACCTAACTTACCTGCTGGGTTGGCGTGTTGTCCATATCAGATT	Velasco et al. (2010)				0.108395	1	0.311475	0.529213	LG03	2.517	<lmxll>	0.71	-
GDsnp00506	TGATAACAGGTTGGATCCATGTCTCGTATGAAAAATGATGTAGGAACAGAGAAAATATTTCCCAAGCATAGCAATAACTTAGCTTGCACTCCTGAGCAGC[A/G]TGATGTATTTTTTGTACTGATTGAATGGATATTCACATCTGAGCAGATAATCCCCTTGTCCCCAGCATTGCCCGTTTGTACTTGGAGGATAAAGCTAAAC	Velasco et al. (2010)				0.108395	1	0.311475	0.766067	LG03	2.517	<lmxll>	0.71	-
MdSNPui03631	ATTCGGGTTTTTACCGGGTCCTCCGTAGTAAAAGTAATGACCCCAATCCCCATTACTTCC[A/C]GTTTGAACATCATAGCAGTTTGATTGCTCGGTGAAGGTGCCCAACCCTTTGGGGACCTTG	Khan et al. (2012)	[A/C]	0.994	1	0.378526	1	0.27459	0.676069	LG03	2.517	<lmxll>	0.71	-
GDsnp01645	GGTGAAGAATTCACGACCCTGATCCACAAACCCAATGTGGCTAGAAGCATGCAACAGTCCGACAAAGGTTACATCATTCGGATCCATGCCTTTCTGAATC[A/G]TTTTAGAGAAAAGTCTTAGAGCTTCCTCAGCTTGCCCGTGNATGGCAAACCCTGCGATCATAGCTGACCATGACACAACCGTTCGCTCTNTCATCCCATC	Velasco et al. (2010)				0.0359686	1	0.29918	0.887675	LG03	7.435	<lmxll>	1.6	-
MdSNPui02102	TGTTCGGAAGGCAACCTTGGGTGGCTTGAAAGGGTAATCAGGCGGGAAATGAATGGATAC[A/G]AGAAAAACACCACCAGAAAATGGGCTGTCNCCNGGNCCCATAATAGTTGCTTGCCAGTGA	Khan et al. (2012)	[A/G]	0.942	1	0.270822	1	0.213115	0.712358	LG03	10.352	<nnxnp>	0.18	-
MdSNPui02103	CTCGTATTTCTGTCTATCAGTCTTGTACATGTGCGCAATCTCAGGCACCAGAGGATCGTC[A/G]GGGTTTGGATCTGTCAGAAGGGAGCAAATGGAGAGGAGGACCTTGGAAATGGTCAGGGCA	Khan et al. (2012)	[A/G]	0.89	1	0.270822	1	0.213115	0.707104	LG03	10.352	<nnxnp>	0.18	-
MdSNPui10472	CACAGTATCTTTCAGCTTGTGGAATCCGTTCTTGAAGACTCCGAACCCGAATAGTATACC[C/G]ACCAGAACCACCACCAGAATCAAACAGGTGCACAGCATGCANACCCTACCCGGACAGCAC	Khan et al. (2012)	[C/G]	0.983	1	0.00355807	0.967213	0.292373	0.722811	LG03	10.661	<lmxll>	2.98	*
MdSNPui01389	AATGTTTGGGTGAAAGACCTTGGTCCTAAACGCAACCTTCGGAGGCTTGAATGGATAATC[T/C]GGAGGGAAATGAATTGAAACTAGAAAAACACCACCTGTGTATGGGCTATCAGCAGGTCCC	Khan et al. (2012)	[T/C]	0.981	1	0.0328562	1	0.495902	0.357715	LG03	11.176	<hkxhk>	1.98	-
MdSNPui01390	CCAACTGCGAGCAGTGGCTTCATACTTTGCCCTGTCCGTCTTGTACATGTGCGCAATTTC[A/G]GGGACAAGTGGGTCGTCTGGGTTGGGGTCCGTCAACAGAGAGCATATGGACAGTANCACC	Khan et al. (2012)	[A/G]	0.873	1	0.0248634	0.991803	0.495868	0.774366	LG03	11.176	<hkxhk>	1.98	-
GDsnp01482	TTCTATGGCAACCTACTTCATGTGTGTGGTGGAATTAATCTATGACAGGTCTTAGTGACTTGCATATGATTATAAGCATACTCATTACTTTCCTTTTCTC[A/T]TATCAGTTCCACGAACGAAAAAGCGAACAAGTGCAGTTGCTTCCTCTTTGAGGTCTAATAAGAAAGTCTCCAGTTTGGTAGACAAGGTATGTTTTTGTCT	Velasco et al. (2010)				0.00164202	1	0.286885	0.814313	LG03	12.254	<lmxll>	3.6	*
MdSNPui07529	CGTGTTCCTGGCCGAGTTCTGTGGGAAGAACCTTTCAAAAATCATTCGGTAGTAGTAGGC[T/C]TCCTTTGTATTCGGAGTGTTGTGGGGGAAGATGCGTTCAGCATTCATCATCATCTTATCA	Khan et al. (2012)	[T/C]	0.98	1	0.270822	1	0.213115	0.660457	LG03	13.608	<nnxnp>	0.4	-
MdSNPui07528	AATTTCATCAGATCCCTCGCCAGAAATCACCATCTTAACCCCCAAGGACTTGATCTTACG[A/C]GACATGAGAAACATAGGGGTACTTGCTCGGATAGTGGTAACATCATATGTTTCTATGTGG	Khan et al. (2012)	[A/C]	0.997	1	0.341574	0.991803	0.276859	0.713448	LG03	14.229	<lmxll>	3.25	*
MdSNPui01364	GTCCTTTGATCTTCCATTTGATTGAGTAACCGGTTCTTCACAATCCTCGTAGCACAAAAC[A/G]CCCTCTCTACAGTAGGAGTTGCAACTGGTAAGATAAGTGCCAATGTCAACAGCAAGTAAA	Khan et al. (2012)	[A/G]	0.943	1	0.0503093	1	0.483606	0.716361	LG03	15.847	<hkxhk>	3.93	-
MdSNPui04059	TCCGGATCCAACAACTTGGCGAATTTGAACGGCGACAAGTGACCGTTCTGGTGCTGCTGC[A/G]ACTGCTGCTGTTGACCGTTCAATTTCACTGATTTACCTTCTTTCATGCTTCGAAAAGGCG	Khan et al. (2012)	[A/G]	0.627	1	0.0990251	1	0.487705	0.870388	LG03	16.948	<hkxhk>	0.56	-
MdSNPui02679	GATTGGACGGCGACCTTCCTTGCCGTACTGCCGCACGGCCGCCGCGACCAGATCTCCGAC[T/C]TTTGATTCCGGCGACATCACAACCTGTACGGCCCCAACGCTNCCCTGGATCGTAACGTTG	Khan et al. (2012)	[T/C]	0.577	0.5	0.270822	1	0.213115	0.591677	LG03	36.146	<nnxnp>	3.6	*
MdSNPui10647	TCTAGAAGCTTCACTCTCATTGCCTTCTCCACGAGTCCCACACAAGGAATCTATCTCATC[A/G]ATGAATATAATGGATGGTGCACTATCACGAGCCATTTGGAAAAGGTTTGAAACTAGCTTT	Khan et al. (2012)	[A/G]	0.93	1	0.370781	1	0.270492	0.484832	LG03	41.503	<lmxll>	1.6	-
MdSNPui10648	TGTTAAGTTGTGAGGAGTATCTCCTAGATGAACTTTGAACATATGCTGACGAGCCTTTAA[A/T]TCTGGGAGGGGAATGTATATACGCTTGTCGAAACGGCGCCGAATGGCCTGATCTAGTGCA	Khan et al. (2012)	[A/T]	0.917	1	0.370781	1	0.270492	0.408189	LG03	41.503	<lmxll>	1.6	-
MdSNPui10837	AAAGTTACATCACATAACATTATCTGATTCCACATTAGTAGTGCAAAATAAACTGTCGAC[A/G]ATAGCGGAGACAAACGTATGGCCCTTAAGGACAAAAAGAAATGATGGATATAGTCACCAT	Khan et al. (2012)	[A/G]	0.997	1	0.370781	1	0.270492	0.68212	LG03	41.503	<lmxll>	1.6	-
MdSNPui07455	AGTGATACTAAAGCTCCTTAAGGACCACTTCTTTTTTTGTTAAACCTACCATTAATTGAA[A/G]TATTGTACATATGTACAAGCATTTCAGCCTATGCCAATTCGTTTTTCAACAAATGTGACA	Khan et al. (2012)	[A/G]	0.737	1	0.363123	1	0.266394	0.791686	LG03	42.859	<lmxll>	1.11	-
MdSNPui00385	CANGGCCTTGACTTGCTCAGGGTTGAGAGACTCTGGGAATTCCACATTGAAGTGAATGTA[T/C]AGCTTCCCCTTCATGAATGGCCTCTGATACATGGGCATACCCTCGTCATTGATCGCCTTG	Khan et al. (2012)	[T/C]	0.982	1	0.153247	1	0.29918	0.538247	LG03	44.584	<lmxll>	0.71	-
MdSNPui06565	ATCGGAAGAATTATGTTTCTCCTCACTTTCTGAACGCTCAGGCATCACGTCCTCTGACTT[T/C]TCTGGTACACCATTTTCATTTTCGTCCTCANCATTTTCTTCTTCTTCTTCGGCTTTCACA	Khan et al. (2012)	[T/C]	0.982	1	0.333327	1	0.25	0.806217	LG03	45.54	<lmxll>	0.71	-
MdSNPui08437	CTACTTGAGCTACCAGCCTCTCTGTCACATAAACATGTACTAAGAGAAGAGGAAGAAGGC[A/T]TGCAGATTAACAGGGTTGACCCAACAAAAATTACAAGAGCATCATACAAAAGTTGTACGA	Khan et al. (2012)	[A/T]	0.988	1	0.115054	1	0.491803	0.831675	LG03	57.243	<hkxhk>	3.4	-
MdSNPui07701	AAAGTTCTTGGTTTCTTCATAGTTGGACCTTAATCGCTCTCCAAATGACCATAGGTCTTC[A/G]GAAACAAGGAGTTTATCATATAACGCAGCTATTCCGGGGTTTCCCTTGGCAAACACCATT	Khan et al. (2012)	[A/G]	0.922	1	0.206054	1	0.319672	0.702352	LG03	72.089	<lmxll>	0.18	-
MdSNPui03322	TCCATCAGTACTGGCTGCAACATGAAGAGGAGTCAATCCCATCAGCCCAACTGCGTCAGG[A/T]TTAAATAAGAATTTATTGCCATCCCCGCCAACTTGTTGGCCGTCCTCTGATCCTGTTTTG	Khan et al. (2012)	[A/T]	0.961	1	0.297864	1	0.229508	0.553761	LG03	72.84	<nnxnp>	0.4	-
GDsnp00317	TTATCATAAAAAAAGCAACCACAAATTTGGGGCTGCTTTGAGCCGCAGTATGCAGTAGCCGAATTTGAAATCCAACAAGAATATACACCTTTCATGCTTC[A/T]TAAAAAAGTCTTATTTACATAATGCAGAATTGACAGCATCAGAATTAACCGAATGTGTTTTCACCGCTGTAGGTCATGTAGAGGAAACCATCTTCGTCTT	Velasco et al. (2010)				0.297864	1	0.229508	0.750737	LG03	73.13	<nnxnp>	0.4	-
MdSNPui06652	GCTCCGGGGGCATCCGCGTCTTTGGCTTCGGCAAAGGGGTCAAAAGCAGTTGGGATCTGA[A/T]CGTCGTCTTGTTCAACCATATATGTACTTTGCCTTGACTTGAGAAATCTACTGCAAATTC	Khan et al. (2012)	[A/T]	0.995	1	0.297864	1	0.229508	0.758136	LG03	73.13	<nnxnp>	0.4	-
GDsnp01604	ACAGTAAAAAGTTGCGCATCAATCCATCATCCAGTGATATTTACATGGNNAACACGCAAATAAACTACATGAAACATCTGGAATTCCACGCACCTAGAAA[A/C]GAGGAGCTTATTACTGACCAGCTGATGGATTCGTCAACATTTCAAGCGATTTNATCAAGTGATCTACTGCAACTGGCACGTCATCAAATGCCAACGCTCC	Velasco et al. (2010)				0.304805	1	0.233607	0.667642	LG03	85.859	<nnxnp>	0.4	-
MdSNPui09855	CGTAGAACCAGTCGAACAGAAACATGCTGCTGCTCCTGATGCTGATGCTGACACCGGATC[T/G]GAACGGAATGGGTCGGGTCGAGCTCGGATCTACGACGATCGAATCCTTATCGGATCAAGG	Khan et al. (2012)	[T/G]	0.507	0.5	0.318912	1	0.241803	0.624394	LG03	85.859	<nnxnp>	0.4	-
MdSNPui00688	AGAACCAATGGTGTATTAGGGCGATATCTGACCTGCAAGTCTTTGAGCTCAACGTTGCCA[T/C]GAGAAGGCCAATTTGGAGGAGGAACACGGTCTACAATCTTCCATGCTGCTTCTGATGGAA	Khan et al. (2012)	[T/C]	0.747	1	0.26247	1	0.258197	0.783929	LG03	86.716	<lmxll>	1.11	-
MdSNPui00689	ACAGGTTCTTGAGGAATGATCCCAAAGCGAGACCTGAGATCGTGAAGCCCTATTGTGGTT[A/G]TATCGATCCCATCGATGATAATTCTGCCTCNTGAAGGTTCTACCAGCCTAAAGAACACTT	Khan et al. (2012)	[A/G]	0.898	1	0.223259	1	0.278689	0.57941	LG03	86.716	<lmxll>	1.11	-
MdSNPui01026	TTCTTTGTCATCTTTTTCTTNAAGGATGCCATCTTCNTGNTTCTGAAATGCTCGGGCTAA[A/C]CAACCTTCCTGCTTCCTCACATGTGAAGGATCGACATGATAGAATATTGGCAAGACCTGT	Khan et al. (2012)	[A/C]	0.754	1	0.337072	0.97541	0.252101	0.497183	LG04	1.37	<lmxll>	0.18	-
MdSNPui05022	CATGTTTGCTGGCTTCAGATTGCAAAGAACACATACTTTCCGGTTCTGCATTTTTTCAAG[A/G]GGTATATATTTGACAAGCCCACTGACCACTGTCCTGGTTTGTCCTTCACCAACATCAATA	Khan et al. (2012)	[A/G]	0.996	1	0.307181	0.819672	0.235	0.589332	LG04	1.539	<lmxll>	2.58	-
MdSNPui05272	TCCCTTAATCACTTGTCCTTGTCCGAGATTGAACTTGAAAGGGGTCCCACGGTCACGGCT[C/G]GAATCGAATTTCGTTCCGTCCAGCAGAGTCCCAGTGTAATGCACTTCAACTTCGTCGCCG	Khan et al. (2012)	[C/G]	0.75	1	0.235792	0.983607	0.266667	0.714195	LG04	6.941	<lmxll>	0.04	-
MdSNPui05274	TCACAGCTTTTGCCAAGGCGGGGCAGAAATAGCCATCCTGGACAGTAAACTCGACCCCAT[T/C]GGATTTCGAAACAAGAGTCCCATCTTCAAGCCGAGCCTCGTACTTAACAAACACTTCGTC	Khan et al. (2012)	[T/C]	0.9	1	0.246166	1	0.270492	0.777196	LG04	6.941	<lmxll>	0.04	-
MdSNPui05275	CACCTCATAATGGACCGTCGAATTTGCAGGAACCACAGCCAAATCTTGTGCTGATTCGGT[T/C]GACCCGAATGCATATTCTGGTTGAATGGTCACAAGAGCCNCTTCACCTTTCTTCATGTTC	Khan et al. (2012)	[T/C]	0.845	1	0.274204	1	0.241803	0.798196	LG04	6.941	<lmxll>	0.04	-
MdSNPui05276	CGCNGCATCATTCAGATTGCAGGTTATTTTCAGCGCCTTCGCCTGCTGCTTCTCCTCGTC[A/G]CNGAAAGTGGAGTCATATTCGATAAACCTCACAGCCTTTTCGTATCTCTTGGAGGCTCTT	Khan et al. (2012)	[A/G]	0.784	1	0.228469	1	0.262295	0.753186	LG04	6.941	<lmxll>	0.04	-
MdSNPui05277	CTTCTTGATATCCAGCTCTGCTAAGTCCAAATCCACAAGTTGGATATACGCTTGCGCCCT[T/C]CTGTACAAAGCCTTAACATTCCGGCTGTCTAAATCCAAAACCTTTGTGCAGAGCTTCTCA	Khan et al. (2012)	[T/C]	0.705	1	0.246166	1	0.270492	0.821011	LG04	6.941	<lmxll>	0.04	-
MdSNPui05278	TCAATTACATGACAACCTCAATCAAGCCTTGCTGTCGATGGTCATCGGCACCGGCTCCTG[T/C]TTGTTCATTTTTGCAAATATGTTGCCGTAGAACTGCGCGTCCTTCTTGTTGTACTCTCTC	Khan et al. (2012)	[T/C]	0.882	1	0.246166	1	0.270492	0.636115	LG04	6.941	<lmxll>	0.04	-
MdSNPui10081	ACCGCTGTTCAACCGATGTTCCACTTACCAAAAATCTTCCATAAAATCTTCCATTGCCTC[A/G]GAGAACAGTGAATTCCATTGGAGCGCAGGGAGAAACTTGACTGATAAGTGTAGCTCTTGA	Khan et al. (2012)	[A/G]	0.9	1	0.213909	1	0.17623	0.514678	LG04	9.416	<nnxnp>	1.11	-
MdSNPui06347	GACGAATGAGAGCTCAATTTAACTTTTTCGGAAGGAAGGGCTGAGGCTGAGAGAGAGTTG[A/G]CGAGAAGAGAGTCAGAAGAACGAGTTCNCGACGGAATTGAAGAACGCNGGGAGCGAGAGG	Khan et al. (2012)	[A/G]	0.981	1	0.277476	1	0.217213	0.743814	LG04	14.596	<nnxnp>	1.11	-
MdSNPui04662	CTGTGCCGTATGATCATATTGCTGACTAGGCAAAATTACATATCGACGGATCAAATAAAA[T/G]GGGCAGGAATCCCACAAAATGCATTATAAATTCTTAAATACGTACTGGTATGCACTTAGT	Khan et al. (2012)	[T/G]	0.602	1	0.27924	1	0.266394	0.677103	LG04	16.459	<lmxll>	0.18	-
MdSNPui01714	GCTACTTTTTGACTTAGTTTGCTCTCTCTCTTTGCTCGTAGCGGCCAATCTGGACTCTTC[A/G]GTTCCATTCGTAAAAATGATAGATCTGTATTGGTTACCCACATCAGGACCTTGCCCAAAT	Khan et al. (2012)	[A/G]	0.991	1	0.266586	1	0.237705	0.678226	LG04	18.806	<lmxll>	0.71	-
MdSNPui06349	CTTTCACTGTATCCCTATCACAAAAGAGGACAAAAACTAAAAACGAAATAGTAATCGAAT[A/G]AGCCCCATCACAACCGGCATCACACCGTTTCTGTCCAGACATCAACAGAAAAGCTCACAG	Khan et al. (2012)	[A/G]	0.888	1	0.304809	1	0.278689	0.766805	LG04	19.061	<lmxll>	0.71	-
MdSNPui06536	TGTGGAGAAGGTGGCGCGTGAGATTGGGGTTTGGGTTTGGGGGGCGTGGGTTAGGGGTTT[A/G]ATGGGGGTGGGGGATAGGGTAGGGAATTTGAGAAAGTTAGGGGTAGAGAGNGAGGATCTG	Khan et al. (2012)	[A/G]	0.663	1	0.344822	0.959016	0.25641	0.427083	LG04	20.853	<lmxll>	0.05	-
MdSNPui06537	TCGGAGGGGTTGGAGGGGACCAGGGTTAGGTACTCGGCGGGGATGATCTGGTCGGTGTCG[A/T]TGTTGTCACCAACGACGTAGCAGAGGCCGTGGAATGTGGTGGACGGGGTTGTGGAGGCGG	Khan et al. (2012)	[A/T]	0.828	1	0.31521	0.991803	0.239669	0.778968	LG04	20.868	<lmxll>	0.18	-
MdSNPui02528	GTTCCCGCATTTCCATTTTGACGTTGGCACGCAGCTTAGGTAATGGCACCAACTGCAGTG[T/C]TTGTTTAAGTTCTCTCCTTTGAACAGTAACACCAATCCTGTAGTTAATCCGGCAATCAGT	Khan et al. (2012)	[T/C]	0.989	1	-0.0624873	1	0.471311	0.914802	LG04	20.954	<hkxhk>	1.47	-
MdSNPui02526	GCTGAGCATGTTTGCAAGCAAATGGATGACACCAGCATGCAACCACATACAAGTGAAAAG[T/C]CTCCATCCTTGATGCCCATGTACAACCTTGAACCATTCAAGAGCTCCCAATTTTTCCAAT	Khan et al. (2012)	[T/C]	0.954	1	0.0896841	1	0.356557	0.761977	LG04	21.105	<lmxll>	0.18	-
MdSNPui11046	GCCTTTGCCGAGCTGGCGGCCACCGCCTGGCACAGCAGCTGCCCATACAGTGTAGGCACA[A/G]TTGTTTTGGATGTCAAATCGAGCTGCATTGGTTGATGCAAAGAAGAGAATGGCACATAGG	Khan et al. (2012)	[A/G]	0.859	1	0.31182	1	0.237705	0.627909	LG04	21.105	<lmxll>	0.18	-
MdSNPui11198	ACTTTCTTAAATGAAGAATCAGATGATGGAGCTAGTGAAGAAAATTCAATTTGGCCCTGT[T/G]TTGTTTGTGATAGGGTATGCTTTCCGGATAAACCCTCGGCACGGTTTACAGAATCTTTGA	Khan et al. (2012)	[T/G]	0.962	1	0.340653	1	0.254098	0.7441	LG04	21.105	<lmxll>	0.18	-
MdSNPui07106	TCAAATCCATGTATTAAGCATTTCATATCCAAACACCCCCCAAAAGCCAAATGAAAACCA[A/T]GATTTCGTTCAACAATATACGCGGATCAAATGAAACTGTTCTATCTTTTCTACATTTTGG	Khan et al. (2012)	[A/T]	0.947	1	0.101981	1	0.360656	0.790478	LG04	22.116	<lmxll>	0.4	-
MdSNPui02750	ACCGTGTTTCTCAAAAATTGTCATCAGGAAGGTCTTAATAGATTTGCTTTTGTCGATCAC[A/G]GTCTCACTGCCTACTTCCAGGCGACCAATTTGTTTTGGATCAATCCCATATTTCTCAAGA	Khan et al. (2012)	[A/G]	0.964	1	-0.0450742	1	0.467213	0.806266	LG04	22.448	<hkxhk>	1.2	-
MdSNPui03643	GAATAGGGATGAATCGAAAGAAACGTGCCCGGGACAGTAAGTGCCGCCCACATACAGAAC[A/G]CTAACCCTAGAAGCAATTCAGCCACCACAGTTAATGGAGGTCCTGAAAACTGTTCCTCCA	Khan et al. (2012)	[A/G]	0.952	1	0.0282346	0.991803	0.471074	0.544262	LG04	26.103	<hkxhk>	1.36	-
MdSNPui03454	CCTTCTGCAATGCTTCCAGCTCAATCAATCTATCTTCTATATCCTGAGTTTTTGAAACAG[A/C]AAACCGAAGCTGACCTAGCTCATATTGTAAGTGCGAGAAAAACTCCTTGTCCAATCTTGG	Khan et al. (2012)	[A/C]	0.962	1	0.229707	0.967213	0.283898	0.731416	LG04	26.55	<lmxll>	0.18	-
MdSNPui07147	GCAGAGAAGACTGTTTTGAGAGTTGTAAGATTTATATTCCGAGTGACTTGGCCCAGTTAA[A/G]GAACTGATTGTGATCAACTTGTTTTGACAGTTTATAGATTTGGTACATCAAAATCATTAC	Khan et al. (2012)	[A/G]	0.997	1	0.242034	1	0.286885	0.864467	LG04	26.599	<lmxll>	0.4	-
MdSNPui07149	GTAATGATTTTGATGTACCAAATCTATAAACTGTCAAAACAAGTTGATCACAATCAGTTC[T/C]TTAACTGGGCCAAGTCACTCGGAATATAAATCTTACAACTCTCAAAACAGTCTTCTCTGC	Khan et al. (2012)	[T/C]	0.997	1	0.242034	1	0.286885	0.874367	LG04	26.599	<lmxll>	0.4	-
MdSNPui07398	TGGTGTGGCCACCCGAACCGGTGAGAAGACCGGAACTCTAAACACCTTCTCAGTTGGTGA[T/C]CGCAACAGATCGCTGTCAAAAGTGGTTAAAGGTCGGGAGAGAGATGGAATCGGTGGAATC	Khan et al. (2012)	[T/C]	0.98	1	0.242034	1	0.286885	0.760825	LG04	26.599	<lmxll>	0.4	-
GDsnp00363	AAACTAGCTCGTTGTGTTAAGCCTTTGGCTTGAGGATCTTGATGGTCTCCCATGTGAAATCTGGATCATCGCGGCCAAAATGACCATAAGCAGCAGTCTT[C/T]TGGTACCTGAAGTTGCCTCCTCTTTTCAAATCAAGGTTGAGGGCAATCATTCCCGGCCTATAGTCAAAGTTCTCCTTGATGAGAACCAATATGTCCTTGT	Velasco et al. (2010)				0.182169	1	0.295082	0.681532	LG04	26.71	<lmxll>	0.4	-
MdSNPui11939	AGGAGCCATCCCGCACCCGTTGCAGCCACTGCCGCAGCCGCAGCCGGACCCGCAACCACA[A/T]TTACCACCGCAGCACGACGACATTTTTGGATTGATGACAATAAGGCAGATGACCACAACC	Khan et al. (2012)	[A/T]	0.542	0.5	0.163579	0.959016	0.307692	0.529169	LG04	44.389	<lmxll>	0.41	-
MdSNPui11991	GACAAGGCGCTGCTCCTCTTCAGTTAGGGATCCTTTCTTAATACCGGGTTTGAGATAATT[T/C]TTCCACCTTTCTAAGCAAGATTTAGCATCCCTGTCTAGGGGTGTGTTCATGCGCTGCGAT	Khan et al. (2012)	[T/C]	0.915	1	0.216723	1	0.323771	0.741486	LG04	47.142	<lmxll>	0	-
GDsnp00324	ACCAAACAGGCCCACTGCCCCGCTGGCCCGTACTGGGCCCCACTTCCCGACGCAACGATCCCGTGCCCTCTCCTCCATCGGAAAAATCCTTCAATTATTA[C/T]GACGCTCTCTGCACTCCACCTCTTTTACTCGGCTCGGCTCCCTTCTCCCGGAATGCTAAAGTCATTTCGGTTAGAGGATGCCCTTTAATTCTATATTCTT	Velasco et al. (2010)				0.0631807	1	0.442623	0.836077	LG04	57.75	<hkxhk>	1.27	-
MdSNPui11082	AGCAATTTCATCCACCAAATTTGAAGAGCAAATCATTCTGTACATAACAAAGCCCCTATT[A/G]TTTTGGGTTCTTCACAAACACCACCACTTTCATACACAATACATTTCTCCATCTACAAAA	Khan et al. (2012)	[A/G]	0.978	1	0.35555	1	0.262295	0.675002	LG04	60.956	<lmxll>	0.4	-
MdSNPui11145	GCATGCTCAAGTTTCCCANGGANTCTGGGATTGCTCCTTCAAGCTTGTTGTTCGATAGGT[T/C]AACCTCTCGGAGCGNAATCAAATCTCCAAAGTTTGTTGGTATGCTTCCGGTGAGACTATT	Khan et al. (2012)	[T/C]	0.633	1	0.311103	0.967213	0.237288	0.435879	LG04	63.073	<nnxnp>	0.01	-
GDsnp01471	ATTATATATGTGCCAATCAATTATTAATAACACTGGCTCCCTCTGCATTTATTAACTAGAAGGACATGCATGTATGCATGAACTCAAATTTATAAATCAA[A/T]TTACTGCATTATATATAGCATGGATGGGATCATGGGGTCATGCGTTTGCGTGCGACTGAAGGTGGCTGTCTTCCACCTGTACCACTACCAACTCCTCCCC	Velasco et al. (2010)				0.256456	0.97541	0.256302	0.489459	LG04	63.074	<nnxnp>	0.01	-
MdSNPui00201	ACATTGTCCCAAGAGATGCCAATGGAAGACTAAATCCAAAAGAAATAGTTCCGAATCGAT[A/C]TTTTACCGGAAGAAGCTAACGAGGATGACACCATGTACTCATATTATACACCACAGTGAC	Khan et al. (2012)	[A/C]	0.955	1	0.340653	1	0.254098	0.737252	LG04	63.083	<nnxnp>	0	-
MdSNPui06868	CACTCAAGTTTTGAACATACCAAAAATACTACTCTCTTTAAACAGCATTCATAGGAGGAG[A/C]AGGAATCCCAAAATGGCACCTTTATAAAAATCCAANAGTTCTAACAGCTAAACCCTTGCA	Khan et al. (2012)	[A/C]	0.981	1	0.32608	1	0.245902	0.784134	LG04	63.083	<nnxnp>	0	-
MdSNPui11268	ACCATCATGATCATCACCAACAGCACCATCAGTAAGTTTCAGTAGTTGATCATGATCCAT[A/G]GCGCTGCAAACTAGTTGTGCAAAGGCTGAATTAGGATAAACCAAGTCTCCAATCTCATCT	Khan et al. (2012)	[A/G]	0.984	1	0.32608	1	0.245902	0.730437	LG04	63.083	<nnxnp>	0	-
MdSNPui01586	CAGCACCAATAGGCCATNGGCAGCAAGAAGGAACCCCATCACAGCACCTGAGCGAAAGGC[A/G]GTAATGAAAGCCTTCCCAACACCCCTCCTTGCTTCTAGAGTTGTTCTAGCATTGGCATAC	Khan et al. (2012)	[A/G]	0.853	1	0.186108	1	0.262295	0.798114	LG04	63.82	<lmxll>	0.4	-
MdSNPui06825	CTTCCATCTTCCAAATCACATTCGGAATTTGCACTGTTGGGTCCCAACTCAATTTGCTTA[A/T]GGTTTGCAAATTTAGAGTTTTCAAGTGGATCAAATTGCCGATGGATGATGGCAATGCTTG	Khan et al. (2012)	[A/T]	0.998	1	0.333327	1	0.25	0.705877	LG04	64.285	<nnxnp>	0.04	-
MdSNPui06826	ACATCAACAACCTCATCAGGGAATGAAAGTGTCTCACTTGTCAAGGACAAAGACTCAAGG[T/C]AGCTTAACGTTCTGTTTTGGGGATTGANAATTTTCAACAAATTATTGAAATGTTTTGGAT	Khan et al. (2012)	[T/C]	0.952	1	0.333327	1	0.25	0.696272	LG04	64.285	<nnxnp>	0.04	-
MdSNPui05347	GAAGGAGCTGAACATTTTGCCTAAGGCAGTAGAAAGCTCTTGGTAGCTTTTGTACAACTT[T/C]AAGTCCACTTTACGCAAGTAGGGTGCGCCATCCATGCTGACTTTAACAAATGCTGCGCTG	Khan et al. (2012)	[T/C]	0.956	1	0.318912	1	0.241803	0.752063	LG04	67.982	<nnxnp>	0.04	-
MdSNPui04778	CCAGTTACAGTGTCCTCATCAGCAATCATGGCAATGAGCGCTGAACTCTTATTGGGGATA[T/C]GAGCTCTGCCGGCCATTTTAATAGTATCGACTCTAGGGTTTGAATCCGAGCTTCCGATTC	Khan et al. (2012)	[T/C]	0.911	1	0.31182	1	0.237705	0.69621	LG04	68.876	<nnxnp>	0.18	-
MdSNPui04779	CATGTTTGCAACATATTGGCTGATCAAGACAATTGCAATGTCGTCCTTTGTCGTAAACTC[T/C]TTGAATGCATCTTCAATTTGTTTCACTGTTGTTTTTGAATCAACAATGAGATAATTTGTC	Khan et al. (2012)	[T/C]	0.922	1	0.31182	1	0.237705	0.679604	LG04	68.876	<nnxnp>	0.18	-
MdSNPui05013	CCTTTGCCGTCCCACTTACAGAGCATCTCTGAAGAAAGTTATGGCTTGAAGAAGACTCAA[A/T]GAAAGACGTCACAGGTTTAATCTTTAAGATTCGTATCATTTTCTGAAACCCACTAAGNTC	Khan et al. (2012)	[A/T]	0.881	1	0.31182	1	0.237705	0.753768	LG04	68.876	<nnxnp>	0.18	-
MdSNPui02296	CTTCCTCCCTTGAATGGAATTGTAGAACTCGTCGGCTACCTTAAGTTCGACGTCAATAAA[A/G]TCCGCTCCCAAATCCATGGCTACACGCAGTGCATCTTGTCGCTGCTTGTCGTCACCCTTG	Khan et al. (2012)	[A/G]	0.95	1	0.297864	1	0.229508	0.706618	LG04	70.725	<nnxnp>	0.71	-
MdSNPui02299	GATAGATCTGAATGCTGCATTGTAAAGATGAGGGATTTTGCTGTGACCGATAGGATTTCC[T/G]ATCACACCATGTACTTTGGTATCGGCCCCTATAAGTCTGAAGTTGTATAAGTCCAGTAGA	Khan et al. (2012)	[T/G]	0.982	1	0.297864	1	0.229508	0.734801	LG04	70.725	<nnxnp>	0.71	-
MdSNPui06328	CTTCACTGGCTCAGCCGGTGGCGGTGCAGGTTTTGGCGGTTTCACTGGCTCCGCTGGTGG[T/C]GGTGCAGGTTTAGGATTTNCAGGTTCCTTGGGTTTATCTGCCGGTTTAGGTTTTTCAGGC	Khan et al. (2012)	[T/C]	0.529	0.5	0.319415	0.983607	0.320833	0.832155	LG05	0	<lmxll>	2.84	*
MdSNPui03697	CAAGGCTCGAGCAACCTTCCTTGCGCAAGCTTCACAATGCATATCAACCTTGAGTACAAT[A/C]TCCGGAGGCTCTTCTTCTTTCTTTTCTTCCTTTTTCTCTTCTTCTTTCTTTTCATCTTTG	Khan et al. (2012)	[A/C]	0.989	1	0.339726	0.983607	0.329167	0.536684	LG05	0.09	<lmxll>	3.25	*
MdSNPui08770	CCAGGTTAAGATTCTCCCTTTTGAGAAGGGGCATTTGCACCTTCTTAGACAAGTAAGTCT[T/C]CCTGAACTCCTCATTACTCATGTCAGCAAANCCATTCAACCCAACCCTCTGACTACGATG	Khan et al. (2012)	[T/C]	0.903	1	0.264237	1	0.209016	0.763544	LG05	9.935	<nnxnp>	3.6	*
MdSNPui02795	TTTCGCCTTCTATTGACAACCCGAGACTCTTCATCTGAACTACTACTGCTAGAGCTTCTA[A/T]CGTCCCCGTTAGATGATCCCTTTCCAGACTTAGCATCCTCAATAACCACATCTTTGCTCC	Khan et al. (2012)	[A/T]	0.967	1	0.297864	1	0.229508	0.663262	LG05	15.467	<nnxnp>	2.18	-
MdSNPui04269	AACAATACCGCCATCAACAATTTCATCAAGGCATAGTAAAATGAGATCCAAATTCTCAAG[A/T]GCTTCCTTCTTGTCCACATTGCCTCTCAGGAGAATGCCGACTGCATCAAAAAAACCCTGG	Khan et al. (2012)	[A/T]	0.989	1	0.270822	1	0.213115	0.738957	LG05	15.467	<nnxnp>	2.18	-
MdSNPui04326	CGCCACAAACTTTGTACCCGGAAAGTGAGTGAGAGTATGAGAAGTGTTGAAGACATGTTG[T/C]GAGTCCCTTTAATTGAGTGTGGATTTGAGTGGGGAAATTTGTTCATGTTGTAGATTGGTG	Khan et al. (2012)	[T/C]	0.913	1	0.270822	1	0.213115	0.794424	LG05	15.467	<nnxnp>	2.18	-
MdSNPui04331	CAACTTGGGTAGCCCAGATGGCCAAGATGCTCTGTGCATGGACCAAGCTAGGGTTTCCCA[A/G]GTAGTCGAGACCGCCCTCGCTGAAGATCTGGGCTCCGGCCTTGAACCACACAGCCTCGCC	Khan et al. (2012)	[A/G]	0.653	1	0.333327	0.819672	0.25	0.444304	LG05	15.549	<nnxnp>	0	-
MdSNPui08251	CTGCAACCGTAATGAACCAAAATAACAGGGCACTTTTCGTGCATCGTTCGAAATTTACAT[A/C]CATCATAAGAGATGATAAATGCTTGTATCTTGTGTTGCGCCTAAACAATCCGAAAGTCAG	Khan et al. (2012)	[A/C]	0.97	1	0.0904787	1	0.27459	0.831654	LG05	22.706	<lmxll>	0.4	-
MdSNPui03399	TACTTGGAATCCCTGCAAGCAATCGCAATTCTCAGCCTCTTTTCGCACCACATCGAGCAC[A/G]GAATCGATAAGCTCGGCGCCCTCCGTATAATGCCCCTTAGCCCAATTGTTCCCGGCCCCA	Khan et al. (2012)	[A/G]	0.638	1	0.082258	1	0.491803	0.86795	LG05	26.978	<hkxhk>	1.82	-
MdSNPui03400	AATGAAAGTGGATGCCATTTTCAGACCCTTGGGTGGGATGTCACACACGCTGGACTTAAC[A/G]TTATTGGGAATCCACTCGACAAAGTATGAGGAGTTCTTGTTCTGGACATTAATCATCTGT	Khan et al. (2012)	[A/G]	0.867	1	0.082258	1	0.491803	0.774246	LG05	26.978	<hkxhk>	1.82	-
MdSNPui10918	TCAAGCAACCATCTGGATTTTGATTTCCTGAAGAACATTAGGTCATTAAATTCACTCGTA[A/T]ATCATGCTAGGGTTGCCCTCTTGCCTTTTGCATCTCTCGACTGTGCAGCAACAGATCTCT	Khan et al. (2012)	[A/T]	0.985	1	0.329664	0.991803	0.247934	0.612778	LG05	33.58	<nnxnp>	0.1	-
MdSNPui04714	TCGGAAGCAGATTTTCCGGCATTGCGGTCGACAAAAGAAGGCCGGAATCCATCTGGGTAC[T/C]GTAAATATTTGGATTTCCTTGGTTGGTTTTGATGAAATCTCTGTTGGGAATCAGTTGTGG	Khan et al. (2012)	[T/C]	0.976	1	0.0232684	1	0.459016	0.853823	LG05	34.21	<hkxhk>	0.38	-
MdSNPui07166	CCACAAGGTACAATAGGTAGACCATTTGCCTTATCTTCAGGCTTACAAGCATCTATTTCA[T/C]TCTCAGACTTTGGATCTTTCAACTGTTGATCACTTCGACTCTTNACATATCTGCGATGAT	Khan et al. (2012)	[T/C]	0.897	1	0.296695	0.967213	0.228814	0.454554	LG05	37.546	<nnxnp>	0.1	-
MdSNPui08897	AGAGCGAAGCTCGGAGACGGCAGAGTCCAGCACTTGCTTCCGGCGGCCCATGATGGCAAT[C/G]GATGCTCCATGCTTGCCGAATTGGGTCGATATTTCGAACCCGATTCCTGACCCGCCTCCG	Khan et al. (2012)	[C/G]	0.53	0.5	0.307255	0.959016	0.235043	0.461786	LG05	37.764	<nnxnp>	0.01	-
MdSNPui04587	TCCTATAAACCAAGTGCCATTCACATATTGATGCTCCTATCACACGTCCCCTCTTGTCAA[A/C]GAATCTGTTTCTGCTTCTTCTTTACCATCGGAAGGCAAAGCCAGATCAGGAAAGGGATTG	Khan et al. (2012)	[A/C]	0.991	1	0.290996	1	0.22541	0.798684	LG05	49.89	<nnxnp>	0	-
MdSNPui07242	CTTTGATTGACTGAGGAACATGTGTTTTAGTACTGCAGAGACGGTTCAATGGGCGCGGTC[T/C]TTGAGCACCTCAAGATCCATCTCTGTTGGGTCAGTAGCCTGAATCTCNTAGTGGATACCG	Khan et al. (2012)	[T/C]	0.765	1	0.301067	0.991803	0.231405	0.679341	LG05	51.15	<lmxll>	0.4	-
MdSNPui08386	ATTTACCAAGATGCTCTATGTAACTTCGTTTGGCAAAATATTGTTCCTCTAGACAGCTCT[A/G]GCATTGCTTAACTCATCAACTGAGTCCCCTCTTTCAAAAACTGCAGCAGCCCCCATACCT	Khan et al. (2012)	[A/G]	0.913	1	0.238202	1	0.331967	0.649102	LG05	54.636	<lmxll>	0.71	-
MdSNPui09121	GACCAGCGTTGGATCCCAGCTCTGCAGAACGTTGTTGACATCGTTGAATCTGCTTCTCAG[A/G]GCATGCAAAGCATTTCCTTCGGAGTTTGTGGAGAGCGCAGGAGAGAGAAAGAAGAGGAAG	Khan et al. (2012)	[A/G]	0.907	1	0.34806	1	0.258197	0.702771	LG05	55.567	<nnxnp>	0.18	-
MdSNPui06759	AGGAAGGATCGGAAGAGGGGGGAGTTGACGTCGTAGATCATTGTCGCGATTACTCTGCTT[A/G]GCTGATTANGCACTAACGATTGAGAAAACCCTAACCCTAATTTGTCTCTGAGTCGTTGTC	Khan et al. (2012)	[A/G]	0.698	1	0.264237	1	0.209016	0.756853	LG05	55.972	<lmxll>	0.4	-
MdSNPui06760	AGTGTAAATCATAATTCCAACGGTCAAAAGTACATATAACCATAAATGGTTGCTTAAGAA[A/G]TTACCGAAAAGCCAATACGTAGCAATAATCTTGTCTTAAACACATAGTACTCATCTAGTT	Khan et al. (2012)	[A/G]	0.982	1	0.277476	1	0.217213	0.633735	LG05	55.972	<lmxll>	0.4	-
MdSNPui09812	TCCGGACACTCCATTACCTCCGGTCACCAGTCCCGCCGGCGGCTGCCCAATCAAAAAGTT[T/C]CCGTCCAAGTACAACCTCTTTAACGACTTTTTCCGCCCGTACTCCACTGGGATCCTGCCA	Khan et al. (2012)	[T/C]	0.742	1	0.297864	1	0.229508	0.741304	LG05	56.838	<nnxnp>	0.4	-
MdSNPui07413	AGATCAAGGGTGACATTTTCTCCTTCTGCAAAACCAGTCATCTTTTCTCTATCTCTCTCT[T/C]TCTCTCTCTCTAGAAACAAAGGGAAATATGGAGAGTGATCACACGGAAAGGGAAGGGATT	Khan et al. (2012)	[T/C]	0.815	1	0.292809	0.959016	0.226496	0.730009	LG05	61.06	<lmxll>	0.4	-
MdSNPui02859	CAACACTACCGAATCGAAAACAAACTGAATAAGATTTCCCCAAAATTCTGAAAACTAGCA[T/C]NGTAGGAAACACACATAGCAAAATAAACCATAACAGCTGCAAGGTTTACTCATCCTCCTG	Khan et al. (2012)	[T/C]	0.967	1	0.16746	1	0.233607	0.735061	LG05	61.101	<lmxll>	0.4	-
MdSNPui07414	CGGCAAAAGTAAAACTTTTGGTTGGTGTTTGGAAGCCAAGAAAATTTCACTCAGAAAATT[A/G]ACCCATCTGTGCAATTTCCTCATTGGTGGCAGTGGCGGTGGTTGTGGTTGTTTGGCTCTG	Khan et al. (2012)	[A/G]	0.983	1	0.270822	1	0.213115	0.669431	LG05	62.374	<lmxll>	0.18	-
GDsnp01304	AAATTAAACCAAATTATCCACACTTAGTCAAAGAAGAAGCAAAAAATAAAACTTTAATCATGCCACGAACACATCCACACTCCACATATAAAAACCATAT[C/T]CACAAAACAGAGCTGAAACCATATTCACAAAACAGAATTCTGAGCTGAAGTCGCATTACCATCACATCAAATTGCTCGGGCTTCGAAACGAGTTGCATAC	Velasco et al. (2010)				0.202542	1	0.303279	0.778613	LG05	70.677	<lmxll>	0.4	-
MdSNPui05443	AGCCACAAGTTCACGGCTGTATCATCATCGTGTGTGTTGTTGCTTATCCACACCCCCAAA[A/C]TGTAATCTACAAGTGCCTGTATGTCTTGTGTCTTGAGACGACTTCACTCCAAGTTTTTAC	Khan et al. (2012)	[A/C]	0.988	1	0.291213	1	0.290984	0.69575	LG05	70.677	<lmxll>	0.4	-
MdSNPui04012	AGCGCTACAAGATCTCTGAACGTGCTCATTGAAATAAAATCTGGACTAGCCAAGACCTTT[C/G]AGGGACTTGAACCGNCCGCAACCTTTATTATATATGCCGGGAAAGAAGAGATGCAAACCT	Khan et al. (2012)	[C/G]	0.609	1	0.273041	1	0.282787	0.854931	LG05	75.68	<lmxll>	0.4	-
MdSNPui00874	AGTATTCTCATTGTAGGACAATGAATTTTTCTCTCCTTCAGCCGTCCCAACCTGCTTATC[A/G]TAGCCCGCTTCATTAAAATATGGCTTAGAATTTAGCACCAACCCTTGGAGCGAAACAAGA	Khan et al. (2012)	[A/G]	0.908	1	0.31319	1	0.262295	0.578568	LG05	76.954	<lmxll>	0.18	-
MdSNPui03551	GCGGAAGGATCCCAACGCCTTGAGCGCCGCCGCCCTCAGAATGTACTGGTGGTACGCCGC[T/C]GCAGCCAGTGCTCCCACAAATGGTCCGACCCAGAAGATCCAGTGGTCATCCCAGATTTTA	Khan et al. (2012)	[T/C]	0.739	1	0.290996	1	0.22541	0.683345	LG05	76.954	<lmxll>	0.18	-
MdSNPui03709	CGGAGCCCCAATCAGCTTCTTTAGTTCCTCTCCCTGCGCTGTGGTAATTGGCACTGCACC[A/G]GGGTGATCTACAAAGAACTGCTTGTCATCTCGAAGATCGAGCTTAGTTCCAACAAGAATA	Khan et al. (2012)	[A/G]	0.987	1	0.31182	1	0.237705	0.739659	LG05	78.877	<lmxll>	0.4	-
GDsnp00100	TGTATGAATGACCTTCAAATTTAGAGTTAGAAATNAANCGGCTCCAATTATAAAATTTTTACGGTGAAAATATATTACTTGGAAGTGAGGAATGAGCTCA[C/T]CATGAAGTGAGAAATGCAGGAATTATTCGTAAGACATTAGGAAGGATGAAAAAATTACTTAGTAACGCCCTAAACCTTTGGTGTGATATATATCCCACCC	Velasco et al. (2010)				0.309618	1	0.29918	0.799548	LG05	91.319	<lmxll>	1.9	-
MdSNPui07830	ACTAAGCCATCAGTCACGTGGCATTATTTCCCACCGAAACCTTATTGCTAGGGTTTTGCC[A/T]CATTACTTGCAGAGATCTAGTGGAGCACCACAGAGACAATCATTCCCCAGAAACGCCGAA	Khan et al. (2012)	[A/T]	0.963	1	0.198213	1	0.344262	0.855322	LG05	92.032	<lmxll>	1.36	-
GDsnp00347	AGTGGCATAATAATCCCTGGCCATCAAATATTTTTGTTTTAGATTGTTTTAATATCAGAAGTCGTTGGTTTCTAAAACATATTGAAGCAAGTAATCCAGT[C/T]AATTTGATTATAACATTGCTTCCTTTGTTGTCTTTACAGCTAGTAGTGGCGNGTAAAGCGCTTGTTTGCGGAGACACTAGTTTTGATGAATTCCACTGCG	Velasco et al. (2010)				0.281878	1	0.245902	0.795752	LG06	10.086	<lmxll>	0.18	-
MdSNPui04826	AAGCCATCACAAATTCACTTACAATCTCATTATTTCAACAAATGAAAGTGCCGAACGGCA[A/T]TAAACGTTTTCTCAATAGAAACAAAAAANAACAAATTTGAAGGCTCAAAACCNGTTCTAG	Khan et al. (2012)	[A/T]	0.971	1	0.212099	0.983607	0.175	0.577222	LG06	18.292	<lmxll>	1.6	-
MdSNPui02630	CAGGTGATTTTGAGAGCAACGGCTCTGGCCTCAAACTGAGACCCTTTTGCCTTCTGATTC[T/C]TCTCCGCATTTCGTCTCTGCGCTTCGATCTTCTGCTTTCCCCGAGTCATCTTTCACCGCT	Khan et al. (2012)	[T/C]	0.844	1	0.426897	1	0.29918	0.698964	LG06	18.389	<nnxnp>	1.11	-
MdSNPui02631	CAGGGTCAGAAGCTGGAGGGATTTCATACAAGCCTATACAGTCCAAACTCTGAAACAACA[T/C]AGCAAGGACTTTTTACTTCTGCTCTTTAATGCTTTCTTTCACATGAGAAACTGATCATTC	Khan et al. (2012)	[T/C]	0.882	1	0.426897	1	0.29918	0.81953	LG06	18.389	<nnxnp>	1.11	-
MdSNPui11244	ACGCAGAATCCTTCACCGGACAAACTAAGAACTTGCACCAAAAACACGAATTCTATGTTC[A/T]ATAGGAGCCTGGCAACATGGGCAGGTGGCCTTACCTTTTTTCCCGTAATCATCATTGCAA	Khan et al. (2012)	[A/T]	0.983	1	0.469877	1	0.319672	0.779285	LG06	19.497	<nnxnp>	1.6	-
MdSNPui02856	AATGCTGCAGTTCTAACATGGTCCAAGAAGTGGTCTTCAGAAACCGAACCCAAGTTTAAA[T/C]TGTGGTTTACTCCACTTTATCACATGATGATGCATCGGCTCCTTTCTTCTTGTGGTTGAG	Khan et al. (2012)	[T/C]	0.968	1	0.461075	1	0.315574	0.629399	LG06	21.611	<nnxnp>	0.71	-
MdSNPui07718	ACTGCTTTGGATTGGAAGAGGAACCTAGGCCTTGCGTCCTCATCCAAAAACTCCATTTTC[A/G]GATCTCGAAGCTAAAAGCTTTAGACACAGCCCTTATATATACTACTAGTCCTTGTGGTTC	Khan et al. (2012)	[A/G]	0.958	1	0.125644	1	0.45082	0.722619	LG06	23.075	<hkxhk>	0.2	-
MdSNPui07719	GCAATTTCTGGGAAGTCAACGATTGGGCCATGACCAACCCGAATGTCACCACCAGTGACA[A/G]GTGCAGGAGCGAAGGGGCCAATGAGGAGGGCGAGAGCGGCCCATATAAGAAGAGATTGGT	Khan et al. (2012)	[A/G]	0.773	1	0.125644	1	0.45082	0.771895	LG06	23.075	<hkxhk>	0.2	-
MdSNPui08174	CTGCCCTTGCTTCCAACTCGGAATTTCTGCGCGTGGCCTTCTGAACCTCTACCTCTTTCT[C/G]TCTCAGCCTGCGAGCTATTGATTCCTCCACCGCGTTTAGCAGNGCACGGTAGTGCCTCTG	Khan et al. (2012)	[C/G]	0.963	1	0.452378	1	0.311475	0.673022	LG06	23.982	<nnxnp>	0.71	-
MdSNPui04527	GATCAGCGGCGGGTCCCACCACCTCCGTCGCCTTAGACCCACCCAACCCTCGCTCTCTGT[A/G]CATCTCTTCTTCTTCTTCTTCCGCCTCCTTCGATGCCAGAAATTAATCTCACCAAAACAT	Khan et al. (2012)	[A/G]	0.974	1	0.39884	0.991803	0.285124	0.536362	LG06	26.32	<nnxnp>	0.18	-
MdSNPui01624	TGAGATCTCCGTGACTCATCTTGATTCTTCGCAGAAGCAAGGGAACGGGCTTTTCCAAGA[T/C]AGTCACGTTGATACTGTTCCAAACCTCTGGAGTGGTCGGAAGTTGAGCAATTTTCTCGGC	Khan et al. (2012)	[T/C]	0.944	1	0.418601	1	0.295082	0.823465	LG06	27.53	<nnxnp>	0.04	-
MdSNPui10952	CTTGTTTGAAAGCAGCTGCATGGCCTTCAAGTCTTTGTCTACATCAACCTTTCTTTCCTC[A/G]GTCTTCAATGCAAGCAGAGCCTTCCTCTTCTCTTCAAGCACCTTCTCGTACTCTTCCAAT	Khan et al. (2012)	[A/G]	0.995	1	0.418601	1	0.295082	0.511886	LG06	30.055	<nnxnp>	0.04	-
MdSNPui02606	CATATTGACATACGCCAGAACATTAGACCCAATCCGCCTGAGATATGAATCATTGTATCT[A/G]TCAAAAAGTGAATGCGATGGGTTTCCGCCCTTGTCAATGTCTTGGGGAAGTTTACGGAAG	Khan et al. (2012)	[A/G]	0.983	1	0.418601	1	0.295082	0.682787	LG06	38.415	<lmxll>	0.18	-
GDsnp00199	TGCTAGCTGGAGANGACTCAATAGTAATACGACCTGTNGGAATTTGCGTAAGCTCACGAGCTACATCCTTGAAATCAAGAATGCCTCCATTTTTGCACTT[C/T]GAAAGCATTCGTGCCGCTTCTTGCTTTGTCATCTTGACTTTCACTCTAATCGCCCCTCTTTTCACATCTTCTATTTCCTCCTTGATCAGTGGTTCCGAAT	Velasco et al. (2010)				0.32608	1	0.245902	0.3394	LG06	48.042	<nnxnp>	0.18	-
MdSNPui06822	CATGTCCATTGGGTAAGTTGCTGACATGGCAATAATTCCAGCACATGCACCAGCTCCAAG[C/G]CGTAATACAGGTGTGAGTTGAGCATCTTCATTTCCAGTTTGCTGTCGGTAGAACCATAAA	Khan et al. (2012)	[C/G]	0.973	1	0.304805	1	0.233607	0.697335	LG06	48.704	<nnxnp>	0.71	-
MdSNPui01719	CTATCCAACCCCCTCCCATGAAAAAAGCACAGAAACCCGATCTCATATGATCCTCAAGAG[T/C]CTTGTATGCTGCCAGTGCATCTTTAGAGATGTCGTGCCGCCATGAAAANTTTGCCTTCAA	Khan et al. (2012)	[T/C]	0.966	1	0.216056	1	0.47541	0.584743	LG06	52.297	<hkxhk>	0.73	-
MdSNPui09422	ACAAACAACGAACGAATTCTTCCTTGCAGGGCAAATGACTCAACACGTGTATAGCCAACT[A/C]TGTTACTATTACGAAAGTCGAGATTCACTGCAAAATCAACTGGCAGAAAGGAGAACTCAC	Khan et al. (2012)	[A/C]	0.9	1	0.32596	0.983607	0.245833	0.413053	LG06	59.5	<lmxll>	0.18	-
MdSNPui00044	TTCTGCAGCGAACGCAGAATCACAGGAAATCAAGGTGGAAACAACGGCGGTGATGATGGA[A/C]GTAGAATGCTTGGAGTTGATAGGAGACTTGAAGGATGTGAAGCTTTTCGGTTGATATTTG	Khan et al. (2012)	[A/C]	0.944	1	0.211754	1	0.290984	0.802748	LG06	60.747	<lmxll>	0.4	-
MdSNPui00045	AGAAGTGCAGAAGTAACAGAAGCACTGGCTATCACTTGAAGCTTTACAACCTCACTTTTC[A/G]CTTCTCATTCTGTCAATTTGGTTCAAAGCTGGCCCAAGGATGTTGTAAAGCACCCAAAGT	Khan et al. (2012)	[A/G]	0.904	1	0.211754	1	0.290984	0.803993	LG06	60.747	<lmxll>	0.4	-
GDsnp00218	CGAATTGCATTGTTGGTTTAAGGGCAAAAATGCAAATTAGGGTATAACTTATGGACCATTGTCATTATTCATCCAATTAACCTCGAGTTTCATTGGACCG[A/T]GTATACTATTCTAGTCAACTTGACTTATTTCGTGTATGCTAAACAATCTTTATCTGAAAGATTCAATTACATGAAGTGACATAAAAATGAATGTATTGTC	Velasco et al. (2010)				0.17688	1	0.258197	0.80488	LG06	65.304	<lmxll>	0.04	-
MdSNPui05845	ATATTTTTTCAGCATTTCAGTAATCTCATCCCATATGGCTGCAAGTTCAAGCCTACTCAC[A/G]TTCGCTTCGAAATCTCTCTTCACCTCTTGAAGCTTGAACGCATCATAGTATCCCCNATTG	Khan et al. (2012)	[A/G]	0.891	1	0.176117	1	0.237705	0.645522	LG06	67.793	<lmxll>	0.04	-
MdSNPui05634	CTCTGACTTTGTCTCACCACCTTCAATCTCATAGGAATCTAGGTCGCCAAGCTTTCCACC[A/G]GCTTCAGACTCTCTCTCCACAATCTCGGGAGATAATACTGTAGACACAGTTGGCAGAAAT	Khan et al. (2012)	[A/G]	0.978	1	0.246166	1	0.270492	0.708916	LG06	71.273	<lmxll>	0.18	-
MdSNPui00235	CATCATCCACCAACAGCAAATGGAACAGATCTCCACCCCAAAAGGGCAGTTAGAAAAACT[A/T]GAGCAATGGGGAACAAAGGGGTGAATAAAAATTACAGCAAGGAATTTCCCTGCAAATCCA	Khan et al. (2012)	[A/T]	0.937	1	0.174279	1	0.307377	0.815508	LG06	89.671	<lmxll>	0.18	-
MdSNPui11374	TCCTCTCACCAAACCATGAAAAGCTCTGACCTTCAATTGCATCAATGGCAGAGCCGAAAC[A/C]CCCAGAAGAGAAATTGGTCTTCTTTCACATGCTAAACTACAACTAGGAGTATTTCCAAGT	Khan et al. (2012)	[A/C]	0.954	1	0.168365	1	0.319672	0.718962	LG06	89.671	<lmxll>	0.18	-
MdSNPui11375	GCTTTCATAATCGCGTATTTGTTGTGCGTACGTCATTTCCTTATTTGAAACACGAAAAAT[A/G]TAAGTGGAAATCCATCCAATAGTCAGGCCCAACACCAGCACCAGCTGAACGACGTTTCCT	Khan et al. (2012)	[A/G]	0.9	1	0.168365	1	0.319672	0.724631	LG06	89.671	<lmxll>	0.18	-
MdSNPui06519	AGCATCCTGCACTTCTTCTGTAACTTCAATTGACGGATCTCCCATCTTCTGTGGAGGATC[A/G]TTATCAGGCTCCACAACATCAGTAACATCCAACTCGATATCAGATTCAACAATGTGATCG	Khan et al. (2012)	[A/G]	0.875	1	0.0412517	1	0.454918	0.799867	LG06	92.887	<hkxhk>	0.4	-
MdSNPui08300	TTTCACCACTTTGTCACTTAGCAATCCCAAGTACTTCTTCTCAAGAGCTAGGGGAAGATC[A/G]TAATGATATAAATTTGCATATGGAGTAATGCCTCTTTTGAGCAAGTAGTTAATTAACCGA	Khan et al. (2012)	[A/G]	0.923	1	0.229495	1	0.241803	0.800104	LG06	97.58	<nnxnp>	0.18	-
MdSNPui08301	ATAAGGCTCGGTTGCTGAATTTCCAGCCGTGCAATTTCCAAATGCTTTGGAGCATCGTCC[A/T]GGAGCATGGAATCCGTTATCATATCCAAGAGCAGCAATCACTCTAGGCTCATTGAAGGTC	Khan et al. (2012)	[A/T]	0.898	1	0.229495	1	0.241803	0.772357	LG06	97.58	<nnxnp>	0.18	-
MdSNPui08302	TCCATAAACAATCGGGTGGATGAACCATCCAACATGAAAGTCTCTGGCCCTTTGAGCTGC[A/T]AGGTTGTCAGCCTTTGATCTTGTAAGAGGCTCATACCAAACAAAATCCAAGAGAATACCA	Khan et al. (2012)	[A/T]	0.892	1	0.197108	1	0.22541	0.879962	LG06	97.58	<nnxnp>	0.18	-
GDsnp02138	TTCTCAAAAAGTACTTTACATCTCGTCTCTGTAAAAGCAGTTGTAAACGTAATTTTTATTAAAAGGTGTTCCCTAGAAATGGCTTGGAAGAGCTTATTGA[A/C]AAAGCGTGCAACAGACTTCTGAGAAAAGCACCTACAATTTTTTCCATTCCAACTACAACCAGAGGTGCTTGATTGTCAAAACACTTTTCTCTCTCCTCCA	Velasco et al. (2010)				0.27924	1	0.266394	0.860269	LG06	103.521	<nnxnp>	1.11	-
MdSNPui00236	TTAATTTCACAAAACTTTGACCAAACCATGAACAGACATGAAGCAACCAACACATCTTAA[T/C]TTCGAGTAGCTAAAGAGTCGTAATCATAACAACAAATAAAGGCAAAGGCAAAGGCAAAGG	Khan et al. (2012)	[T/C]	0.93	1	0.27924	1	0.266394	0.644026	LG06	103.521	<nnxnp>	1.11	-
GDsnp00876	TCATTGAACTTGTACAGTGATTTTCGAGGTATGGATGTTTATACTTCAATTACTTAGATCAAGAAACGTTAATCGAACTTGTACAATGATTTTCGAGGTA[A/T]GGATATTTATACTTCAATTACTTTGAGGCGCCATTTATCCTTGTATTATGTGGTTTGAGATGTGTGGCAGGTGCCAAGTCGGTTGAAGAAATAGCTCATT	Velasco et al. (2010)				0.340653	1	0.254098	0.709726	LG07	3.019	<nnxnp>	1.11	-
MdSNPui11553	CCACCAAGCACCTTTCCAATCATTTTGTGCGCTAGAATCATTTGCTGAAGAACCAATTCC[A/G]TCTAGGTATCTACAATGCGGATTCCATGCATAAAGATCAACCAAATGACCAAACCTGTCA	Khan et al. (2012)	[A/G]	0.953	1	0.192213	1	0.282787	0.718032	LG07	4.346	<lmxll>	1.11	-
MdSNPui01304	CTNCNGACCCCNGACACTNANATTGCAAGTTCATTCATGAGATCGTGCATTTTACAACTT[A/C]NTNTTATACCAAACNCATCTGTTTTTTCTTCTTGAAAAAANGATCTGCACAACAATTCCC	Khan et al. (2012)	[A/C]	0.623	1	0.157476	1	0.315574	0.718554	LG07	9.679	<lmxll>	2.84	*
MdSNPui06467	ACTGCCCATTTATAATTGTTTGTAGATGAGGACATATGCCTGCTCATGCAGTACTTTACC[C/G]GTCCCAATTGCCGTGACCGACGCATCGTCAAACCGTAGCCACTGACTGGCATAGAGAGCA	Khan et al. (2012)	[C/G]	0.9	1	0.213909	1	0.17623	0.859134	LG07	12.223	<nnxnp>	1.11	-
MdSNPui01919	ACTCAAATCTTATGTCAACATTTTCATTGGTATTGTTACCAAATGGAGAATCAAATGCCA[T/G]GCACTGATCAAACTGAACTTCCGGGGATGCGAAACCTGGATGAAGCATAGGCATAGGGGC	Khan et al. (2012)	[T/G]	0.952	1	0.226112	1	0.184426	0.627524	LG07	15.806	<nnxnp>	1.6	-
MdSNPui02847	AGCACTGCCAGTCGTACCAACTCCGGTATGCTTGGTGGCAACAGGAAAGTGAACAAGGTA[T/C]AGATCTAGATAATCCAACCGAAGTTTCTTCAGACTATCTTTACAGGCCTCTACCACATGT	Khan et al. (2012)	[T/C]	0.98	1	0.290996	1	0.22541	0.461096	LG07	16.908	<nnxnp>	2.18	-
MdSNPui05062	AATAATTATACCATGTTTCCCAATCTCCCAATCAAGGTAGTGACTAGCAGTTTCATAATC[A/C]GTCAGAATGGAAACTGTGCATTCCAACTGAGGTATTTCCTTAGCTTGTATTGGGGAAAAC	Khan et al. (2012)	[A/C]	0.951	1	0.149272	1	0.245902	0.666339	LG07	22.32	<lmxll>	2.18	-
MdSNPui09322	GTACATTGGCATGCCCTCATCGTTTATAGCCTTGAATTGATCAGGCTTTACAACTTCTCC[A/G]GGATGAGATTTAATGAGGAGTTGTCTTCCATCCAAATGCGTTAATATGAATTGAAAGCCA	Khan et al. (2012)	[A/G]	0.903	1	0.0892856	1	0.459016	0.81328	LG07	22.633	<hkxhk>	5.36	*
MdSNPui04624	TGAGTACTCCTTTATGAGTTTAGAAAATAAGGACTCTTCTCTCTCTAGTAGCTTGGCTGG[T/C]GTGTCGTATTCTGCAACCCGTCCATCACTGAGGACCAAAACCAGATCACTATCTATTACT	Khan et al. (2012)	[T/C]	0.983	1	0.168365	1	0.319672	0.783856	LG07	27.392	<lmxll>	0.71	-
MdSNPui07784	CATGTTCTTCTCGTTCTCCTTCTTCATTACCTTGGCCACCGCCATCTCAAAATCTTCTTG[A/C]GTTACATGAACCCTTCTCTCTCTCAAAGCAAACATGCCAGCTTCTGTGCAAACGGCCTTC	Khan et al. (2012)	[A/C]	0.981	1	0.386359	1	0.278689	0.608567	LG07	27.876	<nnxnp>	1.6	-
MdSNPui11116	TACGAGCGTCACATAGGCAGAAACAAAATTACGCTCAAACAGTTCATGCAAAGAGAAAAC[A/G]CTGCTGCTAAAGAGAGTTACGCAGCCATTGGATGGTTATAGACGTACTCAATTGCCAGAT	Khan et al. (2012)	[A/G]	0.952	1	-0.0575937	0.991803	0.491735	0.744818	LG07	28.844	<hkxhk>	0.93	-
MdSNPui09796	AACCGCCTTGTCCGATCTTGAAAGATGGAGAGAAGTTCTTTGTGGCCTTGTTTATTTCTT[C/G]CATGGTGAACTTTAGAATCCCGGGCTCACTTTCGTGCCTCGAGTTATTTGAGTTGAAGTA	Khan et al. (2012)	[C/G]	0.952	1	0.210465	1	0.446721	0.698594	LG07	37.796	<hkxhk>	4.4	-
GDsnp00699	TCTCGAAGCCAGAGTGGAAACTTAGTTTAGTGTTCAGACCAGCAGCCCATGCTGCAGACCTGCATGGCTGACAACCTGAAGAAAAACATTTTATCATCAA[T/C]AATAGTGACAGATATAAGGAAGGGAAAAACAAAAGATGGAAGACAGGAAATTTGGATAGCAAAAGATTAGAAAATGTGATGAACATGCAAAAGAATTAAA	Velasco et al. (2010)				0.333327	1	0.25	0.708458	LG07	58.739	<nnxnp>	1.11	-
MdSNPui04160	ATCGTTGGGTACAAAAGCAGCAATCTTCTTTCCATTTTTGATCAGCTGAACACGAGCACA[T/C]TTTCTAATAGCAGAGTTAGGCTGCTTAGCCTCAATACCAATCTTTTCTAGGACAATGCCT	Khan et al. (2012)	[T/C]	0.979	1	0.333327	1	0.25	0.607002	LG07	58.739	<nnxnp>	1.11	-
GDsnp01756	GTTAAGTTTGGTAACACTTGAATGTCTACCTTGTACTGGACGAACTAGTTGATGATTGCGTGAAATTATAAAGAGGCACACTCATTACTAAAATGTCATT[A/G]GTACCATATAGTCATAAATTCGTCATCCGTCATCCAGCTATGTTTTATGACTGGCATCCTTCTCTTTAAGCAATTACGGGTGTCCTTTTGAGTCAAATAT	Velasco et al. (2010)				0.329602	0.97541	0.247899	0.709804	LG07	59.634	<nnxnp>	2.18	-
GDsnp01856	AGATAAGAAGCATCATGATATAACTTACAAGGAGCTAATTAGACGGAAACAAATTATAGTAGTACTAGTTACATGTATCTCGCAGACTAAGTACGTACAT[T/G]ACATTAATTAATAACCTTGGTTAGAATATGCTTATGCAAAGTTGCAAACAACATGAAGAATGTTCACATCCTTATGAACAATGCTGCGAGATATTTACGT	Velasco et al. (2010)				0.340653	1	0.254098	0.741543	LG07	60.273	<nnxnp>	1.6	-
GDsnp01958	CTTAATTTGTAAAGTGCTATAAATTTTGCACATTTTTTTTTATAAAGGTTGCTAACATTTTGTATATTCNGATTCGTGTTCTCTGTAAGTAAACATGCTC[T/C]GACAAAGTACATCACTTGTGCTCTAAGTAATTATTCATGTTGCAATCTGCTTCACGCGACTAACAAGTTTGCTATTTGAGTTTTAAAGCTTAAACACCAA	Velasco et al. (2010)				0.386359	1	0.278689	0.707027	LG07	60.273	<nnxnp>	1.6	-
GDsnp02436	AAGATTCAGTTGACCCACATCATGAACATGATCAGCCTGGAATAGGTCAGCTAGGGTTATTCTTTGACCTCTCTTCTTCCTTTGATCTTCATCGGTGATC[T/C]CGGAACAGTACAGATCAGGTGACGCAATACTGATTTCATAGTGGGACCCTTCAAATGGTGCAAGAGGAACACCACCAACGGTCAAGATCGCATGATCATC	Velasco et al. (2010)				0.333327	1	0.25	0.770402	LG07	60.711	<nnxnp>	1.11	-
MdSNPui10391	CTTCTTGAAATCGGCCAGCATTTGCGGCATCTTCGCCATCAGCCTCTCAGTGTTCTCCCG[T/C]TTCTCCTTAGCTATCCTGTCAACCTTGTGCCCTTTCCTCTTGGTTTTCATTTCTTTNCTC	Khan et al. (2012)	[T/C]	0.982	1	0.313454	1	0.282787	0.633873	LG07	78.71	<lmxll>	0	-
GDsnp01040	GAATGTAAGTGGGGTTTGCGAGGCACTGGACGAACTCCAATTCGAGCAAGAATCGCTGCCGCCCGTCATCTGGGTCCTTGTAAATACTGCTTGTCCTGCA[A/G]TTACAAGCACAAATCAATCAATTGAGCGAGTTCTTTCTCTGCTGCAATCAAACGGGTAAAATTTAAGAAATGACCCAAGATGTGTTCGGCAGCCGAGAAA	Velasco et al. (2010)				0.32608	1	0.245902	0.758726	LG07	78.834	<nnxnp>	1.6	-
GDsnp01516	TCTCCTCTTTTCCTGACNATCCTTGCCATCCTTGTTCACTGCTCTTGCGTTGAATGATCTTTATTAAGTGGCAATTTTCATTTTTGACACTTGTGATAAT[T/C]TATGTAAAAGATGCTTGTGTTGATCAGTTGATCTGTTTATGTACATCAAACCTCAATTCATAAATATTATGCCCTCTGATCTATCTGCAACATTATTTTT	Velasco et al. (2010)				0.27924	1	0.266394	0.580987	LG07	78.834	<nnxnp>	1.6	-
MdSNPui09396	GGGGCTGCAGTCTAACTGGGACAGAGAGAGAGCAGACAAATTGGGGATGAGGATTTTGTG[A/C]TCGGTGTTGCCGCTGCCCAGCACCTTCTCNCCAAACCCACTCGCTATCTCAGCCGGAAAG	Khan et al. (2012)	[A/C]	0.735	1	0.296227	1	0.27459	0.570941	LG07	78.834	<nnxnp>	1.6	-
MdSNPui09397	TCCTCCGATGGAAGATGTACATAGCTCTGCTCTAACTTGGTTGGGTTGCTCCAAGTGAAG[A/G]TTTGGGAANTGCCCNGCAGAATCTACAACCTTATAAATNCTGTTGATGAGTTCAACCCCA	Khan et al. (2012)	[A/G]	0.567	0.5	0.27924	1	0.266394	0.682102	LG07	78.834	<nnxnp>	1.6	-
MdSNPui09399	TCAATGTTTTGAACTAGTTGATTCAACATGTTTTTATGGTATAACAACATATGCAATTCC[A/G]NAATGCTTCATTTGACTACACTCCCCTTAAAATCNCTCNTCCAAACACAAAGCTGAGAAA	Khan et al. (2012)	[A/G]	0.76	1	0.27924	1	0.266394	0.736822	LG07	78.834	<nnxnp>	1.6	-
MdSNPui02865	AAAGGATATTGTTCAACTTTTGAATTATAAGTTACAGCATTCTTGGAGTCTATTATTCAA[A/C]AACAAACAACCACCACTACGCATTATCCCTGTAAATAGGGTTGGTTGTATGAATCTTATA	Khan et al. (2012)	[A/C]	0.981	1	0.20653	1	0.454918	0.342887	LG07	81.24	<hkxhk>	3.6	-
GDsnp00527	CCCAACACTCTCATAGGTTTGAATAAGCAAAGCAACGCAAAGCAACGCAAACCAAATCTTCCTACCCTACCTTCAATGGCGACCATCACAAATTTCATAG[C/T]CAAACCACTTTCGTCATCTCAATTTTCAATCCCAAGAACAAGTTGTTATGTTGGTAAAGGTTTAAGTTTGGTGACGAAGCTTAAACCTTTACCTACAAAA	Velasco et al. (2010)				0.330942	1	0.290984	0.563455	LG08	9.03	<nnxnp>	0.4	-
MdSNPui09652	GAGGATGGCGAGTGCAAGGAGGTCCCGGTATACGCAGAATACAAGCTGGTTGACGCCAAC[A/G]TTAAGGGCTACTTTGGTAATTACATGATACCCTCCGTTGAAGAGCTGAACCGCTGCCATG	Khan et al. (2012)	[A/G]	0.992	1	0.363123	1	0.266394	0.753796	LG08	9.03	<nnxnp>	0.4	-
MdSNPui00264	TCCCTTCATGTGAATGTAATTCAAATTCAACGGCTTCCCCGCAACCCTAACCGAGCTCAT[A/G]AACTGAAACCTAAAGTCCTTTTTGGGGACGTTGTAATCAACNATAAAGAAGCCGGGTTTC	Khan et al. (2012)	[A/G]	0.991	1	0.32608	1	0.245902	0.776776	LG08	19.757	<lmxll>	0.18	-
MdSNPui07251	GGGGCAGGTACGGCTTCCCACAGCTTCTCCTTCACGAAAGTGCTTTTGATTTGCAGCTTC[T/C]GCTTATTTTCTTTGTTGGGTTCTCCAAATTGTGCCGTGGATGAAACTGCTTTTACACGAC	Khan et al. (2012)	[T/C]	0.969	1	0.32608	1	0.245902	0.565108	LG08	26.981	<nnxnp>	0.04	-
MdSNPui08601	GCACTCGGCAGCCGTTGCAGCTCATCTCCACCGTCCGATCAGCCTCCCTCCAAAACAAAT[T/C]AAATCAAATCAAAGGTGAGTGATCAAATCCCTCTCTCAGTTGAAAGTTGTGTGGTTTGTT	Khan et al. (2012)	[T/C]	0.984	1	0.174279	1	0.307377	0.859083	LG08	28.069	<lmxll>	1.6	-
MdSNPui11277	AGATCATACCCACTCGAAGTTTGTTTCTTTAGGTAATATTAGAGCAATGAGACAATCAGG[A/T]GGACTCGGTGCAATAGAGAGCATAGCACAAATGTCATCAGAGTGTGGAAGTATGAACAGA	Khan et al. (2012)	[A/T]	0.979	1	0.210914	1	0.254098	0.67195	LG08	28.069	<lmxll>	1.6	-
MdSNPui04786	TCCCGATTCTGCTGCCCCCGTCGGGTCCCGTCTTCAGGGCGCAGGGGCGGGGGTGAGGCA[A/C]CGTCGTATTGAGGAAAGGGAAGGATAGAGTTAGGGGGCAGGGGTGGAGGGTGAGGGAGTT	Khan et al. (2012)	[A/C]	0.642	1	0.127741	0.991803	0.471074	0.570659	LG08	31.966	<hkxhk>	4.4	-
MdSNPui06426	TCCAAAGTCCTCATCATCTCCTCTTGTTCCTCACTCGGTATCTGATCTTCTTGTGCTTTC[T/C]TTTGAAGCGCTCGACGTCTCTCTTTGCGTTCCTGCAGACCTTGAAGGTAGTTCTTGTAGT	Khan et al. (2012)	[T/C]	0.987	1	0.100209	1	0.479508	0.43932	LG08	31.966	<hkxhk>	4.4	-
MdSNPui00844	ATTTAAACCCAATCTCGAGCTCAGCATCAAATGATCCATCAGGATAGGTTTTAATTATGG[T/C]AGACCGCTGACACCAGGGAACGAAACCATGATACAANTCTACCGCAGCAACCACATCGTA	Khan et al. (2012)	[T/C]	0.983	1	0.224966	1	0.45082	0.858693	LG08	32.514	<hkxhk>	3.93	-
MdSNPui00246	TTTCACAAACATGGTAAACGGTTTTAACTGAAAGTAGAAAATTCTCCCAAGTAGAACAGA[T/C]CACATCTGGATGCAGCAAGTTTCATGAAACTAGTCTTACATACGCCCATTGTTCAAAGCG	Khan et al. (2012)	[T/C]	0.992	1	0.192118	0.991803	0.479339	0.799124	LG08	34.252	<hkxhk>	3.27	-
MdSNPui10630	CAGAGGCTGCCAAAAGCATGTCATCGTGTACACGAATGGCACCAGCCATGATCAATCCCA[A/G]GCCAAAACCGGGGAATATGTACGCGTTGTTGGCCTGGCCAGGCACTAGGAGTTTGTTCTC	Khan et al. (2012)	[A/G]	0.792	1	0.21442	1	0.483606	0.533602	LG08	36.773	<hkxhk>	3.33	-
MdSNPui11906	AATAAATTTTAGGGATAATAATTGTAAAATCAAAACACTATCATTCACAACGACAATCCA[T/C]ATCCAGAGATCCCGGAATGCAAAGACAAACGGCTTTTACACATAATATCCATCACACCCC	Khan et al. (2012)	[T/C]	0.956	1	0.233569	1	0.471311	0.375722	LG08	36.773	<hkxhk>	3.33	-
MdSNPui00919	CCTTCTTCTCCGGCAGGACACAAAAGTCGAGAGCGTGACTCTCCACCAATTCACGAGGAA[A/T]TCCTTGCCCCAACTTCAAGTATGGATAGTACTTCATCTTCACAGAATCCAACTTCTTCTT	Khan et al. (2012)	[A/T]	0.797	1	0.147849	1	0.491803	0.863542	LG08	38.125	<hkxhk>	2.62	-
GDsnp01004	TCCACTACCTTAAAACTTTAACAGATTATTTCTTAAAAGTGGCACTGCTCAATATGCCTAAAAATATTGTGAACTCAGGCCTACTTAGGCATTCAGGTAC[A/T]TAATTTTTCAGTGGTGGATGGTAGGAATGTACTCAATTTATATGGACAAGAAAAACCTGGAAAATGGTTTTCTATTTCTCACTTGTAAATTGTATTATTG	Velasco et al. (2010)				0.213441	1	0.491803	0.745381	LG08	39.276	<hkxhk>	2.53	-
MdSNPui04391	AGTTGCATGTCATCTGCACTGGATGCGGAAACACGCAGAATCAATCAATGGTTCAGTACA[A/T]GAAATCAGTCAATGAAACCATGGCAGAAACAAGAACAAGCACTGTTTACAATTATTTACA	Khan et al. (2012)	[A/T]	0.978	1	0.385175	1	0.315574	0.836363	LG08	51.222	<lmxll>	3.6	*
MdSNPui03142	GGAAGATTAAAAATATAATCTACACTCCTCTCTCTCACTTTGCTTCGGACCTCAATACCA[T/C]AAATAATTACATTGCCCTATGTCCTANGGCGGCCTTACGGCCGGCTCCATAGGCGTCGTG	Khan et al. (2012)	[T/C]	0.995	1	0.257719	1	0.204918	0.729731	LG08	59.759	<lmxll>	3.6	*
GDsnp01405	CCCTTTCCTAAAGCCTCGAACTTGGTACTTAGAAGCTTGAAACAATCTTTTGGAATAACCCAACTAGCTCTAACTTCCTTGAACAATTTCCGCCACAGCT[A/G]TATCGAGTAAGAACAATGGAGAAAAACATGATTAACACTCTCCTCAGATTTACACAAGCTGCAACAATGAGGAGAAATGCAAATAAAAGCCTTCACCTTT	Velasco et al. (2010)				0.264237	1	0.209016	0.47599	LG08	60.53	<nnxnp>	1.11	-
MdSNPui07502	TTGGGCAACAACTTCCATACTGGATAATACAACCCTTGCTGGCTTTTGTGAAACAAAGCG[T/C]GTCTGATATTTCATAGAATCCTTTCCACGGTCAAACATTGTTGCNAGGTTTAAGCCTTGA	Khan et al. (2012)	[T/C]	0.957	1	-0.0491803	1	0.5	0.541033	LG08	61.382	<hkxhk>	2.87	-
MdSNPui10275	TATGGGTTCAAATCCAAGACCAAGAAAGGGAGATTTGGGCAGCACAGCAGTGGGATTGTT[C/G]AGAATCTGAAAGTGTGAGGAGTGGAAAGANGGGGATGATGCTAAGGTGGTTTGGACTAGA	Khan et al. (2012)	[C/G]	0.968	1	0.284201	1	0.221311	0.814103	LG08	61.721	<nnxnp>	0.71	-
MdSNPui09116	GCCAAAATGTTCTTTATCTGCCACGAATCATAAGCTGCATTGACCAAAAATATTGGCGTC[T/C]GGGTTTGAGGTACCACATTTTGTGGGAAGAAGCACAGCCCTGGACTCATTCTTGAAGTGC	Khan et al. (2012)	[T/C]	0.936	1	0.146599	0.991803	0.429752	0.564026	LG08	61.985	<hkxhk>	6.78	**
MdSNPui09115	TTACTTTAGTACCCACAGGTAGGAGAGAACGAAAGTTATCACAATGAAGAATCGAGGTTA[A/G]TCCACCAGCCGAACAACCAGATAGAAGAGCGTTTTGAGCATTTTTCATTCCTTTTGCCAA	Khan et al. (2012)	[A/G]	0.929	1	0.277476	1	0.217213	0.606777	LG08	62.797	<nnxnp>	1.11	-
MdSNPui10537	ACGACGATCTCTTAATAACGGGCTTCATTTGCTTGTCCTCTTCGAGCGAAATCATCCCCA[A/G]GTGTGACGGATCCTCTAGCAGCATCTTTGCAACCAGATATCCTGCTATCGACCATGTCTG	Khan et al. (2012)	[A/G]	0.808	1	0.251268	1	0.20082	0.447858	LG08	63.795	<lmxll>	3.6	*
MdSNPui06772	CGTCCGCTAACTGTAGATTATAAAACAATCTCTGCAATCTAAAATTTAGGCTTTCACTGA[T/C]AGCTGGGGAAACAAAAAACCTCTCAGGGCTTTCCCAAGTCCAGAGAAAGAATACATTCCC	Khan et al. (2012)	[T/C]	0.982	1	0.269752	0.991803	0.330578	0.718621	LG08	65.096	<lmxll>	4.44	**
MdSNPui10538	CAAATGTTCAAATTTATTTGAAAACAATAAGCAGTCTCAGCACAGCAGATACAAGGGCTT[A/T]CTACAAAGACAAACTCCCGAAAGAATTGTGCAGTATCTCTCACCTTTTGGTTNTCCTCTC	Khan et al. (2012)	[A/T]	0.932	1	0.34806	1	0.258197	0.766109	LG08	66.283	<nnxnp>	1.6	-
MdSNPui05612	AAGTGCCTTATTCAAATAATTCATTTGGGTAAGCACACAAGAAATGACAACTAAAGTGAA[T/G]ACCCAAGTTTGGGGGTAAACTAGCTGATTCATGCCCGATAATGTCAACTTCAAAGCAATT	Khan et al. (2012)	[T/G]	0.98	1	0.226112	1	0.184426	0.801574	LG08	79.207	<nnxnp>	1.6	-
MdSNPui04920	GATTCATGCACTTTATCTCCTCCCTGGTTGGAGTCCCCAAAACCTTAATGATCTCAACTA[A/G]TTGGTCAACTCCACTTTCACCAGGAAACAAGGGCTGGCCAAGAAGTAATTCAGCCATCAC	Khan et al. (2012)	[A/G]	0.984	1	0.3908	0.991803	0.280992	0.75846	LG08	80.1	<nnxnp>	1.36	-
GDsnp00344	CTCTCTTCTCCTTGTCCTCCTGTGCAAACCTCTCGGCTTCACTAACCATCCTTTCCACCTGTACATTTGCAGACATTTCCCTCAATATAATTCAAGACTT[A/C]AAAATACAAACAAGTAGTTCCAAATCTAATATCACAAATCTGACAAATTTACAATTTGCTGGTCAGCTAACCTCGTCACTAGGTAAGGTACTGGCACCAG	Velasco et al. (2010)				0.378526	1	0.27459	0.637933	LG08	80.429	<nnxnp>	1.11	-
MdSNPui01200	TTCAAATACATAATCCATGAAACTCTTGAATATAAACAAAGTATTTCAATCCCGAAGACC[A/G]AGTTCGAGCTCAAGCTCATCATCCTCTTCAAACAACTTCAAAAGCCGGGCATACTGTTCG	Khan et al. (2012)	[A/G]	0.971	1	0.378526	1	0.27459	0.690294	LG08	80.429	<nnxnp>	1.11	-
MdSNPui04921	TGGAATTCCTTGAAGCTCCTGGGGTTTAAAGTTAAATAGAGGAGGAAGAGGGCGACCATT[A/C]GGAAGACGAGTATTTGGGTCTCTCAATTCATCAAAGAAAGGGTGAATGCAAGCTTCCAAA	Khan et al. (2012)	[A/C]	0.974	1	0.386359	1	0.278689	0.606553	LG08	80.429	<nnxnp>	1.11	-
MdSNPui11860	ACCTGGTGGGCANAAGTTTGTGGCAGTNACTATGATGGAGCCAGGGAGGCACCACTGTGG[A/G]TCATTCACACACCTGATCTGATAGCATGCNCCACAGGTCAAGCCATTGTTGAACANTGCA	Khan et al. (2012)	[A/G]	0.949	1	0.506327	0.97541	0.336135	0.391214	LG09	3.758	<hkxhk>	29.45	*******
GDsnp01386	CCTTGGGAATAGATTTAAGTGGTTGTTCCATTTGGTTTCATGTTTTTGTACATCTTTCTATATATTTTGGTAGTGCTTTGTGTGTCTGCTCATGTGTTAA[G/T]TTAAGCAGGGGAAGTGCTATCTCAGGATTTTAATCGACAACACTGAATGACTTTGTTGTGCATGGTGTTGCATAGATAAAACTAAAGCATTACCATTATT	Velasco et al. (2010)				-0.0325403	1	0.434426	0.701808	LG09	13.057	<hkxhk>	3.24	-
MdSNPui04262	CCCAATCACCACTATGTATGAAACCTTGAGATGCAAGACAGCATACTCAATGGCCGCCCC[A/T]GTCCCAGCGTATTTAACCTTATCATAGGGTGGGACCAAGTTAGCAACTGTGCGGACAACA	Khan et al. (2012)	[A/T]	0.925	1	-0.0880053	1	0.446721	0.844379	LG09	20.718	<hkxhk>	1.8	-
MdSNPui06068	CCGTGGTTTTGAGNTTNCGGCCGNCCAAATCTGCAGAAGCCTTAAGATCCTCTCTCCACT[C/G]CTTGACCTCATTTGGATCTTCATCCNTTTCATGCTNCTGAAATGCTTCCCNAAAACTATC	Khan et al. (2012)	[C/G]	0.913	1	0.337272	0.92623	0.252212	0.404694	LG09	20.747	<lmxll>	0.01	-
MdSNPui04263	TTCAGGGAAAGGAGTATCAGGACCGTGATCTGCCTTCACCTTCTTCGCTGCCGGCGATCC[A/G]ATACGAATCCAGTCTTCTATGACGTCAGTGCCGAGGGTAGACCCATCTTCTGGAATAGAC	Khan et al. (2012)	[A/G]	0.517	0.5	-0.115265	0.991803	0.450413	0.66996	LG09	20.792	<hkxhk>	2.01	-
MdSNPui04264	GAAAACAAAAGGAGCCAACGTGGATCTCATCCACTACACAAATTTTAAAATTTAAACACA[A/G]TCCAACGGTGATAAATAAGATGGTAAGCATCACCACCACTTGAGAGCAGTGAGCAAAACC	Khan et al. (2012)	[A/G]	0.609	1	0.24444	0.983607	0.25	0.841202	LG09	21.345	<nnxnp>	0.18	-
MdSNPui03675	TGCACGATCCGCAAAATTGAAGGTCTCGCGGGAGAGGGAGAGAGAGAGGAAGGGGACGAT[T/C]GGGGAACCAGAAACCCCCTTCTGCAGCGAAATCAATGGAAACCCTAGCGATTTGCAGGCG	Khan et al. (2012)	[T/C]	0.757	1	0.31182	1	0.237705	0.498877	LG09	21.364	<nnxnp>	0.04	-
MdSNPui09971	GGATTCGAGCCAATTTGACATGGAAGAAACGAAAGACTTTGATTACAATGTGAAAAAAAA[A/T]TATTTCCAAAACAGGTCCTCCCAGAAGCAAAACATTGAAAGAAACCAAAGTAAGGCGGCT	Khan et al. (2012)	[A/T]	0.98	1	0.333327	1	0.25	0.71321	LG09	21.841	<nnxnp>	0	-
MdSNPui11584	GCATGAGCATGAGGGTGGATGAGTTGTGGCGGCCTTGGTTAGTTTGCTGCTGCCCTACTA[A/C]CTGCACCTGGTCATGTTCTTCCTCAAGCATCGTTTTATTCTCCTTCACCTTCTTTGCTAG	Khan et al. (2012)	[A/C]	0.874	1	-0.156794	0.991803	0.491735	0.830119	LG09	26.856	<hkxhk>	0.91	-
MdSNPui11316	CCAGAAAGTAAATTTCCAATATTTGTTCCAATGAACACTTCGATTACAGTTTTTTCAAGC[C/G]GTCAATTTTCCTACAAGCTACGTCTGTTTTGGCAAATAACCAGCTNCACTTGTTCTGGCA	Khan et al. (2012)	[C/G]	0.882	1	0.32608	1	0.245902	0.62986	LG09	28.226	<nnxnp>	1.11	-
MdSNPui01028	TTAATCTACAAATCACAAAAAATAAACCGAGAAAAATCACAGCACGACACACAAAGCTTT[A/T]GTAGTATGCTCTACTACATACGGCTTAACTTTTCTTCAAGACCTTCAGCAAATAGATAAG	Khan et al. (2012)	[A/T]	0.979	1	0.352267	0.97541	0.260504	0.465008	LG09	29.77	<lmxll>	0.4	-
GDsnp00514	ATGATGTAACCAATCATTTAAATTTGTATTCATCCAATGCTGTTTGATGATTAAGTTCCAACAACAACAACAAAAACAACAAAGCCTTTTCCGACTAAGT[A/G]GGGTCGGCTGATGATTAAGTTCCCCTCCAGTATTGTAACTGTGGTAGACTAAATGTAATTGTTCATCTGGTGTTTTAGGATGATGCTGGGGACGAAATCA	Velasco et al. (2010)				0.277476	1	0.217213	0.778968	LG09	30.448	<nnxnp>	0.71	-
MdSNPui10477	ATCCATTGTCATGCCCTTGAAGTATGGGGGCTCATGAATGTAGGTTGAATTAGGGTCCCA[A/T]GAGTACAGTTTGGATTCGGGAACTGATAGCTGATTCCACATGGGGTTGCCCTTAGTAATT	Khan et al. (2012)	[A/T]	0.906	1	0.294109	0.991803	0.227273	0.428323	LG09	35.368	<nnxnp>	0.28	-
MdSNPui10478	TACTTCCCCATTCAAAAGCTTGTTAACAAGGCGGATATTGGCAAAAGTTCCCCTTGCCAT[A/T]ACTTCATCATTNCCACGACGACTTCCATAAGAATTGAAGTCTTTGCGATCCACCCCACGC	Khan et al. (2012)	[A/T]	0.643	1	0.304805	1	0.233607	0.648522	LG09	35.52	<nnxnp>	0.18	-
MdSNPui02188	GTAGGTTGGTTCTTGGCCCTTGGGTAAGAAATGTGTGTTGGTGATGATACTATAAGCTGG[A/C]AGAGCAGCATAACACAGCTCAGGAATACAACGTAGGCCCCAAGAAAGGACCCAGAAGTAA	Khan et al. (2012)	[A/C]	0.982	1	-0.0624873	1	0.471311	0.796688	LG09	37.192	<hkxhk>	0.73	-
MdSNPui04197	ATCCCTTGCTCCCTGATAGTCAACTGGAGGCTTTCCAGGTACAAACACCTTTATTGTTGG[A/C]AATCCTCTGATCCCGTATTCCTGAGCGAGNGACTTGTGCGCATCAGCATCAAGAGCTGCC	Khan et al. (2012)	[A/C]	0.983	1	-0.0163934	1	0.5	0.772944	LG09	37.629	<hkxhk>	0.56	-
MdSNPui07749	GGAAGATGATGAGAGACGGATACCAACTAATTGCAGGACTGATCGGATTATCCCCTTGAT[A/G]ATGGAGACTGATAAGGCAGTGTTTACTAAAAGCACACATAGAACACCTTCTGATGGAGCT	Khan et al. (2012)	[A/G]	0.912	1	0.290996	1	0.22541	0.792068	LG09	41.486	<nnxnp>	0.71	-
GDsnp01429	AGGCAGCTTTGAGCCCAGTACAAGCTGCTGCTATGGCTGCAGAAAGGAGACTGCATGATGATTTATGGTGTGGGTCCAAGTCTTCGGAGGGTGACATTGG[A/G]GTACATGGGAACATTGGAACTTCTCAAAGGCCACAACCGTTCGCATTTACTGATGGCGTCTCTACCCAGACTAATATTAAACCGAAGCCAGGTCAGGAAG	Velasco et al. (2010)				6.71907e-05	1	0.495902	0.717244	LG09	53.809	<hkxhk>	0.4	-
MdSNPui02160	CTGCGCAAGATAATCCTCCCTCAAGAGCTTTGCAGTCTCTAAGGTGATCTTATCTCCTTC[A/G]GCCAAAGCATCCTTTCCTACAAGCTGCAGTAACCCAAGACACCAGTTTATGACAATGTAT	Khan et al. (2012)	[A/G]	0.97	1	0.224507	0.991803	0.239669	0.582847	LG09	54.459	<nnxnp>	0.71	-
MdSNPui02161	GGTTTCATCCTCAAGAGCACGGAAACCACTTGTGAGGTCCTCGTGTAGCTTCTTAAACTT[T/G]GCCACAAGAGCTTCTTCCCCTTCTGCCGGATCCTCAAACTTTTGGGACACTAGGCGGTAA	Khan et al. (2012)	[T/G]	0.999	1	0.304805	1	0.233607	0.702816	LG09	54.459	<nnxnp>	0.71	-
MdSNPui01375	AGTACCATTTATCCAGCACATTGACATTTTCCCCCTTTATTTATTCACTTGAAACCTCAA[A/T]CGATTATTCAACGCTTGCAGAAAAGCGAAAAACCAGTGATCAACTAACGTAGTAGAGCGG	Khan et al. (2012)	[A/T]	0.977	1	0.0334117	1	0.487705	0.388613	LG09	66.719	<hkxhk>	0.84	-
GDsnp02482	GGTTAGACGAAGTGACAATTAAGGTCTATTTAGTTGACCTTTAAGATATTACGGTGCCTCCAACGGTAAAGACGTAACCCGTTTGAGAGAGCGCCTTGTG[C/T]GGATCAGAAAAGTAACCTACGTCGGCATAACTAACAAGGCGGGAATCGACTCGAGAACTAGGGGTTACGACATCACTCGAGGATCCATAGTGATAGAACA	Velasco et al. (2010)				0.0701749	1	0.311475	0.679771	LG09	67.261	<lmxll>	0.71	-
MdSNPui11613	ATCAGCATCATACCCAATCGACGGCCCACATTTCTTCAGCACCACAGTCTTATCCTCCAC[A/T]CCCAAAAAGGTAGTGTTGTCATACTTGATGTAGCATCCTTGTAGCTGAAGAGCGCCACCG	Khan et al. (2012)	[A/T]	0.987	1	0.0929868	1	0.319672	0.915367	LG09	68.452	<lmxll>	0.18	-
MdSNPui08403	TAAGAATTAGATCTTGCCACGTGGCCCCAACTTGGGTGGAAGTTGTGGGCCCTTCTTGAT[A/T]GGTAGAATGTCATCGGAGGCAGTGGCACTAAGGTAGGCAATGGTGGAAGCTCCTCCCAAT	Khan et al. (2012)	[A/T]	0.836	1	0.100209	1	0.479508	0.615596	LG09	69.187	<hkxhk>	1.98	-
MdSNPui11106	TAGAGACGACGAAGAGCCGTTCACATGATAATTACCAAAATTAAAAGGTGCTGATGAAGG[T/C]GGAGAGGAGTTATCTGCAAACGGCTCTACTTGTTGATAGTGATGAGGAAATAGGGTTCTT	Khan et al. (2012)	[T/C]	0.901	1	0.284201	1	0.221311	0.648008	LG09	69.733	<lmxll>	0.71	-
MdSNPui07399	TATGCCTACACCATCCAAGTTCATGTTTGATACATATATATTTCTCACATAACCACCCCT[T/G]CCTGGGGAGGTCTTTATCCTGATACCTGTTTTAGAACCGAAAAAGTGAAGGTCTTCTACA	Khan et al. (2012)	[T/G]	0.979	1	0.290996	1	0.22541	0.67555	LG09	70.603	<lmxll>	0.4	-
MdSNPui08876	TGTTTCCCCCTGCTGCAGAAAGCTTGATGGGGGTTGTCCCTCGGGGTGATACAACTCCGT[C/G]AGAAAGGGCCTCAACATCTATCCCTTGATTACTTGGGCTCTTTTCCGGAAAGATGCGCCT	Khan et al. (2012)	[C/G]	0.912	1	0.115092	0.918033	0.276786	0.536279	LG09	70.603	<lmxll>	0.4	-
MdSNPui08874	AAGCTTTTGGAATCCAGGTGGGGATCTGGTCTGTGCTGTCGAGACTCGAAACGGCAAGAA[C/G]AACCTCGCGGGTCGCTGGTCGCCGCTGGGAAGGAGATACTGAGAGTGATCGAAGACCGAG	Khan et al. (2012)	[C/G]	0.683	1	-0.0412728	0.778689	0.310526	0.571593	LG09	71.484	<lmxll>	0.35	-
MdSNPui11107	ATGAGAGGGGACTATGTCTTGAAGAAGGCCATGGTCAGCTAACAAAGCAGAACCGGTTGC[T/C]GGAGAGNAAAACCGCCTTTCGGGATGAACAAGGCCGGTGGTAGTACTAGTAGCATTTGTT	Khan et al. (2012)	[T/C]	0.514	0.5	0.3908	0.991803	0.280992	0.502291	LG09	76.397	<nnxnp>	0.71	-
MdSNPui03058	TCCTTCATACTGCATTGTTACTGTGTTACCAATGTCTGCGAACTTGCGATCTTCGAAAAT[T/C]AGGAAATTATGTTTATCTGCAATTGAGCGAAGTTTAGAGCCAAAATCCGGGGTGAAGTCG	Khan et al. (2012)	[T/C]	0.979	1	0.0166667	1	0.491803	0.617502	LG09	81.069	<hkxhk>	0.4	-
GDsnp00332	AATTCATGATCGCACTACTAGTCGTTANATATAACAATGCATACAATATAATTGGCATACTCGAGAATTTTCGTAACAAGAGATGTCCTACACGGGGCTA[A/C]GAGGACTAAAGAGTGACTCAATATCTGTTCTGGGGAAATAGTCCAAAATAATTTGAACACAATCCGATTGCAATTTGCAATGGTATCCTTCATTGATTGG	Velasco et al. (2010)				0.0819671	1	0.5	0.820202	LG09	82.394	<hkxhk>	0.56	-
MdSNPui08879	ANNTGTCCTTGGCCCCTTGCCCCATGTTTGCTATCACTGCAATTTGGGTTGCGTCTCCGG[T/C]TCCTGCACTTCCACATTGTTGACAAAGGTATGCTAAGATACAGACTAGATGGGCACAATT	Khan et al. (2012)	[T/C]	0.808	1	0.333327	1	0.25	0.67857	LG09	85.554	<nnxnp>	0.18	-
MdSNPui08880	TAGCAGGGCTAGCGGCTACGCAGGAACACGGAAGAGAAATCTGAAACTCACACTATGGTG[A/G]GAAGGACTCTCACTGGTGGGCTTATTTTTCTATTTCATTCTTGGTAACGATATAATTGTA	Khan et al. (2012)	[A/G]	0.988	1	0.296227	1	0.27459	0.747162	LG09	85.554	<nnxnp>	0.18	-
GDsnp01191	GAACACAACTTCGCTTCCATTGCCCAGAACCACCGTCTGCCTTTTGGCCTTGATGGTATCGTCACCGTCGACGTTAGGGTTTGGGCTCGCCGGTTCACCC[A/T]CCGTCACTTTCAGCCTCCTCAAACTCATCGACTACGATTTACGCGCCAATCCCAAATACGACATCCCTTATTAATATAATAGTGGGCCATATGGAATGGG	Velasco et al. (2010)				0.32608	1	0.245902	0.666338	LG10	5.252	<nnxnp>	1.11	-
MdSNPui10227	GCGAAGTGAATCCGCCCCGTACTCAGAGACAACATCATCGGGATTGACTACATTTCCCCT[A/G]CTTTTACTCATTTTATGAGAGCGTGCAATCAGACAAATGTCAGGATTGTCTTTCAGTACA	Khan et al. (2012)	[A/G]	0.995	1	-0.180815	1	0.430328	0.805979	LG10	7.933	<hkxhk>	6.96	**
MdSNPui11282	GATGAATGGAAGCTCTGCGACCGTTGGATTTGATCGTGGAGAGGGAGAAGNGGNGTTTTG[C/G]GGTCTTCGGATATTGGATGATNATCCATGNTATTGATGTTGGATTGGATGACGGAAATCA	Khan et al. (2012)	[C/G]	0.446	0.5	0.370781	1	0.270492	0.452426	LG10	8.709	<lmxll>	1.11	-
MdSNPui12024	CTCGATACATGCTGATCGATTACACACTTTTTGTGATCCACATAACAGGAGGATCACAAG[A/C]TAGTGAGACTTGGTTTTTCTAGTTCTGCAGCAGCCCCTTTGCCTTGAAGTACTCCACAGT	Khan et al. (2012)	[A/C]	0.95	1	-0.0537147	0.991803	0.466942	0.746545	LG10	11.251	<hkxhk>	2.98	-
MdSNPui04914	ATTTCTGACTAAGGAGATCTGGGATTTGTTTGGGAAGATTTGAGGGAGTGAAGGGGCGAT[A/G]GCGTAAGTGGNAATCTTGGTGTTGGATGATAATGGAAGAGAAGAAGCCATGGTTTTTGTT	Khan et al. (2012)	[A/G]	0.678	1	-0.0322016	1	0.487705	0.644872	LG10	11.981	<hkxhk>	2.69	-
MdSNPui04915	CGCGTTTGCTGGCCTTGTTATGTTATGAGTAGCCAAGGCAAGTCCTCCTAGACCAAGGAG[A/G]AGATTTCTCCTATCCAATTTTACCAGACAAGTTTGCGGATCATGATTAGGGTTTTGGTCA	Khan et al. (2012)	[A/G]	0.983	1	6.71907e-05	1	0.495902	0.732624	LG10	11.981	<hkxhk>	2.69	-
MdSNPui04917	GTGACGGGTCGCTGGACATTCCTTGGCACCAAAGTTACCTTAATACTGCCATCATCGTCA[A/G]CTCCCAAGTCCTCCAACAAGGCCGAAATCCCAAGATGCAGGCTGGTTTTAACNTTTTTCT	Khan et al. (2012)	[A/G]	0.943	1	-0.0322016	1	0.487705	0.704804	LG10	11.981	<hkxhk>	2.69	-
MdSNPui04916	GCTCCCTGCAAACTCNGACTTGTCAGGTCGACACANCGAGTCCTCATCATCGTTCACATG[A/C]ACGTCGAACTTNAGCANCTTGTCTGCCACAAACTCAATCCCTTCAATCGCCAACACCTCC	Khan et al. (2012)	[A/C]	0.585	0.5	0.287705	1	0.270492	0.777131	LG10	12.453	<lmxll>	0.04	-
MdSNPui04078	AAGCAGGATTGCATTTTGACGGCGCCACTCACGAAGAGCGGAACCTTCCTCGACAAACTC[A/G]CTAGGCTCCGGGAGCACGGGACCGTCNGATGTGAAGACGCCNTCGTCGATTCCGTTCTCG	Khan et al. (2012)	[A/G]	0.805	1	-0.0140086	1	0.47541	0.635674	LG10	12.483	<hkxhk>	1.91	-
MdSNPui04870	AAACTTGTTCCAGCCCAGCCAGTTCCAAGTACCACAATCTTCTGTTTCTTATTGTCCACT[T/C]GATCTATGACAGGCGCGCTGCTGATCAGTTTTGGCTCAGGGGTTGCCTCAGCGTAAGCCA	Khan et al. (2012)	[T/C]	0.976	1	0.229495	1	0.241803	0.814215	LG10	12.91	<nnxnp>	1.6	-
MdSNPui11941	GACCTCCAAGACCAAGAAGCACATTTCTCCTGTCTAGTTTGGACTGTGCTTGATCATTTT[C/G]GTCATTGTTTGTGGCTTTGCATGAGACCTTACGTGCAAAGGAACGCTTGGGCTTTGTGAG	Khan et al. (2012)	[C/G]	0.902	1	0.229495	1	0.241803	0.672313	LG10	12.91	<nnxnp>	1.6	-
MdSNPui11944	AACTCCCAGCTTCTTCGCTACTTTGCTCAATGCAACTTTCGCCCTTCGCGGTGTTGGCTT[C/G]GAGCTGAGCCAAGGAATGTCCACATCTTGGTATACATACCCAAGATTTTTGGTCTCCAAG	Khan et al. (2012)	[C/G]	0.756	1	0.229495	1	0.241803	0.860074	LG10	12.91	<nnxnp>	1.6	-
MdSNPui11945	GTCAAACTCGATTCCCTCAATCACCAATATCTCCTCCTCATCCTCCTTGGCCTTCTTGCT[T/C]CTCTTCTTCTGCTTCGGTCTCTTCACCACCGTGCTTATCTTCGACCCCAGACTTATCGGG	Khan et al. (2012)	[T/C]	0.892	1	0.229495	1	0.241803	0.786021	LG10	12.91	<nnxnp>	1.6	-
MdSNPui11946	AGTGTTCATCTTCTTCTTGTGCTTGTGGCTGTGCGGCACACTTACAAAGCTTCCGGCAAA[T/C]TCCGTCTTGTCAGGCCCACTCGGCAAGTCATCGACGTCATTCACATACACATCAAACTTC	Khan et al. (2012)	[T/C]	0.771	1	0.229495	1	0.241803	0.817002	LG10	12.91	<nnxnp>	1.6	-
MdSNPui11948	TATTTCATGGTGATGAAAATACCACATCATCATCATGTTTATTTTGTACACGAACATTGA[T/C]TATTCAAAAGGAACAAAACCACCAAATTGAAGAATTACAACACATGATCGATCCAAGCAT	Khan et al. (2012)	[T/C]	0.93	1	0.254161	1	0.254098	0.878322	LG10	12.91	<nnxnp>	1.6	-
MdSNPui01195	AATCAACCAGTTCTGGTGTAAGCCCTTCGTTCTTCCCCAATCCATGCAACGGCAATACAA[A/G]GCAGAGTACTGCCAAGCTTCGGATGCTAGTAACAATTTCTGGACTGCCTCACTCGCATGA	Khan et al. (2012)	[A/G]	0.834	1	-0.016129	1	0.491803	0.866926	LG10	13.501	<hkxhk>	1.91	-
MdSNPui10122	GCTTCTGCAGGTGGACAAGAACGCCAGCGACGACGATTTGAAGAAAGCTTACAGAAAGCT[T/C]GCCATGAAGTGGCACCCTGATAANAACCCCACCAACAAGAAGGAAGCCGAGTCCAAGTTC	Khan et al. (2012)	[T/C]	0.975	1	0.329664	0.991803	0.247934	0.704764	LG10	14.979	<lmxll>	0.1	-
MdSNPui11529	TTGTACCAGTTTTTCGAGTCCACAACCCTAGAGTTTCCATACTGGTTCTGGTTGTAGTTG[T/C]TCTCGCTTCTCGCGTCGTAGTAATACTTGCCGTTCTCCAAAAACCTAGTGTCACTCATCC	Khan et al. (2012)	[T/C]	0.98	1	0.254161	1	0.254098	0.805536	LG10	15.126	<nnxnp>	2.84	*
MdSNPui11899	AGCCTGGGGATGTTTCTCTGTGCCAACTTCTTGCAACAATTTCACTACTCGTCTCATGGA[T/C]GGACGATTAATTGGGAGAGGGCTGGTGCAGAGGAGGCCAATGTTGAGGACCTTGCAGACT	Khan et al. (2012)	[T/C]	0.987	1	0.318912	1	0.241803	0.772255	LG10	15.126	<nnxnp>	2.84	*
MdSNPui10216	TCAGCAGAAGCAATACAGACCAAGCATATATATTAAACTAATTGAAGGGAAATCTGATCG[T/C]GGCGGGGATTGTAGTGATGATTGGGTTGTAACACGTTCACTTGGAAATAGTCCCGAGAGT	Khan et al. (2012)	[T/C]	0.998	1	0.277476	1	0.217213	0.786488	LG10	23.545	<nnxnp>	6.4	**
MdSNPui02866	ACGGAGACTAAACATTCTTTACAATCAAGTATCGACCGCCAACAAATAATTAAGAGAAAA[A/G]GATAAAAACTACAAGTCGCTGTACATGAATCAGACGGGACTGGACCGTACCATCCTGCGT	Khan et al. (2012)	[A/G]	0.906	1	0.244883	1	0.196721	0.67833	LG10	29.271	<nnxnp>	6.4	**
GDsnp00307	GGCAATTGATTTTCTAACAAGAGACGGTTATTTGGTTGTATTGGTCAGAAGATTGTGAAATTAAGGGTCAGATTTCAACATGTCTGTTTGCATTATGATT[G/T]AACTGAATGTGATTTGTACTGTCCATTTTCTTCAAGTGTTGCACTTTTGTGATTGTAAAAGCTTATATGTTGGCATACTGTATGGTTTTGCGGAGGTGTG	Velasco et al. (2010)				0.402295	1	0.286885	0.652018	LG10	31.224	<nnxnp>	8.71	****
MdSNPui10875	CCTGATGGCATCCTTCAGATGTGCCCTCTCTAAAGCTTCCCAGAGGTCAGCATCATTGTG[T/C]TCTTGAAAAGGATCGAGATTAAACCTCACAGTTCCTGAAAAGAGAACTGGTGACTGAGGT	Khan et al. (2012)	[T/C]	0.997	1	0.251483	1	0.290984	0.6503	LG10	32.516	<lmxll>	0.04	-
MdSNPui10876	CCTGTTTTCTCCTTCCCCTCCAAGTACCAAGCTTCGTAAATATTGAGCATTCGCTGAGCC[T/C]GTACTTTGGACCATTTTAGAGAAAGCGCTTCCTTCGTTAGACAACAGGCGCTCTGGTGTA	Khan et al. (2012)	[T/C]	0.985	1	0.31319	1	0.262295	0.676419	LG10	32.516	<lmxll>	0.04	-
MdSNPui10877	AAGACCTTCAACCATTTTGTAGAGAGCTGACCACCACCCATCTCTAGAGATCTGGTTTTG[A/T]TCAAGAGACTCTTCGATCTCTTTATCATGCTTTCCTTCCAAAACTCCTCGGAGTGTTATC	Khan et al. (2012)	[A/T]	0.932	1	0.31319	1	0.262295	0.694232	LG10	32.516	<lmxll>	0.04	-
MdSNPui10878	TATGTAGAAGCTAAAGCGGTAACGATTAGTAGCATGAAACTGCCTTCACCAAGCCAGAGA[A/C]GGTTTTCCTACATGTCAGCATGGTCCCAGTCAATTCTGTCNCCAACATTTTCNGNTTGNT	Khan et al. (2012)	[A/C]	0.941	1	0.251483	1	0.290984	0.815732	LG10	32.516	<lmxll>	0.04	-
MdSNPui11693	TGTAAGAGCAATAGCCTTGAACCCAGCCCTTTCGGCTCTTCTGACCAGCTGAGCAACCAC[A/T]TGCCTGTCCTTGTAGACATAGAGCTGGAAGAAACGGATTCCAGGTCCAGTTGAAGCAACC	Khan et al. (2012)	[A/T]	0.988	1	0.333327	1	0.25	0.831079	LG10	45.297	<nnxnp>	1.6	-
MdSNPui09328	GTGACGGCAAAGCCAAAACAGTTGAGGATGGAGCCCCAGCAGATGGCTTGTGCACAAGGC[T/G]TGCCCTAACGACAGACGAGGCTGCAGTGCTAGCAGTAATGGTTGCCATTTCTGTTTAGTT	Khan et al. (2012)	[T/G]	0.745	1	0.418601	1	0.295082	0.768435	LG10	49.14	<nnxnp>	0.4	-
MdSNPui03548	TGCTTCTGGAAGGCCTTGACCAGCCCAACGCCTGCGATGGCTCCCAAGCACTGGGCAACG[A/C]TGTAAGCCACGGCTCTGATCAGCGAGACCTTGCGGGCCAAGAAAAGACCAAAAGTCACGG	Khan et al. (2012)	[A/C]	0.735	1	-0.0425184	0.967213	0.330508	0.280824	LG10	68.209	<nnxnp>	0	-
MdSNPui09919	GAAGGAAAGGCACCATACAACCTAGCTGAAAGAGCACTGATGAGGAGACCAATTCGTTTC[T/C]CACACAAACACAAATGTACAGTGTCACCCCATGCATACCAATAAATATACTTCCAAAGAT	Khan et al. (2012)	[T/C]	0.967	1	0.0656453	1	0.495902	0.702049	LG10	82.008	<hkxhk>	2.51	-
MdSNPui02362	ACGCCCCAACAGAATCCGTACGCCTCGGCGAGCTTCACCGTCACGTTTCCCCAGGTGTAC[A/T]CGAACCCGTTCTCTTTCAAAGTCTTAATAATATCGCTTGTGTATTCGCGGTTCATGAGCT	Khan et al. (2012)	[A/T]	0.928	1	0.0334117	1	0.487705	0.81922	LG10	82.014	<hkxhk>	2.87	-
MdSNPui02365	GAATCAAGGCATATTAACACATACAAGGTACAACAATGGAACCTCGACCTAATATCATAC[A/C]AGATGCAACAATTACGTTTCTAGGGTATAGGATACAGTACACTTTCCTCTTGCTTATATA	Khan et al. (2012)	[A/C]	0.903	1	0.0166667	1	0.491803	0.930783	LG10	82.503	<hkxhk>	3.24	-
MdSNPui00449	AAATGGTTAGGTATGTAAATATTGCAGTCATGATACTCACGGCCACAAAATTAAGAAGGC[A/T]CTTCAGAGTAGAAAGGTCACCTTCGGATCCTTCATGAGGAAAATGCCCTTGAGAATCAAA	Khan et al. (2012)	[A/T]	0.985	1	0.378526	1	0.27459	0.771952	LG10	84.522	<lmxll>	2.84	*
MdSNPui08312	AGCCTCAGCTGCCTCCTCAACCGCGGCTTCGATGCGAAGAAGCACGAATCCAACCGCAAC[T/G]CCGACGAGAGTGAGTCCATTGAGGATGGCAGCAATCTTGAAAATCTCACCAACAGCATTG	Khan et al. (2012)	[T/G]	0.83	1	0.367811	0.97541	0.268908	0.324122	LG10	84.774	<lmxll>	2.23	-
MdSNPui03173	ATTCTCCAGCAGCTTTTCCTTGTCGTAAAGAAGCTCCTCATGAGTCTCTGTTGAGAATTC[A/G]AAGTTTGGCCCTTCGACAATGGCATCAACAGGACATGCCTCTTGACAGAATCCACAGTAG	Khan et al. (2012)	[A/G]	0.988	1	0.367227	0.991803	0.268595	0.704685	LG10	85.59	<lmxll>	2.18	-
MdSNPui10028	AAAACCTGCAACACCCAACGTTTCATTCTCAATCTGGTCCGACCATTGGGTTTGGCAACT[T/G]CAATCCAATGTCGAGGTTTAGTTATTTGAGTCGATATCCATGCCATTTACGGATTTACTC	Khan et al. (2012)	[T/G]	0.972	1	0.367227	0.991803	0.268595	0.73901	LG10	85.59	<lmxll>	2.18	-
MdSNPui00408	TAACACGTTGACACCTGAAGCACCCGCAGCATCAATTATTGGCTTTACTTTCTCAAAGAT[A/T]GCCCTCTTCTGGTCCAAAAAGTGGGCAGTGGTTGGAAGAGCAATAGAGTTCTGAATGAGA	Khan et al. (2012)	[A/T]	0.995	1	0.240781	0.983607	0.2875	0.780016	LG10	89.343	<lmxll>	2.18	-
MdSNPui01833	TGCTGGAGCAATTAGTGCCTCGCTTATTGTCAAGCCATAGGACAAACCCAGTGTGCTCTT[T/C]CCCAACCACTTGACAAAGTAGGTGGCAATCCGATCCCCCAAGCCCGTCTTCACGAACCCG	Khan et al. (2012)	[T/C]	0.912	1	0.34806	1	0.258197	0.420393	LG10	91.238	<nnxnp>	0.4	-
MdSNPui10249	GATTGGTTATTTACACCAGGGGGAGTGGGCTCTGGGGGATAGTCTGAAATTCTGGGTGTC[A/G]ATATACCCACGGAATTCGGAGAGTTTTCCATACTGTTAATTGGTACAGGGGTGGACCTCA	Khan et al. (2012)	[A/G]	0.954	1	0.140418	1	0.454918	0.823585	LG10	105.302	<hkxhk>	3.24	-
MdSNPui06659	AAGCAAGTACGGGCGAAAGCTGGTTGGAAGAAACTTGGAAGGATAGAAACTCCAATTTAT[A/T]ATTCTCAAGGAACATGGAAGAAATTTGGGGCCTGAAGAAAANATCAAATTATTGAATTCC	Khan et al. (2012)	[A/T]	0.91	1	0.344822	0.959016	0.25641	0.439908	LG10	106.244	<nnxnp>	0	-
GDsnp01731	CCGTCAAAGAGTCGATGTTGGGTAGTAACCCCATGTCATGTCATGTGAACATATTAGTTTTACATAGATACCAACAGCTTGACGCGAAATGACTAAACCA[A/T]ATTTTGGTCCCTGGTGTAAGTCATTTTTTGTCATTTGATAAATATAGCTTGTATTACTAATCTTTTCTCTTTTCAGTTCAAATAGAAACACACAACCACC	Velasco et al. (2010)				0.245897	1	0.25	0.772113	LG10	107.598	<nnxnp>	0.4	-
MdSNPui10248	CTTGTCTTGCCCAGAGATCGCAAACTTGAGTGTCCGGTTGTAGAGAGTGACAAGACCAGT[A/G]AAGAGCCTAACAGCATAGTCAGCAATCTCCTCAGATTCATATTCTGCAAAAGCAAAACCT	Khan et al. (2012)	[A/G]	0.947	1	0.304805	1	0.233607	0.637953	LG10	107.963	<lmxll>	3.6	*
MdSNPui09325	AAACAAGGGAAGAAGACGTACNAGTAATGTGCATTTGGGTAGGTCGAATTCCCGACTTGC[A/G]AGATAGAAGGATCAATCACTGTGTTTGGCCTTGGAAACAGTTTTGATCAAACCTTTGGTA	Khan et al. (2012)	[A/G]	0.992	1	0.270829	1	0.262295	0.669556	LG11	14.792	<nnxnp>	1.6	-
MdSNPui10228	GCAACAAATGTGCCAGAAAAATCCCAGGCTGCTTTGACTGAAACAAAAAGCTTGAAACTT[T/G]GACAAGATCGGAAGCTGCAAGATGGGCAAATCAAGAAGAACCACCCAGAAATTGAGCACA	Khan et al. (2012)	[T/G]	0.992	1	0.114818	0.991803	0.268595	0.796147	LG11	14.826	<lmxll>	5.94	**
MdSNPui11739	GATAGACATGTCGATTGTAACAATCATAGGGAGTCCCTCACCATATTCTAAAGAAATTCC[A/G]ACGACATCAACAAGGTTCGCAATCGCACCATTTGCCAAGTTTCCACTTCTATCAGTGAGT	Khan et al. (2012)	[A/G]	0.994	1	0.280413	0.991803	0.219008	0.723937	LG11	17.555	<lmxll>	4.96	**
MdSNPui04674	TTCTCTGCTCCATAGTTCATCTCAGACCCCTCGTAGAACATCTTCATTGGTGCAACCCCA[T/G]CAATNATAGTCTCAGTGGAAGTGGTCTCTGAGTAACTCAAGTCAGGGTACATGCCACATT	Khan et al. (2012)	[T/G]	0.761	1	0.221352	1	0.237705	0.90155	LG11	26.368	<lmxll>	1.11	-
MdSNPui01664	CGGGTCGAAGCTCTGGAGGACCGGCTGGAGACCGTTTCGGCGTCTAAATACTCCCGATTG[T/G]CTGACAGAATCTGGTAGAACTCCTTCTCGAGACGTTTCATGGCGGATTGCATGAGATTCT	Khan et al. (2012)	[T/G]	0.982	1	0.158467	1	0.25	0.861231	LG11	29.425	<lmxll>	2.18	-
MdSNPui03428	TGTAACTCCTCCTCCCACGCCTGGGAGAGACACTGGGGGTGTAGCTCCTCCTTGAGCTCC[T/C]CCTNCTCCTCCTAGGTGACACACTAGGAGAGANAGAACGATAGCGACGCCTCCTACCATG	Khan et al. (2012)	[T/C]	0.769	1	0.267755	0.95082	0.262931	0.52798	LG11	30.002	<nnxnp>	1.36	-
MdSNPui03427	GTAGGGTGGAGAGGATGACCTGCTCCTGCTTCGGTCAGATGAATGAGGTGACCGGCTATA[A/G]CTCCTCCGATAAGGAGAGTAGGTAGGAGACCTACGAGGAGGTGAGTAGCTAGGGGTTCGT	Khan et al. (2012)	[A/G]	0.913	1	0.318912	1	0.241803	0.702555	LG11	30.131	<nnxnp>	1.6	-
MdSNPui03429	GAGAGTAACTCCTCCTTGACCCCTTCTTCACCGGTTCAGGTGATACACTAGGGGAATAAC[T/C]CCTCCTGGAGGTCCTCCTAGGCCTGGGCGAAGGACTTGGGGTGTAACTCCTCCTCCTAGG	Khan et al. (2012)	[T/C]	0.968	1	0.318912	1	0.241803	0.439507	LG11	30.131	<nnxnp>	1.6	-
MdSNPui00327	AGGAAAACACTAGCAGCGCCACCGCCGGTCAAGCACCCAGTTCTGAGAATGAATGCCTAA[C/G]GANGACACCGACACGAAAATACACAACCAGCAATCCAAAGAAATACTAATAGAGAAGTTT	Khan et al. (2012)	[C/G]	0.701	1	0.114154	1	0.29918	0.760951	LG11	39.621	<lmxll>	0.18	-
MdSNPui01481	GTAGAGAATGAGACGAGGGCGGTTGAGCCAAAAGAGATGATCACCAGGTTGAACCACAGG[A/T]AGCCCCTTTACAACCTCTCCGCTTTCTTGAATTCGAAGACCCATTTTCGTGATGATCACC	Khan et al. (2012)	[A/T]	0.841	1	0.0552978	1	0.319672	0.836215	LG11	39.621	<lmxll>	0.18	-
MdSNPui11901	TGTTCTCTTTGCCTTCAATTCCAGAAACTTCAGCTTGCAGTCATCATCCACAGNAAATCC[A/G]GACGCTGCGTTAGCCATTGCGGTTGCAGAAAAATCTATCCCAAAACGAAAAGGAGCTGAG	Khan et al. (2012)	[A/G]	0.638	1	0.452378	1	0.311475	0.461042	LG11	43.733	<nnxnp>	2.18	-
MdSNPui11902	GCATATCTGCATTCATTATCAGGAAGGTTTGCAGTAAAGTCTTCGTAGCTTTCAGCTGGC[T/C]NACCGAGTTTCTCCACAATCACCTCATTTTTCTTCTCGTCAATCTTGAACACTATGAAGC	Khan et al. (2012)	[T/C]	0.856	1	0.440473	0.991803	0.305785	0.437545	LG11	44.608	<nnxnp>	1.36	-
MdSNPui01194	ATGGCTGCACAATCACTTTTCACCAATTCCCTCTTCACAGCCACACGATGTGAAGAATTT[A/G]CCCAACGCATCTCTGGAACGACAAAAAGCTCAATCATCCAACTACTTCCTAGTTGTAAAT	Khan et al. (2012)	[A/G]	0.821	1	0.333327	1	0.25	0.711902	LG11	48.022	<lmxll>	0.18	-
MdSNPui01898	TCTATTTTCTAATTTCTGCTCTAAAATCGACCTCCTATGTATACCGATTTTTCACCAACA[C/G]GTCTCCCTGAAATTTGAAATGACGAAAGATTATTTCCATGTGAAAGAATTCAAGGGAAAG	Khan et al. (2012)	[C/G]	0.957	1	0.177302	1	0.446721	0.602647	LG11	54.508	<hkxhk>	1.62	-
MdSNPui05655	TTTAACCACAAGATCACCAACTGTTACATGATCTTCACTAAAGAACCCAGAAATAGCTCC[A/C]GTTCCGTACTGGATGGCTGCAGGCTTACCATTTTTGTTGTAGGTGCTCGAACTGCTTGAC	Khan et al. (2012)	[A/C]	0.989	1	0.227438	1	0.327869	0.550249	LG11	56.912	<lmxll>	1.6	-
MdSNPui01410	TCAACTCTGAGCCAAGATTATGTGGAAGTAAATTATAATCTCTTGCCAAATCGGGTAAAA[T/C]AATGTAAGGAACATCGTCTTACTTCTTTNGGGTGGCCAAAAAATCATGTGTAAAGTGATG	Khan et al. (2012)	[T/C]	0.978	1	0.379196	1	0.295082	0.59437	LG11	58.802	<lmxll>	1.6	-
MdSNPui11473	AGACCTGCTTCATATGATTCATTTTCGATAAAGAAACCAGGCTGTTTAGGCTGAGCCAAT[A/G]CACCATCACTTCCCAACATTATAACTACAGATGCCATGCTTGGCCTATCCTCAGGTTCAT	Khan et al. (2012)	[A/G]	0.981	1	0.370781	1	0.270492	0.695115	LG11	61.933	<lmxll>	1.6	-
MdSNPui06469	TGGTATTTACAGTCCCCAGTGGTCTACCCAGAAGACCAGCAGACCTTAGATTCAAGCCAC[T/C]AAGTTCCTCATCCACCACACCATCAGAGCCACCATCACTCTCCACAACCCTGAAATCCTT	Khan et al. (2012)	[T/C]	0.909	1	0.345584	1	0.278689	0.616389	LG11	65.004	<lmxll>	1.11	-
MdSNPui05507	TTCAGGCAACAAATGGTAGCTTGTGAACATTAAACTTCCAATATTTCAAACATCAATTCT[A/T]CCAAATTTTCATTTTAAAAATGACAGCGAATAGCGTACATTGCATTAATGTTATTTTAGG	Khan et al. (2012)	[A/T]	0.816	1	0.121317	0.967213	0.347458	0.445754	LG11	65.545	<nnxnp>	0.04	-
MdSNPui07427	AAACCTTTGTCTATTAGAGCTGCTTACTCCAATGAAAAAAGCAAAGCCGGTGCCCGTGCC[T/G]GTGCCGCTGGCAGCACTAAAAATACATCACTACTTGGATAAATGCAAAATTTGGATGGGT	Khan et al. (2012)	[T/G]	0.582	0.5	0.375937	1	0.311475	0.585345	LG11	65.545	<nnxnp>	0.04	-
MdSNPui07705	AATGACATGTCTGAAGGCTGCTCCGAAGCCTAACCACACTGGAAGATGGAACCTTGTTTG[T/C]GTCCAGGCGAAAATCCATGGGATTGCACGAAGGGACTCAATGCCTCCACTAGGCTTTCGC	Khan et al. (2012)	[T/C]	0.893	1	0.385175	1	0.315574	0.691302	LG11	65.545	<nnxnp>	0.04	-
MdSNPui07706	AAGATCCTTGTGTCCAGCAATCTGTAACAGAAAGTTCTTGGTTTCTTCATAGTTGGACCG[T/C]AATNGCTCTCCGAATGACCATAGGTCTTCTGAAACAAGGAGTTTATCATATAACGCAGCT	Khan et al. (2012)	[T/C]	0.681	1	0.385175	1	0.315574	0.732425	LG11	65.545	<nnxnp>	0.04	-
MdSNPui07708	TAAACAAGTTCGCTCAAATATCTGGCCTTAAGGTGGATGATTAAAAGGCATCATCCACTT[T/C]CGGGTAAATTTAACTCAGTTTTTCGGGACACAACCCGTCTCTCGAAAGCAGAAAAACATA	Khan et al. (2012)	[T/C]	0.902	1	0.385175	1	0.315574	0.736804	LG11	65.545	<nnxnp>	0.04	-
GDsnp01796	AGTGATGGTGATGTGCGTGTGAACTGGACCCCTGTTACTAAAAATGGAGCTACACTCAAGACTGGTGATATTGTGTCGGTTAGAGGTAAAGGAAGACTAA[A/G]GGTGAGTTTCCGTAATTAAGAAAACTACTTTATTTTTTTATTTTTTTACCAAATTACTTGTCAGCTATGTANCACCATACATGAAACACATTGACACTTC	Velasco et al. (2010)				0.31182	1	0.237705	0.632058	LG11	66.126	<nnxnp>	0	-
MdSNPui00178	CTTAGGTGTAGCATCTGGAGATCTGGAATGAGAGGGCCTCGGGCTTCTCGACCTGGACTT[A/C]AGCCTACCTCTGTCTGGAGAGTGCTGATCACCAATTCGGGGTCCAAGGCGGGACTTTAGT	Khan et al. (2012)	[A/C]	0.898	1	0.374995	0.991803	0.272727	0.360951	LG11	66.189	<lmxll>	1.6	-
MdSNPui00179	TCGTGCCGGAACCGGGGAAAAGATTTAAGGACTGATATCATCATATGAAACCAACCCCCT[T/C]TGAGCAGGTGGGGAGCTTGATATTGACCTACTGGGAGACCTAGGAGTTCGATTACGACGC	Khan et al. (2012)	[T/C]	0.846	1	0.201241	1	0.331967	0.655601	LG11	66.189	<lmxll>	1.6	-
MdSNPui00180	AAAAAGGGAAACAAAAACCCCACACATCATGCTATAACCAAGTCAATTACATTCAAATTA[T/C]ATTGCAATGCGAAAGCAAGATCGAACGAGAAACATAACCTAGAATTCCGATCGATCCATT	Khan et al. (2012)	[T/C]	0.986	1	0.161138	1	0.356557	0.728838	LG11	66.189	<lmxll>	1.6	-
MdSNPui05177	GTAAATGTAGATGTCAATCTTCTGCTCAAGATTCTTCCTGCATGTGTAACAAAAGCTAAG[A/G]AAATTCTCAGAACCGGAGCTCGACTGATCCGACAAAGTATGGTAACTTTCCACAATGCAG	Khan et al. (2012)	[A/G]	0.984	1	0.328282	1	0.307377	0.622587	LG11	71.016	<lmxll>	2.18	-
MdSNPui05178	CTGCAGTGGAGAGGGTATGAAAACATAAAAAAGGATTAAATAGGAAGACCTAACATTTTT[T/G]GTCTCTAAAATCAATCATTCAAGAACAACTCCTAAATGTATCATCAAGTTGTGTGTTCCC	Khan et al. (2012)	[T/G]	0.717	1	0.370781	1	0.270492	0.675583	LG11	81.691	<nnxnp>	0	-
MdSNPui03158	AGATTTTGCCAAATCACGGAACTTCAGAATGTAGAACATCTCCAGATAACGTCGGGTCTC[A/G]CGCCTTTCAAGCTTCGACACATACTTCCAGAAACCATAAACGCCCGCCAATGTCATTAGC	Khan et al. (2012)	[A/G]	0.817	1	0.418601	1	0.295082	0.571454	LG11	107.8	<nnxnp>	0	-
MdSNPui04704	TTTCCTCCCTAAACTTCGTCGAATACGGTCTCAAAGAAGTAGCGTAGCGCAACGCCGCCA[A/T]CGGCGTCGATCCGCCGGCTGCCCGCCGTGACACGATGTACATCGCCATTTGCAGGTGGTT	Khan et al. (2012)	[A/T]	0.413	0.5	0.238563	1	0.192623	0.649379	LG11	108.967	<nnxnp>	0.04	-
MdSNPui04707	CAGGGCTCCGCTAGTTTCAACAAAAGCATCATGTGCAGCCAAAGCTTCAAACTTGTTTTC[A/T]GCAGTGACAAATGGTAACTTTGTTTCCTCAGCTACTGCTGCAGCTATCTTTACATCAAAT	Khan et al. (2012)	[A/T]	0.969	1	0.238563	1	0.192623	0.730407	LG11	108.967	<nnxnp>	0.04	-
GDsnp00182	TCTTACCTCCGCCTTCCTCCCCCGACGGATTCCGGGGGAGGCCACTTCAACTTCCGGAAGGCCTCCGCATACCGCAATGCCGATGAATGTGCCTCCTCCT[A/C]CGGCGCCCCAGGAATGTGCCATCCCAATTTGGTACACGTGGCCATCACTCTAGACGTGGAGTATCTCCGAGGGTCAATCGCCGCCGTGCACTCGGTCCTG	Velasco et al. (2010)				0.34806	1	0.258197	0.741934	LG11	115.373	<nnxnp>	1.6	-
MdSNPui08089	TTGATCGGGGAAGAAGGTGATGAACAAATATGCACAGATTAGCACAGTTCCAAGTACAGC[T/C]GAGATCTTTCCCTGAATAGTGACTAATCCGGCTTTGCCGGCATTTTGCAACTCCGTCGAA	Khan et al. (2012)	[T/C]	0.918	1	0.304805	1	0.233607	0.656119	LG12	6.8	<nnxnp>	0	-
MdSNPui01058	AGCAGCAGCCGCAATAACAACAACAGCCACAGCCGCACCCACAAGGATCTGGGGATCCAG[A/T]GACTCTAAGAAATCCATATTCTTCGTGGGTTCTGGGCAAAAAAAAAAGACCTTGCTTCTT	Khan et al. (2012)	[A/T]	0.984	1	0.385175	1	0.315574	0.365145	LG12	8.012	<lmxll>	5.38	**
MdSNPui06943	GCGTGCCTGTCCCTTGGCAAACTCATGGAAAGCAACCCCCATGTCCGTTGTTTTTTGTTC[T/C]TGAAAGTGAACTATCTCTTCATTCATCCGTCGCACTATCGTTTCAAATCTTCTGGTTGCT	Khan et al. (2012)	[T/C]	0.767	1	0.0345245	1	0.479508	0.812203	LG12	9.204	<hkxhk>	2.69	-
MdSNPui08088	CCGGTTTTTTACTGACTCTACAAATTCAGGGTTCGGTTTGGTAAAAGGCAACCCATAGAA[A/G]AGACCAGAAAAATTGTTGTGGAGAGTCCTCTTTATGATTGTTCCAAAATCATTGTCTTGG	Khan et al. (2012)	[A/G]	0.894	1	0.363123	1	0.266394	0.512332	LG12	11.156	<lmxll>	0	-
MdSNPui00823	GTTGCACCCCACCAGAACTCCAGAATGTCAATCTACATTTCAAACAAATGCTAATACCAC[T/C]GAGGGTGCGTAAGCTTGCCAATCGACAGCTTGAAGCTCTAATATTCTTGANGAAGACCAC	Khan et al. (2012)	[T/C]	0.985	1	0.366782	1	0.307377	0.629733	LG12	11.848	<lmxll>	5.38	**
MdSNPui02487	GTAACATATTTACAATCACAATGAACCTGTTTTCCAACCTACTCCTTCCCCATCCAACCC[T/G]TACAGCAAATACGTTACATACATCCCCATTCACCGAGACATGAACACCCTTGGCCCGTAT	Khan et al. (2012)	[T/G]	0.976	1	0.329539	0.959016	0.247863	0.609549	LG12	18.354	<lmxll>	0.56	-
MdSNPui02417	GTATACATAACATGGTTTCTAATTAATTGCACAAAGACTGCTTCATCAAAGACTACCAAC[A/C]ATGGTGATTCCTTCCTATTGTTTTGAACCACACAAGGGATCTAACTCCATAGGTGCTTTC	Khan et al. (2012)	[A/C]	0.898	1	0.232593	1	0.356557	0.651801	LG12	21.71	<lmxll>	5.38	**
MdSNPui04570	GCAAGATAGTTATGCCAGGGGAGTTATCTTCCTTTTGCACAGTACTATGCATGTAAACAA[T/C]GGAGTATGGCCCTTCTGGGACCTCACTGCATAATTTGTGGAATATATACCTCTTCAGCCG	Khan et al. (2012)	[T/C]	0.993	1	0.202372	0.991803	0.359504	0.556037	LG12	21.71	<lmxll>	5.38	**
MdSNPui07912	ATTTGGGGGCGCCATTGCTGAATTTCGTGAGGGGTTTTACCAGAGCCATCTCTGCCGCCA[T/C]TTTTGCTTGGTTTGCTTTCCCACCGAAAACACGATGTTATTTGGGAGCTCTCTTTTGGGA	Khan et al. (2012)	[T/C]	0.721	1	0.281834	1	0.348361	0.745768	LG12	21.71	<lmxll>	5.38	**
GDsnp02857	GCCATCTGGCCAGCCATCGGTTGGAGATGGCCTAAGTTCACATTTCACAACCCTGGGGTTCAGGAGGATCCCGCTTGTGGGCCACTACTGGATGCTATCG[C/T]AATCAAGCAGATGCTTCCTATCAAGTATGTAATGGGTATGATTTCTTATAACCCCCTTGGTTTTAGTTTTGTTTAGCATTCAGTAGCTTTTTAGATATTG	Velasco et al. (2010)				0.31182	1	0.237705	0.65866	LG12	22.555	<nnxnp>	0.18	-
MdSNPui00983	TTTTTACAACAATATGCAGGTGCCATGATGAGAGCTCTACTCTCTCCTCCGTCTTCCGAG[T/C]TCTGACTACTCATTTCTTCGAGTTCTTACTGTACAGAGTTTGTNCGCAGAAGCTGTAATA	Khan et al. (2012)	[T/C]	0.981	1	0.315267	1	0.360656	0.774868	LG12	25.258	<lmxll>	8.71	****
MdSNPui04438	CATCCAAGAACACAACAATCTTATCTGCATCTGCTCTGCCATTGCAGTTAGTGATCAAAC[A/G]AAAAGGTTTCTTAACTTCCTGCTCTCTGATCAGCTGCTTAATTCCAAGCTGAAAGTTACA	Khan et al. (2012)	[A/G]	0.965	1	0.387804	1	0.29918	0.848993	LG12	31.983	<lmxll>	5.38	**
MdSNPui07805	TAATATAGCATAGTGATGGAAATTCTTAGTGGGATCAAACCACAAGTGAAACTTCATCTC[T/C]CTGCCAATAATTCTTCCATCCCCACTTCCTCTGATGTAAACATTGGTCTGCAAAGTATAA	Khan et al. (2012)	[T/C]	0.986	1	0.340653	1	0.254098	0.498275	LG12	33.671	<lmxll>	0.4	-
MdSNPui01524	GAGAAACTTCTGAACACAACACTTCAAGACATGATGGAGAGCTGCAATAAAAAACAAGTC[T/C]TTCTTATTTACTCTCCTGGAGCAGAGACGCCTTGCTTCAGCCTCTCCTTTTTCAGCTTCT	Khan et al. (2012)	[T/C]	0.93	1	-0.0427489	1	0.459016	0.781442	LG12	33.825	<hkxhk>	3.24	-
MdSNPui00015	CTTCGCCTTCACATTGTCAATAGTATCGGAACTCTCGACCTCCAGAGTTATGGTCTTCCC[T/G]GTAAGGGTCTTCACGAAAATTTGCATGCCACCTCTCAGACGCAGGACCAAGTGCAAAGTA	Khan et al. (2012)	[T/G]	0.938	1	0.318912	1	0.241803	0.78356	LG12	40.239	<nnxnp>	0	-
GDsnp00883	ATCCCACTCTTTTAACAAGAACTTTTTAGTCTAAGAAACACCTTTTTTAGAGCAATAGATAATACAACGCCAGATGAGAGGCTAAAAAGCACTCTCAACA[G/T]TTTTAACTGTCGATGTACAAGTCTCTCTCTCTCTCTCTCTCTCTCTCTCTCTCTCTCTCCCTTTATCCAAACTTAAAGCCAGCACTGAAAACGGATAAGA	Velasco et al. (2010)				0.221077	1	0.352459	0.786565	LG12	42.983	<lmxll>	2.84	*
GDsnp00334	ACCCACAGATGAAAAACAAGCTAACCTCAGCAGCGAGGTATTCTAGCACGGCGGAGAGATAAACAGGTGCGCCGGCACCGACACGTTCGGCGTACTTTCC[A/G]GACTTGAGAAATCGGGCGATCCTACCCACCGGAAACTGAAGGCCAGCCTTATGCGACCTCGACACAGACTTCGAGGCCTTCGGCTTGCCTCTGCCTCCCT	Velasco et al. (2010)				0.152496	1	0.467213	0.609738	LG12	60.801	<hkxhk>	1.8	-
GDsnp00937	TTCTGTAACATGATACACTTTACTCACTTATTCAACACAAGAATGATTCAATTATTCTTTAAACTTGCATCGCTATGTTATTTGATATCTACGCCTCCCA[T/C]TCGGGGAAATCTTATCACCTATTGTATCTCGTTACGTCACGTGATGAGAGAAATTCATACATGCTGACGTAAACAGAGAATAGTTAAGAATCTCCACTCG	Velasco et al. (2010)				0.152496	1	0.467213	0.868243	LG12	60.801	<hkxhk>	1.8	-
MdSNPui11532	GGCCACCACCTTGAGAGGCGTAAACTTAAAGGTTGGGTTTAGTTGAGGATGACTGCTTCC[T/C]AAGATTACGGCACCAAGGATTTCCCCTAGAAATGTATCCATGTGAAGGTATCTATGATGC	Khan et al. (2012)	[T/C]	0.973	1	0.277476	1	0.217213	0.401852	LG12	61.072	<nnxnp>	2.18	-
GDsnp01568	TATGGAATTCTAAGCATGGCTGGACAACAAAATTCCCGTCCTCTTNCCGTCTACTACACTTCAAAGTAATATACTGCTCTCTAATTAAACATGAACCGCC[A/T]AAAATAAGTCAAAAAACACTAAAGCAACTATCATAGGTTCNAATCACCATCTCTTNACTAGCGGGATACAGACGGACNNTTATTCACTAGCCCAAAATTT	Velasco et al. (2010)				0.152496	1	0.467213	0.769773	LG12	61.718	<hkxhk>	2.53	-
GDsnp00925	GTTTCCATTTTCCATTATGTTGGTTGATCTCATATTGGTAGGTAATCAATAAAAATTTTCTCCTCCGAGCTTATGGTTCGTGTTTTGGTCTTTTGCTATG[A/T]GTGTATCAGGTTTCAGGTGAAAAAGAAGCAGTTCTTTGTTAACTTCAGCACCATTGTACTGTTTGGTGCCATTGGTACATTAGTATCCTGCACTATCATA	Velasco et al. (2010)				0.284747	0.991803	0.305785	0.819699	LG12	63.376	<lmxll>	2.53	-
GDsnp02228	ATGAAAAATAATTTTTTTTGGACGCAGATTTAACGAAAATAATTATTTTCTTTGTTCATTGGTTTTGAAACAAATAACGTGGTAACCAAGCTGCTGATGA[A/G]CTTTGCTCTCATCGTGCTCTTCCTCAGCATCATCTACCACATGTTCTTGATTATCTTCATTGCGCGGCTCTTCCTATACTTCTCACATAACCAGCGCTCG	Velasco et al. (2010)				0.25128	1	0.307377	0.750585	LG12	64.455	<lmxll>	2.18	-
MdSNPui03582	TGCCACTTGCTCATATAAAGTCCACTCTTCCGTGCCCAGACTGGATCTTTTTTTGAGGTC[A/G]TTCAAGATCGAGAGGCCGTACTTCAAGACCTTCTCGGAGCGGCGGACCTTGAGCTTTCGG	Khan et al. (2012)	[A/G]	0.975	1	0.384611	0.959016	0.277778	0.42316	LG12	64.455	<lmxll>	2.18	-
MdSNPui00998	TTCAGGACCCTTTGACAATTGGAAAGCATGCAGAGCACATCTTTCAGCTGCAAGTCTCAC[A/G]GGAGTACTTCCATCTTTCAAGCATTCAGCAAGAGCCGGTCCAATAATATTGATATGAGCC	Khan et al. (2012)	[A/G]	0.964	1	0.285756	1	0.336066	0.547362	LG12	65.425	<lmxll>	2.84	*
GDsnp00653	GCTATCTAAGAATCAATCCTTTGAGAGATGATTGATCTTTAAAGTAATAAATAAGAATAGAAAGACTCATAGCCAGAAGAACGTAGGAGCTGTACATTCA[A/G]TGTAATAAAAGATAGTAACTTGACATTATGGGTATGGTAATAAATCTAAATATTGGTATAATCAAAAAACCAATTCTAAGAGCTCAGTTATATTATGTGA	Velasco et al. (2010)				0.32608	1	0.245902	0.789179	LG12	65.633	<nnxnp>	0.18	-
snpCN899883	GTTTGCCAGGAAAACAGCTATGACGCAAACACTGATAAGCCAGTTGCAACGCTGCGTTTGCAACATGCTAACACATCTCGCCTGTTTATTAGTTATATTACATTTAAGATTTGCAGACTGATTAAATTACACACAAATCCGAGAAAACATCAAAAGGGCAAACACTGATAAGCCAGTTGCAACACTGCGTTTGCAACATGCTAACACATCTCGCTTGTTTATTAGTTATATTACATTTAATCACACTCAAACAGAAAACTTCACAGACACGATATTGTGATCAACAAGCCTGGAACATCTTGATTGTTCAATAACCGGCATTATCAGGTCCCTGATTAGCTCAGCAGTTCTGAAACAAGCCACTGCAGTAGTAACACCAAGATGATAATAACTTAGAAA…	Velasco et al. (2010)				0.270822	1	0.213115	0.381157	LG12	65.633	<nnxnp>	0.18	-
GDsnp00296	ATTAGCATTAACATTATGATTGCAACTTATCAAAATCTACACAGGAAATATTAACATTTTGGTTTAAACAAGTACCGTTGGACATCATGATTTGAAGATA[A/T]GAGGATGCATCTGTAAATAAGAACCATATAAAGTTGTTCCAATGACTAACTATAAAGTTACAACTAGACACTTCATTTACATCTGTTTCCAAATAATGCT	Velasco et al. (2010)				0.309275	1	0.315574	0.700843	LG12	67.282	<lmxll>	1.6	-
GDsnp00338	AGGAGTACATGAATGAACAAGATCCTAGTATTCTCCATTTCCTTTTGGCATCTGGTGATGATGTATGTAACTACAAACTATCAGACATGCTTGTCACTAG[T/C]TCAAACGGTTGAACTTATTGCTCCACTGTTTGTAGGTCTCTAGCAAGCAACTCCGTGATGACTTGATGACAATGCTAATAGCTGGGCATGAAACATCAGC	Velasco et al. (2010)				0.275163	1	0.331967	0.633252	LG12	67.282	<lmxll>	1.6	-
GDsnp01523	TTTTTCCAAATAATGTATACTTCAAGTTCAAATTTAANACAAAACAATGACGTCATGTGGATAAAACCATATATTAATGACAGACTAATCTATCTTCCTT[C/G]ATACCATATAAGACTAGACTAATCTGTCTTCCTTGATAACAAACAGTAGTGACATTCTAATCTTCTACGAAATCGCATCCAATATTGATGCTGCTTTTCT	Velasco et al. (2010)				0.281432	1	0.319672	0.775997	LG12	67.282	<lmxll>	1.6	-
GDsnp02152	GCATATCTGGTATGAGGAGAAAGACGAGCTCCTTGGAAAATAATGTCCTTAATTTATCACTACTGAACTGCATTTTTCATTTGGCAGCCGAACACTACTA[T/C]AGTATTAAAAGCGCTTCTGTGCAATGTAGAAGCACCTATTTAGTTGCTTGTCAAACAACACATTGCTTTTTCATATAAGCCCTACGAACAAGTGCTACTG	Velasco et al. (2010)				0.275163	1	0.331967	0.741557	LG12	67.282	<lmxll>	1.6	-
GDsnp00068	GTGAATGTGGAAGAGGCAATGAAGATAGGGTGAGACAGGGAGAGATGGGATCATGGGTGACTAGTTTTCTTGAAATCTGTGCCAATTACTATATCATCTA[A/C]GTATTACATATTATAGATACAATGACATGAGTTCTGGATTGAGTTTCTTCTGTAAATGATATGGGTGAAAAAATNGATTTCTTTTGTGATAGTATATGTT	Velasco et al. (2010)				0.304373	0.991803	0.31405	0.815821	LG12	67.298	<lmxll>	1.36	-
GDsnp00915	ACGACCCTAGTGCAATTGCTGTTGTCGAACAGACACAGGATGATGAGTATAAGATCATCGGAGAGATCTCTGCTTCCAAACTATGGAAATGTGATTACTT[A/G]TCAGCAGCATGGGCTTTAGCTAATCTCTCCGCTGGACAGTTTGTGATGGGAGTGGAGGATAATGTGTCCTCAAGGTCAGAATACAATTTCTCTTTGCGTC	Velasco et al. (2010)				0.409635	0.959016	0.290598	0.536671	LG12	67.298	<lmxll>	1.36	-
MdSNPui01007	ATGAGCAGATTGAGAGCAATACCTTAGAGATAGTAAGTGCTGGGCTCCATTGCTCTTTTA[A/G]GATATCAAGACAAATGCTTCCATTGCTATTGATATTCGGGTGAAAGACCTTAGTCCTAAA	Khan et al. (2012)	[A/G]	0.989	1	0.270822	1	0.213115	0.546434	LG12	71.95	<nnxnp>	1.6	-
MdSNPui09107	ATCATTAATATTGCTCTTACCTCCAACCCAATCATATGATATAGATATTGCAGGCACACC[A/G]TTGAAAAAGGCCTCGCGAGCACCAGCCACCGTTCCAGAGTAAACAATGTGATAACCGCAG	Khan et al. (2012)	[A/G]	0.949	1	0.219675	1	0.258197	0.705801	LG13	0	<lmxll>	0.18	-
GDsnp02063	AAACTTCTGGGGGAATCGAGGGCTTTCAAGTGNGATATGAAATGGAAGTCAGATTCTTTGAAAGGTTTGGTTTCTTTGTTTTGCGGTGGACAGGGGACTA[G/T]AGAATAAGCGGGAACAGGTTGGTAAAGGTGGTTAGCAACCTGTTCTAGATACGTGTCTAGGATGTTTAACTTATTGACTCAAATACATATATTAATATCA	Velasco et al. (2010)				0.219675	1	0.258197	0.672604	LG13	1.148	<lmxll>	0.4	-
MdSNPui05098	AATCTCTTATAATACTTGAACATTTCTCCTTCCAATCCAATCAGAGTTGCGGCCTTGTTC[T/G]CATCGTCTAGCTCCACCTGTTCCTTGAATATTCCGACATGGTCCCCTAGTTCATATTTCC	Khan et al. (2012)	[T/G]	0.908	1	0.394281	1	0.282787	0.518279	LG13	5.494	<lmxll>	1.6	-
MdSNPui11118	CGTGATGGTGAGTTGGGTTTGGTCGCACCGGGAGTCCAGCCAATACTACTGGAGCTGCCA[T/C]ATTGTTACTAATGCTGAAATTGGTGTCACTGGAGGGGCTGGTACTCGATGCGGTTCGCGA	Khan et al. (2012)	[T/C]	0.763	1	0.370781	1	0.270492	0.465671	LG13	6.586	<lmxll>	1.11	-
MdSNPui10305	GGCTGTTCTTACTACTGTGGCTAAAACATCCGCCACCATTAATTGGTTTTGAGAAAACAG[T/G]GTATCGCACATTTCTGGTTTTCACAGATGACAGTGGGAAAAAGGGGCTGACATTGGATAC	Khan et al. (2012)	[T/G]	0.969	1	0.19605	1	0.163934	0.755222	LG13	25.208	<nnxnp>	5.38	**
MdSNPui10566	CTGAAACGTGGAAACTGTGTTGTGGTCTTCTTTTGTGTCCCGTACAGACCGATCACCATT[T/C]AACGAAACTCTAGCATCAAAGGAATTATAAGTTGTGGTCTGAGATTGATGTTCTTCACTC	Khan et al. (2012)	[T/C]	0.955	1	0.184432	1	0.155738	0.720929	LG13	25.208	<nnxnp>	5.38	**
MdSNPui07263	TCCTTGAACAACCCACTTGCCATCAACTTCCCAGAGCACTCCATTGTGGATTTCCCTGTA[T/C]GGAAACGAGTCCGAGAGAAGCTCATCGCCGGTGAGGAGGTCTTGGTAAACCAACATAATT	Khan et al. (2012)	[T/C]	0.837	1	0.134884	1	0.471311	0.630528	LG13	26.045	<hkxhk>	1.98	-
MdSNPui07948	TGAATAGCACGAGTGATCTCTCAGGCTGCGAGAACGGCGCTTCGTGTGATGCTCCTCTAA[T/C]GGTGGCAAAAGAAAGCATATTACCGTAAACTTGAGTCCATCCACCAACCTGTTGTCCTTC	Khan et al. (2012)	[T/C]	0.981	1	0.3081	0.991803	0.235537	0.640855	LG13	30.748	<lmxll>	0	-
MdSNPui02890	AAGAATCAGCCTTATGCCTGTCTGGAACTCCACCCTTTCTTGTAATGCATAATCACCCGT[A/G]ATCTTTCCATAAGCTCTCAACAAGATAATCCACCACAACCCTGAATCAACAGGTGCTACA	Khan et al. (2012)	[A/G]	0.924	1	0.0412517	1	0.454918	0.779544	LG13	31.901	<hkxhk>	2.87	-
MdSNPui11119	GTCTAAATTTGGCGGGGAAGAAGTATGCGCTTTTGACGACGGAAGGAGCTGAAGTTCCAA[T/C]ATATTTTTATGCACTCGTTGTTGTTGCTGCTGCTGCTGCTGGCGGTNGCAAGAAATATAA	Khan et al. (2012)	[T/C]	0.993	1	0.284201	1	0.221311	0.789068	LG13	41.155	<nnxnp>	1.11	-
MdSNPui05099	CATCAAGATCCTGGACGAGGTTAACCATCAAACCGATATATCTATCTGGAGCTTCAACAT[C/G]TTCGTTCAGTTTCTCGTATTCGATCCACAGGTTGGCAATACCCGTGCCTTCATCTTTTTG	Khan et al. (2012)	[C/G]	0.923	1	0.277476	1	0.217213	0.808941	LG13	42.068	<nnxnp>	1.6	-
MdSNPui05100	GCATTGATGAACAAATGCATGCATGATTACATATAATTACGTTTAACAAGACCAGTAAAA[C/G]CTCNTTCCAACCGTTGCATATGCTACCCGGTTTTATTCATTAATTAATTCATTTATGCCC	Khan et al. (2012)	[C/G]	0.409	0.5	0.277476	1	0.217213	0.818947	LG13	42.068	<nnxnp>	1.6	-
MdSNPui05811	TCCCTGGATACTGCCAGAAGAAATGTTTGGGACGTGGTGAGCCTGTCTCTTGAAGATATT[A/G]TAGAACTTCTCAGCGGGTGCCTTAATTTCAATCTCAGTCTCAACCTTGCGCAGAGCCATG	Khan et al. (2012)	[A/G]	0.99	1	0.297864	1	0.229508	0.523717	LG13	42.068	<nnxnp>	1.6	-
MdSNPui04607	CCAGCAGGCAAAACAATCATTCCCCCCTTTTTCAGCCATACGCGAATCCAACGTTCATCG[T/C]GGTCCCTAACATCAAAATAACCACTTCCATCCACAGCATATCGGATTTCCTCATCAGTGT	Khan et al. (2012)	[T/C]	0.968	1	0.50617	1	0.336066	0.644294	LG13	53.459	<nnxnp>	10	****
MdSNPui08163	GATGGCTGGGGGTAACATCTTCCATGCGTGCAGATGCCTGATTTTCTTTCTCACTGGCAA[T/C]CGGATCCTGGCGACAGTATTGTTCGGCAGTTTCCCATAACTCAAGCATCTGATCATCAGC	Khan et al. (2012)	[T/C]	0.911	1	0.461075	1	0.315574	0.697796	LG13	53.459	<nnxnp>	10	****
MdSNPui08843	CAAGGAATTAGCTAGGAATGTTGAAAGCATGAAAGTTGCTGATGCAGCCATTATATATAT[A/T]TATGTACTTTGGTTCTTAGTTAAACACTAACAAAAAGATCAAACTCTAAGCTTTTGGAGA	Khan et al. (2012)	[A/T]	0.759	1	0.509432	0.983607	0.3375	0.626099	LG13	53.459	<nnxnp>	10	****
MdSNPui08846	CTAGGGTTCCGCCCTTCACATACTCGGTGAAGGCCAAGGCTACGAGACCCAACATGGCCA[A/T]CCTTCCATTTATGAGCTCAGCATCTGGGGTCATGATCCCATCCGATTCTGATTCCACGCT	Khan et al. (2012)	[A/T]	0.918	1	0.512498	0.991803	0.338843	0.669092	LG13	53.459	<nnxnp>	10	****
MdSNPui03374	AAGTAGATGATTCAACACTGTTAACCTAATTGGTAGCAGTGTATGAAATTTCAATTTTTT[T/G]AATGGTACCCTTTAGCTTCAGCTGAAGGTTTGGCCTTGAAGGGCACAAGACAATGTCTCT	Khan et al. (2012)	[T/G]	0.949	1	0.423008	1	0.331967	0.637634	LG13	60.58	<nnxnp>	8.71	****
MdSNPui02533	CAGAATCTCTCCTTGTTCGGACTTGACAGTCTTGAATCCTTCCAGAGCAGGAGCGAACAC[A/G]GTCCCCTCCATCTTCTTCCCACTTCAACGAAAGTTGCTGNTGCGGTTGGATCTGGGTGAG	Khan et al. (2012)	[A/G]	0.741	1	0.466664	0.991803	0.318182	0.737682	LG13	63.255	<nnxnp>	11.38	*****
MdSNPui10045	GCAAAAACACATACTAAAATTCCAAACCCTAAATCCTCAAATAGAAAACAGAGCAAATCA[T/G]ATCAAACCATTCCATGCCTACGGAGAAGAGATCTGGCTTGCTGGTTCAGTTGATGTCGGT	Khan et al. (2012)	[T/G]	0.992	1	0.478785	1	0.323771	0.686678	LG13	64.541	<nnxnp>	12.84	******
GDsnp00565	TGGATTTCCGAAAATGCCCTTGGCGTTTTGACAAGCAAGAACTACTTGGGCGGAGCCAAGTGGCTGATTTGAGGAATAGCGTGGCGACACGTAGCCTGAC[C/T]GGCATTCTCTTTTTGTCGTCTCCACAGTAACAGTAACCTGTCCTTCCAGAGACACGTTTCGGGAGGAGACTGAATGAGGGGGATAGAACCACGTGTCGGT	Velasco et al. (2010)				0.232627	1	0.282787	0.713237	LG13	65.393	<lmxll>	0.04	-
MdSNPui06698	ATCAGACACAATTTGAGAATCTGCAGCCGATCCGGAGCGGCACAAGTAGACATTATCAGT[A/G]AGCTGAGTGATCTTGTCGGATGCTCGATTTGCAACATAAACACCAGTGCTGGTACGAGAA	Khan et al. (2012)	[A/G]	0.958	1	0.487802	1	0.327869	0.346134	LG13	68.302	<nnxnp>	11.38	*****
MdSNPui09022	ACGACGGTGTCCATGTTCTGTCGAATGAGGAGATAGAGTCGAGGGAGGGCAGGGACGAAA[A/G]GAGTCTGGGTTTTGAGTGAAGGGGAAAAGCCGTGTCTGTGTCACTTGGCGTGGGAGGTTA	Khan et al. (2012)	[A/G]	0.857	1	0.487802	1	0.327869	0.656184	LG13	68.302	<nnxnp>	11.38	*****
MdSNPui09023	TCCCAGCACTCGAAGCAATTGAAAACTTGGGAACTGTGCGAACTGTGCGAACTGCACGAG[T/C]NGAAGAAGAATAGTTTCGAAANCCCACTTGTCTTATTCGGCTTCCAGAACCGTAGAAGAA	Khan et al. (2012)	[T/C]	0.583	0.5	0.469877	1	0.319672	0.623052	LG13	68.302	<nnxnp>	11.38	*****
MdSNPui10178	AGCTGCTTGAACCCCATCAGCAAAGAAGGGATGTGGCTGAGCGGGTAGAGGTGAAGACAT[T/G]TGTAGATTTGAGAGGGAGTGAGAANTGTAGTAATGTGTGATCTGGGGGCTTGGAGTGGGG	Khan et al. (2012)	[T/G]	0.988	1	0.487802	1	0.327869	0.521822	LG13	68.302	<nnxnp>	11.38	*****
MdSNPui11856	TTACCAGGCACAAGCTTTATCTGCATATCAATTTTTCCGAACAAGTACTGATTCTTCGAC[T/C]GAAACCCCGACCCTGATGTCTTGTCCAGGGACAGCGTAAGACTCTGCCCGTTGTCGAGTA	Khan et al. (2012)	[T/C]	0.963	1	0.469877	1	0.319672	0.652165	LG13	68.302	<nnxnp>	11.38	*****
MdSNPui10418	AAGTTGGAGACCTAAAAAGAATTGGAAAGTGTTGAATGAGGAGAGGAAGTTCGAGGAGGA[T/C]CTCGAGAAGAGTTTGAAGATTCTACAAAGTTCTCGAGGTCGAGTAAGGGCTTTAATCTTC	Khan et al. (2012)	[T/C]	0.995	1	0.478785	1	0.323771	0.736869	LG13	69.497	<nnxnp>	10	****
MdSNPui05503	CTCCATTCTGCTGTTTGGCGGACCACTCTCCCCCGGAGGTCCTCAACACGAAGGTGAACA[T/C]TCCCATGGCGAATCGAAAACCCTAACCCCAAATCCAATGCAGCTTTCTGTATACAAGAGT	Khan et al. (2012)	[T/C]	0.826	1	0.449099	0.991803	0.309917	0.589591	LG13	69.51	<nnxnp>	9.45	****
GDsnp00770	GGGTTGGTCTCCATTTTCATTTTTTGCCCCAGGCCCTGGTGTTGCCATTGGCATCGGTGGCGGGTTCCAACTTTTCGCTTTCTTTGTGTTTCTTGGTGCT[C/G]TTGCTGCTGTTGCAAGGAGATTCACTGGATCAATAGACGAAGAAGAAGATGATTACTAGCAACAAACATGTTATACAAACCGATGCTTATATGCTTCATA	Velasco et al. (2010)				0.443784	1	0.307377	0.712888	LG13	70.685	<nnxnp>	8.71	****
MdSNPui03980	CCTAAACATTGGGTTTGCAATTCCACCTAGATCCAACACATCAAGAAGAACAGAAGGTTC[T/C]AGTCCACTTCTCCCAGCAAGAACAAGTCCTTCAGAGAATGCATTCATCATGCTTCCCATT	Khan et al. (2012)	[T/C]	0.965	1	0.297864	1	0.229508	0.703378	LG14	0	<nnxnp>	0.71	-
MdSNPui03981	ATGTGTATGACCGCATTGCTATCTCCCCCGGCGCATTGACTTTGTTAGCTTAACGCAGTT[A/G]GCTGTTTCGAGAGGGTTCTTCAAGAGTCTTCACGGTCTCATAGACAGCAGAAAAGTCAAG	Khan et al. (2012)	[A/G]	0.982	1	0.294109	0.991803	0.227273	0.766026	LG14	0	<nnxnp>	0.71	-
MdSNPui10142	CAAGGTTAGNGAGCATGGACAANTCAGAGGTTGTCCTAAGGCCATGTGAATGACTGAGAT[T/C]AAGAATTTTCAATCTTNTAAGATTCTGTATCAAAGAGAGGTCATTAGTTGCTATGAATAC	Khan et al. (2012)	[T/C]	0.602	1	0.238563	1	0.192623	0.598568	LG14	0	<nnxnp>	0.71	-
MdSNPui11447	GCCTAATCCCATAGTAATAAGCCTAATCATTTTATGTAATGCTATTCCACGATCTATACG[A/G]GGAGTTGATGGTCTGTCCAAAGCCATGAAATCATACATATCCTTGTCCATCAGCCAAAAT	Khan et al. (2012)	[A/G]	0.964	1	0.226112	1	0.184426	0.805976	LG14	4.937	<nnxnp>	1.6	-
MdSNPui03232	TCTTGAAAGCTAGAAGTAGGTACCTTCTGGAGGCTGGACCAACTTCCGGTTATGTGGGGC[A/G]GCCATCTCCTTTTTCAGCTGTGTAAGTATATCCTCCATGGTGTACTCTCGCTGCCAGTTT	Khan et al. (2012)	[A/G]	0.89	1	0.245897	1	0.25	0.806284	LG14	11.584	<nnxnp>	0.4	-
MdSNPui03233	TTAATGAAACAGCATCCCTTCAACACAGTTCGACAAAACAAGAAATCAAAACAAAGGCGA[A/G]GCCATTGAGAGGTAACAGGAGAAACTTTTTGGGCANTCCCCTGCGTGTTCTTAACATAGG	Khan et al. (2012)	[A/G]	0.92	1	0.245897	1	0.25	0.745216	LG14	11.584	<nnxnp>	0.4	-
MdSNPui06049	ATGCCCTCAAAATCTCCTTATGTACTCTGCTAAACTACAACGGAGCTGTATAAGGAAAGC[A/G]ACCAACCTCCGAAAGCAAGGCGGTGCCTTCAATAAGGAGGTAAAGAAAACAAACAACAGA	Khan et al. (2012)	[A/G]	0.935	1	0.178731	1	0.188525	0.872193	LG14	13.284	<lmxll>	11.38	*****
MdSNPui09844	GCGAGGCGAAATACCCCAACCACATCGGTCATCTGGGTCAGACCATAACAGATCACACAT[T/C]GGCCCTTCATGTGGAACCTCTTGAACACGNTCAAAATTCCTTATGTTATCAAGGTTTTCA	Khan et al. (2012)	[T/C]	0.974	1	0.226112	1	0.184426	0.575876	LG14	14.452	<lmxll>	10	****
MdSNPui07993	CAACAACCCAAATAATAAGCCAGAAGAGGCGCATCCTTGTGGGCAAGATACACGGCGCAC[A/G]TTACACTTGATTTTGGGAAGCATTCCTTGTCCTGAAACCAAAAGCCTGGTTTTCATACCG	Khan et al. (2012)	[A/G]	0.885	1	0.238563	1	0.192623	0.517675	LG14	15.581	<lmxll>	11.38	*****
MdSNPui07992	GACCGTGAGTTGCCTATTTCCTTGGAGAAGAAAGATTTGAAGCAGCAGCTTGCATAGGAT[T/G]TTTGGCCAATACTGGATGGACGAGTCTTGGAGTTAGACAAACGGACAAACTTTGTTCCCG	Khan et al. (2012)	[T/G]	0.732	1	0.469877	1	0.319672	0.565233	LG14	24.475	<nnxnp>	11.38	*****
MdSNPui09720	TTCGCTCATAGGTCTTGATATCTGTGTGCTTCCAGTGGATGCAGCACTAAAACTATCTGC[T/C]CCAAAACCCCACGAATCAAAACCAGCATTTACTTGAGTCCCCTGCTTGTTCTGGTGACCA	Khan et al. (2012)	[T/C]	0.974	1	0.247408	0.991803	0.198347	0.758637	LG14	31.969	<lmxll>	4.06	**
MdSNPui09721	CTTGATCAACATCGACAACAAGAAAGTCAGACAGAGGGTTGTTATCAAATACCTCCTTCA[T/C]AGCAATCCCAGATGGCATTCATTTAGAAACCAGCCCATCCAGCAGGTTGAGAAGCCGGCT	Khan et al. (2012)	[T/C]	1	1	0.202182	1	0.25	0.799142	LG14	32.027	<lmxll>	4.44	**
MdSNPui04130	CAATTCCAGCTCTGTAGAAGGACCAGGAGGTGAGCTCACCTGGCTCAAACAATGGAGCTG[C/G]TGGTGGCTCCTTGTAGTCCTTGTGNGTCTGTGCAGAGGTCCCAATGGGTTGCCTCTCTGG	Khan et al. (2012)	[C/G]	0.851	1	0.244883	1	0.196721	0.79882	LG14	34.093	<nnxnp>	0.04	-
MdSNPui04131	ACCAAGGGTCTGCATCACTATGTAGAAAACGGCTCTGGTAAGGGAGAGTTTCCTTGCCAG[A/G]AAGAGCCCAAAGGTCACTGCTGGGTTGATGTGCCCTCCTGAGATACCAGCAGTGGAGTAA	Khan et al. (2012)	[A/G]	0.758	1	0.318912	1	0.241803	0.762931	LG14	34.093	<nnxnp>	0.04	-
MdSNPui06700	ATATCGAAGAAGCATCTGCATCTTCAGACAGACGCTTGGAATTTTCTAGGCTAATTGGGC[T/C]AAAACAAGAAGTATCCACTACCTTCTTCTTTTCCCGCCTCTTCAGTATCTTCATATGGCA	Khan et al. (2012)	[T/C]	0.968	1	0.304805	1	0.233607	0.742499	LG14	43.814	<nnxnp>	0.18	-
MdSNPui08653	AGCTAATGTTAATTCCTTGACAGCATTAGGTGTGTCTTGAAACAACGGCGGTAGGCTTCC[T/G]AATTCAGTCAGCTTAACCTTGAGCTGGGAGAGGAAATTGGAGCAGGTATCGAAATCGCTC	Khan et al. (2012)	[T/G]	0.97	1	0.264237	1	0.209016	0.595651	LG14	46.773	<nnxnp>	1.6	-
MdSNPui04500	GCTGTATACGTCGTTTTTCTTCGAAGCGATTCCTGTTCGGAGGTAGTGCGGGTCGGTGTA[A/G]CCCGGGGAGCCCATCATCGTCAAGACGTGATTTCTCATCNACGACGGCGGTTGGACCGTC	Khan et al. (2012)	[A/G]	0.654	1	-0.0396825	0.991803	0.479339	0.760541	LG14	52.874	<hkxhk>	1.98	-
GDsnp01900	GCCCATACATGGAGAACTCTTGTTTCTCAAAGAGCATGAATTGCTTGGGAGATCAACTGGCATTCATCACACCACTGTGAGTCACTCTGTTTATCTTGTT[A/T]TGCTCATGGAACTTATCCTGTTGATAATTCCTTGGACGATGATATGATCCAATGATATGTAGTAAGTGTAATTGTAGCTTAAGTTTTCTTTTGTGGTCAT	Velasco et al. (2010)				0.192213	1	0.282787	0.786071	LG14	56.944	<lmxll>	0.71	-
MdSNPui05497	ACCTAGCCATATACCTACAAATCTCGAGAACCAGGCTTGACACTTCTATGCATATGGAAG[T/C]GGTTGAGACTTCCCCACTCTTGCATCCACACCCTCCGCACCCAATGACAGATTATCCTCC	Khan et al. (2012)	[T/C]	0.984	1	0.265452	0.983607	0.2375	0.71344	LG14	56.944	<lmxll>	0.71	-
MdSNPui02835	GCCCAATAAAACTTCTCTTCTTTCCCACTTGGGTGCTGTACTACCAGTGTTGCTGCATCA[A/G]TCGCTTGACAATTTCCCATTTTCTCTCTCTCCTTCGCTCTCTTTCTCTCTCTCAAGAATG	Khan et al. (2012)	[A/G]	0.956	1	0.3908	0.991803	0.280992	0.717	LG14	59.644	<nnxnp>	1.9	-
MdSNPui07826	TACACGCAAGATAGAAATACATGATATTCCTAAAAACTCATGATCGACCAGCCAAGTTAT[A/T]TCAAAACTGTCACTACAAGTTTCCGCCCGCAAGAGAAGGCTTATATTCTTCAATCTACAA	Khan et al. (2012)	[A/T]	0.98	1	-0.113801	1	0.483606	0.489573	LG14	64.212	<hkxhk>	2.69	-
MdSNPui06359	ACTTCTCAGCCCCGTCTGATTCGATCCGGTTCTGATCATCCAATTTCCATGATGGGTTTT[T/C]GGTATTGTCTCTAATGGGTTTTGTTCTATAAAATTTGGGGTTCTGCTTCGTCGCTGCACC	Khan et al. (2012)	[T/C]	0.984	1	0.363123	1	0.266394	0.420625	LG14	64.641	<nnxnp>	2.84	*
MdSNPui06441	GACCCGAGTCTCCCCTCACTTAATGTTCCTAGTTTCTCCATCACTAGTCCTAGTTCTCCT[A/G]CACACAGATTCTTATCGCCACCTGCAACATTTTCGTGAATGTAACTAATCTCCGCGGCCT	Khan et al. (2012)	[A/G]	0.982	1	0.378526	1	0.27459	0.708153	LG14	64.641	<nnxnp>	2.84	*
MdSNPui11637	AGGTGCGTGGAAGCAAGGCTCCATTGACATTGCTCGTCGACAAGGAGGATTGGGTGCTGT[A/T]CTGTTCTCCGGTTTGTAGAGTATCCACGGTGTCANCCCCCCAAGACTCTGCGCGACATAC	Khan et al. (2012)	[A/T]	0.988	1	0.195426	1	0.315574	0.687036	LG14	64.969	<lmxll>	0.04	-
MdSNPui06034	AATGGGTTCAAGTAACATTGCGAAAGCCAATTTCAACTTAGCACTTCAAAATTAAACCGA[A/G]AAACGAAGGATGCGATGTTCATCATCATAAAACTGCTAAACACAACATAACATGTCAAAA	Khan et al. (2012)	[A/G]	0.982	1	-0.0655109	1	0.495902	0.866509	LG14	65.868	<hkxhk>	0.91	-
GDsnp00261	TTTCGTAAAAAATATAAAAATTGTGATTGCACGAACTTTGATAAACGGTTAATATTCATTGATCTCCGGTAAAGAGATCCAGAGAGGATCTAATTCCCTT[C/G]GATACAAGTTGATTTGAATGATCATTTGATATTGCTTAATTTTGTTAACTAATTCTTGTACTTACTGTACTGATCGATGTCGATCAGGCTTTAGAAAGGA	Velasco et al. (2010)				0.32608	1	0.245902	0.71614	LG14	82.331	<nnxnp>	0.4	-
MdSNPui07110	ATCGAAAAGGTAATAGGACTTAGCCTTGGGGTTGATACCGGTACTGATGATGACGGCGAT[A/G]ATGAGCCCGTAAATACCCAACACTCCCGCCATAACTACCGGCACGATCGACTTCATCACC	Khan et al. (2012)	[A/G]	0.786	1	0.0503093	1	0.483606	0.687304	LG15	0	<hkxhk>	2.27	-
MdSNPui07111	AACTATAACTTCTAACCAAAACAGTAAAGTAGTTCTTGATAAATAGCAGCAACTGAAAAC[A/G]NCACCAAGCACACCTTCTAGTCAGCTCTTGACTGACCCGATCGGGAAGAGAGAATGATAC	Khan et al. (2012)	[A/G]	0.788	1	0.379196	1	0.295082	0.735834	LG15	4.486	<lmxll>	3.6	*
MdSNPui11923	AAGCTTTTTAACCAAATAGATCAAATCCAAGCTGGTAAATGTAAAACAATAGAGAGGTAA[A/G]CCTCGACATAAAATGCAAACATTAATCACTCATCAATATTTTAACCAACTTTGACATCAA	Khan et al. (2012)	[A/G]	0.828	1	0.379196	1	0.295082	0.726796	LG15	9.331	<lmxll>	3.6	*
MdSNPui10759	GAAAAGGATTGCCATGAGGGCGACGACGGAGGATGCCTTTGAGACTGCCATTGTTGATAG[A/G]GTTCGGACCTCTGTGTGCTTTCAGGAATCTAGGGTTTTTGAAGACGCAGAGAGTCTGAAT	Khan et al. (2012)	[A/G]	0.939	1	0.110975	1	0.446721	0.787669	LG15	10.685	<hkxhk>	0.76	-
MdSNPui08745	TTGGTACGAACCTCCACTTTATTAATATATAAAAGTTACACAATAATATCAACTTTCGTT[A/C]ATATTTTGTAGGGTACCTCCCAGGCACAAATGCATACCAACACCATCACAAATGACCACA	Khan et al. (2012)	[A/C]	0.898	1	0.229495	1	0.241803	0.71287	LG15	20.107	<lmxll>	1.6	-
MdSNPui08744	GCTGAGGACAAGGCAAACAAGCATGAAGGTTGCAAAGACGAGCTTCATTTTTGCCAAGAA[A/G]AAGATGAGAGGTTGAAGATGGAAAGATCAGTAATCTGGCGAGCAATGGAAACCTTTCCTC	Khan et al. (2012)	[A/G]	0.949	1	0.229495	1	0.241803	0.451036	LG15	20.492	<lmxll>	1.6	-
MdSNPui11907	CAGCAAGAGCAGACGATTGGGGAGAGAATCAACTCACCGAAGCAATTAGAGACCCTGCTC[A/G]ATAAGGTAATCGCCCAGCCTCTCCACAACTATGTTGCACTGCCCAGGAGTCAAAGGCTCA	Khan et al. (2012)	[A/G]	0.918	1	0.276585	0.983607	0.216667	0.455206	LG15	21.165	<lmxll>	2.84	*
MdSNPui10633	AACGAAAATTACAATCTTTCTAGTGGAGTAAAGATAGGACCAAACTGAATACAAATTATT[A/T]GTGGGAAAAAAATGGTAGTTGATAGAAGTTGCAGGCTGCGAACACTGCGTATTCAACGGT	Khan et al. (2012)	[A/T]	0.858	1	0.205161	1	0.229508	0.653505	LG15	21.52	<lmxll>	2.84	*
MdSNPui10632	TTGCATAGCCAGAGCTTCAGAGGCTGCCAGAAGCATGTCATCGTGTACGCGAATGGCACC[A/G]GCCATGATCAATCCCAAGCCAAAACCGGGGAATATGTAGGCATTGTTTGCCTGGCCAGGC	Khan et al. (2012)	[A/G]	0.721	1	0.0551942	0.959016	0.282051	0.732603	LG15	21.804	<lmxll>	3.32	*
MdSNPui07494	GGCGGCGCCGAGGACGGAGACGCCGATGGCGACGGCGATACCGATAGCGGAGAATGTGTA[T/G]GGAGAGATCTGGACGAGGGCGCGTGCCCAGGAGCTCGAGTAACCCACCGCTATTGCTGCA	Khan et al. (2012)	[T/G]	0.832	1	0.0972774	1	0.307377	0.73079	LG15	33.655	<lmxll>	2.84	*
MdSNPui07631	CATTTAGCCTGGTGCCATTTTGGGAATATATAACGTGGCAACGGAGAGCCTGAATTCTCA[A/T]GAGTCTCCGGAGTTCCTTAACAGGGGGAATCAGTGCTGGATCTTTCACTTTATACGCATA	Khan et al. (2012)	[A/T]	0.913	1	0.0925661	1	0.290984	0.843854	LG15	34.428	<lmxll>	2.18	-
MdSNPui00571	ATGCAAACCAGTTTCCTGTACCAACCTAGCCTTGTCCTCCTCAGTTGGATATGGCCACTT[T/C]GAATGTGATTGCCACCAAGCTTTTAGGACAGAGGTGGTGTTGCCAGGAAGTTTTCCGGCT	Khan et al. (2012)	[T/C]	0.878	1	0.135778	1	0.307377	0.82343	LG15	39.294	<lmxll>	0.4	-
MdSNPui00572	AAAGATGCGACTTAAATTTTTACATACCATTACTAACAAATTTATCATCTCAACGACAAA[T/G]GTAGAAAAAAGCTAAAATCATGAGNGTGATGTAAGGAACCAAAAGCTCAGGTTTGTACAC	Khan et al. (2012)	[T/G]	0.768	1	0.135778	1	0.307377	0.85043	LG15	39.294	<lmxll>	0.4	-
MdSNPui00614	ACAGCGTAAAACAATGGCAATAAGTTAGTTGCAGTGCCTTCTCTTCAATGGTGCGATTTC[A/G]GGTAGATTTCCATCCTTTTACAGAAAAATACATCGACTTGTTTGCACCCGAATCCGATCA	Khan et al. (2012)	[A/G]	0.984	1	0.146616	1	0.311475	0.629618	LG15	41.328	<lmxll>	0.18	-
MdSNPui11155	CAAATCACCATAAGATNAGGATGCCGATGCCCTCCTCAAACAAAAACTGTTAAACCCAGC[A/T]GGGTTGTTTGGTATTCTGTCTACATAATACGTAAGACCGGNGGAATACATGCNTTGTCTT	Khan et al. (2012)	[A/T]	0.941	1	0.131628	1	0.27459	0.79032	LG15	41.483	<lmxll>	0.18	-
MdSNPui01157	TGTCTGGACTCTAACAACACCCTCCATGTAAGTGAAAAGTGAAGGATTAACGGCTGCAAC[A/G]AGTACTGCAGGATCATGAAGATAAACTCCTTTTGTGCTATANGCATCGTGATGGTAGGAG	Khan et al. (2012)	[A/G]	0.99	1	0.111472	1	0.266394	0.800397	LG15	41.976	<lmxll>	0.4	-
MdSNPui06378	TTCCATGTTTAACCTTTTCCTTTTTGTTCAAGTCTAATGCAGGAAGAGGGTACCGCGAAG[T/C]AGATTCCTTCTTACTGGAACTCTTTCCCTTCAAATAGGTGACGCGCTGGGATTCTAAGTT	Khan et al. (2012)	[T/C]	0.99	1	0.131628	1	0.27459	0.91195	LG15	42.679	<lmxll>	0.18	-
MdSNPui11203	TGGACCGAATGGCTCTTCCCATGCAATTCTCATGTCCGGCCTGACATTATCTAACAACAA[A/G]GGCCAGATAAGGTTGCCGTCTCTCTTGTACTCTTGGCAAAATGTTGCTCCTTTCTGTTTT	Khan et al. (2012)	[A/G]	0.972	1	0.131628	1	0.27459	0.484582	LG15	42.679	<lmxll>	0.18	-
MdSNPui04818	TACGCTTAACACGGATATACATGGCCATTCTTCAACTCTGAACCGAATACGCGCAGGAAT[T/C]AGTATTTCTCACTTTAATAGTAACCTGGGAGCGGTGAGTTGATATGCCGGCCAAAATCTG	Khan et al. (2012)	[T/C]	0.87	1	0.0416069	0.991803	0.491735	0.901742	LG15	42.867	<hkxhk>	0.49	-
MdSNPui04819	CTGCCAACGTCTTTGAATCCTCCAATACTTCCCCGGTACTGACTAAGATCAAGCGCTGAT[T/C]ATTGACCGGTTGATCAGTAAGATCATGCAATTTCTGCTTAATATCTAAACTTGTCTCAGT	Khan et al. (2012)	[T/C]	0.783	1	0.0517241	1	0.47541	0.920724	LG15	42.867	<hkxhk>	0.49	-
MdSNPui01579	AATGAGCAGTTTGTAGAACAGCCTCTCATTCCTCTCCTGGAGCTCCGTTAACGCCATGTA[T/C]TTTTGCAGCGGGACTTGATATTGTCGGATAGTGTTCATCAACTTCCTCTCCTGGAGTTGT	Khan et al. (2012)	[T/C]	0.685	1	-0.0809792	1	0.483606	0.895047	LG15	58.745	<hkxhk>	0.73	-
MdSNPui00937	ATAATAAAAAAAGGAGGGGTAACAATATATGTTGATCAGGTCAGAATCGTCAGAAGCAGT[T/G]TTAGTATAATCGCGGAAAGCTAATCAAAATTGCACCCTCTAGAGAAAACAACTATTGTTG	Khan et al. (2012)	[T/G]	0.982	1	0.0773026	1	0.340164	0.70852	LG15	61.275	<lmxll>	0.4	-
MdSNPui02582	AAACATCTCCAGATAGCGGCGGCTCTCCAGGCGATCAAGGTTTGAAACATGCTTCCAGAA[A/G]CCATAAACTCCGGTGAGGGTCAGGAGCCTCTGAGAGTAGATTTGCCATGTGTACTTCTCA	Khan et al. (2012)	[A/G]	0.907	1	0.124959	1	0.303279	0.915334	LG15	61.275	<lmxll>	0.4	-
MdSNPui05417	GACGAGAAAGGCCATGTGCAATCCCTAGAAACATTTTACCTTATGGTTGCTCTTAGACAT[A/G]GTAACCGGTGAAAGTAAATCCCCTTCCAACAATCTCACCGGCACAAAACCATGCAAAGCA	Khan et al. (2012)	[A/G]	0.96	1	-0.114754	1	0.5	0.945115	LG15	62.724	<hkxhk>	2.98	-
GDsnp01534	GTGTTTTTCTGGTGTGGTTTTAGGATGCAGAGACACTAAAGGTAGAGCATGAGAAGCGGGTGTCAACACTGAAGAAGCTAGAGATGAAGAGGGGAGACTA[C/T]GTGAAGACAGAGAAGACGAAGAAAGAGGTGGAGAAGTTGGAGTCACAAATGATGGTTTCTTCACAGGCCATTGACACAACTTCTGCTGAAATCATCAACC	Velasco et al. (2010)				0.266113	0.991803	0.260331	0.341249	LG15	66.931	<lmxll>	1.9	-
MdSNPui11885	GTTATAGATGATCGGCTGTGAATGTCTTGACGCTTCCTGATGTCAATCAGTTTCACAATC[A/T]GATCATGAATGGAATCACCCCAATCGTAGAAATGATCGTAGAAAACTGTTGGTATTCCTG	Khan et al. (2012)	[A/T]	0.988	1	0.478695	0.967213	0.355932	0.448768	LG15	71.648	<lmxll>	19.32	*******
MdSNPui03614	ACCCCCAACTAAGTCATCAGTTTCCAGATTCTACCAAAATATTTGGTTCATCTCAAAACA[A/G]GCCACTCTCAATGCAATCCCAGATCCTTAGATGAAGTTTCGGATGTCTAACGACTTCACA	Khan et al. (2012)	[A/G]	0.987	1	0.299497	1	0.311475	0.629583	LG15	87.273	<lmxll>	3.6	*
MdSNPui09964	TAGGGAGATAACAGGCACTGAGACCCCCTCTAAGGCTTTGCTGTTCTCAGGCTGCTCATG[A/G]GCGGGGCGAACAAACTTGGCCGGAAGTTGGTTCAACCCGCNCAAAGCCAGTGCCTGCACT	Khan et al. (2012)	[A/G]	0.788	1	0.184787	1	0.241803	0.87281	LG15	89.566	<lmxll>	2.84	*
MdSNPui09965	GTTCTTTGTCATTTTAGTGCCATATCCATCAAACTTCCCACTAGCAGGGTCGTTCGCATA[A/G]GCCTCCTTTTCCTCCTGTGGGAGAAGGAAGAACTCCTGACCAACTTTTTGCAACCGTTGG	Khan et al. (2012)	[A/G]	0.77	1	0.184787	1	0.241803	0.810871	LG15	89.566	<lmxll>	2.84	*
MdSNPui09966	CAACATATGATCACCATTGAAGGGATTATTCGAATATAAGACGGAAAAGGGAAATAAAAT[T/G]ACTCCTACTGTGGGAGCTTGTTGAACTTTCGGTGTCGGTATTCGGCGTACGTTTTGGTCG	Khan et al. (2012)	[T/G]	0.928	1	0.176117	1	0.237705	0.884252	LG15	89.566	<lmxll>	2.84	*
MdSNPui02559	ATGTCTGTCTTCTCCTTGTACAACTATTTAGAGCTCATCCTTTCCGGATTCTTGTTTCTC[A/G]GCCTCTACTTGTTTCTCAATTTTGTCCCGGTTCTTTTCAATGAAAGCAGCGATGGCTTCC	Khan et al. (2012)	[A/G]	0.971	1	0.198735	1	0.479508	0.749341	LG15	98.546	<hkxhk>	8.31	**
MdSNPui05357	AAGGTCCCTCTGCCCACCAGAAAATCCTCTCCAGTTGGCAAGAATGAAAAGTGGGAGCTC[T/C]TCTCTGTTGAAATCTAATAACGCTTGGGCTGTCTTACTAGCAGAATCAGGAAACCANACT	Khan et al. (2012)	[T/C]	0.982	1	0.272727	0.991803	0.5	0.285714	LG15	101.016	<hkxhk>	7.38	**
MdSNPui11562	TGGATCGTAGAGCTCATACATTGTGTTGAAATCAGGAACCTCCGTGATGTCCACGAGGTA[A/C]ATCACAGCAAAGTTTTTTATTGTCTCGGCAACAGAAGCCAGCACCTCATCCATCTGCATA	Khan et al. (2012)	[A/C]	0.982	1	0.395344	0.983607	0.283333	0.562596	LG16	0	<lmxll>	1.6	-
MdSNPui10285	GGCGCACTGGTCTCTGTACGGAATCGGCACCCGATTCTCCACCATCTCCGCCTGCGTTGC[T/C]ATCATCTTCTTCGACGTTCCCTCAGCTGCCATTGCTTTGAAATATTCAGCCCCTTTTGGT	Khan et al. (2012)	[T/C]	0.78	1	0.0245476	1	0.295082	0.460275	LG16	1.733	<lmxll>	1.6	-
MdSNPui11168	TTTATGAGTCATATTACACCTTGTTGGCTGTAAACGTGCAAATGCAACGATCCCTAGCTA[C/G]CCAGTAGCATCCTATTCTTAGCTCAAAGCCTAAATGCGAGACGAAGGGAGGCCGTGGGTA	Khan et al. (2012)	[C/G]	0.983	1	0.000605041	1	0.487705	0.940442	LG16	2.35	<hkxhk>	0.73	-
MdSNPui00858	CATCCAAAAAAACTGAACTCATAACAGAAGAAGAAATTTACAAGGGAAATCTCGTTACAT[A/G]CTTCCATTCCTTCCCCCCTCTCCTCCCTCTCTCTCTTGCCATTTCTTCACAACGAATTCA	Khan et al. (2012)	[A/G]	0.977	1	-0.0491803	1	0.5	0.77521	LG16	2.959	<hkxhk>	0.76	-
MdSNPui07237	ATTTAACGAGTTTGTTTCGAAATTTGTTTACGAGCTATGCAAGTAAAGAAGGCTCCCGCT[A/C]CAAAAGAAGTGTCAAAAATACAATTCTACATATTCAACTNCTTGACATCTCTCTCGTCTC	Khan et al. (2012)	[A/C]	0.969	1	-0.0491803	1	0.5	0.916921	LG16	2.959	<hkxhk>	0.76	-
MdSNPui08981	ACTATATTTTCCTTCTATTCACTTTTTACTGAGCCTCTTTCATCTCATGCCAAAAGCTTT[C/G]ACTTTTCTTCTGTGGGTTACCCTTCATCCTTTTCTTTTTTCGTTTTCCCCAACACAATGG	Khan et al. (2012)	[C/G]	0.897	1	0.100209	1	0.479508	0.840927	LG16	15.202	<hkxhk>	1.47	-
MdSNPui11436	TCTCCATGTTGGCAGACCATCCAAACTTTCCAGAAACAAGTACACAGGGAGATGAGCTTA[A/G]ACGCTTCGAGACTTGGACTTTTGCCACCTTATCACCAAGTTGCTGCTTTATCCAGTCGCA	Khan et al. (2012)	[A/G]	0.964	1	-0.00765445	0.991803	0.487603	0.784343	LG16	15.896	<hkxhk>	0.84	-
MdSNPui09127	TAAATGCAGTTTTAGATGGAAGAAAACTGCAGGGCAGGTCGTCCGACATATTAGATATAC[A/G]AGGCCTAAACGCCGCTGAATAAATAGACCAAGCAAAATATTTCACAATACCCGAANGANT	Khan et al. (2012)	[A/G]	0.99	1	0.0166666	1	0.344262	0.898361	LG16	16.821	<lmxll>	0.4	-
MdSNPui10296	AAACTGAGGAGTAAGCTTCAACTTGTTTGCTTCAGCTTCCTTCATAACTTTGTAGAAATC[A/C]GCATCTGCAAGGCTCCTTTCCCGAGCTGTGTACATCTGGTTTTCAATCTCCTGCTGCCTC	Khan et al. (2012)	[A/C]	0.961	1	0.363123	1	0.266394	0.663833	LG16	19.804	<nnxnp>	0.04	-
MdSNPui07082	AGCATTCGTAGGTGGCGTTGCTTCCGTGAGGAGTTTCTTTCAGACTCAGCAGCGCCCTCC[T/G]CCCAATCCCTCCTCCGCTTTCTTCGCTTCCGATCGTGGCGTGGGCTANAGAGAGCAGATT	Khan et al. (2012)	[T/G]	0.704	1	0.196318	0.97541	0.47479	0.507662	LG16	28.824	<hkxhk>	3.89	-
MdSNPui08640	TCTTTTTAGTTTTGAATACATGTCCTAGTATTTTATCGACAATGTTACATACGCTACGGA[A/T]GTTTCAAGCCTTTGAACTCCACGGAATGCAGACAGGCAACCAAGAATTGCCTTTAGATTC	Khan et al. (2012)	[A/T]	0.962	1	0.181598	1	0.483606	0.763846	LG16	37.348	<hkxhk>	1.11	-
MdSNPui00129	TATCCCATCACTGTTGGTCCCCATTTAACTTAAAGCTGGAATTTAGTGCTCTGCAATTTA[T/C]AGTGGAGGCTGGAAAGCAGAATTACGAATACATATTTAATATGTAAGAAGTGANAGTAAT	Khan et al. (2012)	[T/C]	0.957	1	0.322164	1	0.286885	0.857924	LG16	39.721	<nnxnp>	0	-
MdSNPui07532	GGGTACACTGTCGTAAAGACCTGCACCAGCATAACCTTCGAGATCTTCACCATTGGAATC[C/G]GATCGAAAGATTATAGACCGTTTTATAAAGAGGCCAATCGGTTTGCTAGGGTATCCTAAC	Khan et al. (2012)	[C/G]	0.979	1	0.322164	1	0.286885	0.774887	LG16	39.721	<nnxnp>	0	-
MdSNPui00459	GCTGCTGCGGCTGCGGCTTGGGATGCTTCTCGGCTTCGCTCGGGTCCAGCCACTTGAGCG[A/G]GTGGCGATTGAAGAAGGGCCAATTGGGGACGGTGACCAATGTGGTGAGAACCACACCACC	Khan et al. (2012)	[A/G]	0.625	1	-0.0140086	1	0.47541	0.740854	LG16	42.756	<hkxhk>	1.47	-
MdSNPui04937	GGACCCTTTTGTAATAATTTAAAATCCAAGTGGTGAGTTTTGAGAGGCGGAAGTTTGTTT[C/G]TTTCTTTCTTCTATCAAAATCTCTGAGATGGGGAGCCGGATTTTCTTTTCTCGCCCGTTC	Khan et al. (2012)	[C/G]	0.957	1	0.000605041	1	0.487705	0.786908	LG16	43.286	<hkxhk>	1.8	-
MdSNPui04703	TACTATCAGCCGTGGATTCATGCACATGTGGTTTGAGAGCAAATTCCCACCAAGCAATCA[A/C]TAGATATTACAGCGAAACAGAAAAATTTATATGAGGATTAGTCTTCAAACCTCCAATAAC	Khan et al. (2012)	[A/C]	0.988	1	-0.00765445	0.991803	0.487603	0.777529	LG16	43.476	<hkxhk>	2.1	-
MdSNPui02914	TTCTTCAACTGTCACCAGTCTGTTGGTTTTCCTGACTGAATCATTGATAGTTTTCCTGTC[A/G]AGAGGACGAATTGACCGCAAATTTATGACCTCAGCACAGATTCCTTCCTTAGCGAGTATC	Khan et al. (2012)	[A/G]	0.998	1	-0.00673301	0.959016	0.478633	0.302124	LG16	44.058	<hkxhk>	1.16	-
MdSNPui04882	CATTTCTTTTCTTCCACGAAATGAACCTTCAAAAGGCTCCGTTTCACATAAACTAACATG[A/C]GTCAAAAGTGGTCTTAGCAGGAGCATCAGTCCCCCTTCCTCCTGAAAGAGCAACCCTCAG	Khan et al. (2012)	[A/C]	0.969	1	-0.0311595	1	0.479508	0.792863	LG16	45.786	<hkxhk>	0.73	-
MdSNPui04883	ATACAAAGAGCAGGAAAACACTTCAAGAACAATATATAATCTCAAGATGTAATTGATATC[T/C]CATAATGTCGAATAGCAAACTCAATTAAAACAAATTCAAAACGCGGCACTGCCNTACTAA	Khan et al. (2012)	[T/C]	0.536	0.5	-0.0311595	1	0.479508	0.798985	LG16	45.786	<hkxhk>	0.73	-
MdSNPui08697	AGAAAATTGACAGCGTCTCAATGTCAAATGTTCAATTAACTAGGAAACAGCAACTCTGCT[A/T]ACACATTGATGCATCCTTCCATCCAAATCTTTTACAGAAACTACAAAAGGGGTACGACGG	Khan et al. (2012)	[A/T]	0.945	1	0.157476	1	0.315574	0.750533	LG16	48.752	<lmxll>	0	-
MdSNPui06156	TTGTGCAGATTCCATCTCACCACCACTTTTTGCGCCAGCATGACCAAATTGTACTTCGGA[T/C]TTGAAAAGCCTTGCACAAGTTCCACTAACCCAAGCAACCACTGGTTTGGTAACTTTTCCC	Khan et al. (2012)	[T/C]	0.912	1	0.290996	1	0.22541	0.651507	LG16	53.973	<nnxnp>	0.04	-
MdSNPui07062	CCCCATCTTGCGGACAATGCTGCACATGAACACCTCAAGCGGGCGGACATTGGAATCGGT[A/C]AGATTGACCTTCCCCTTGCCTGTGGTGAAGTTAGTCAGGCCCAAATGGTAACGCAGCTCA	Khan et al. (2012)	[A/C]	0.702	1	0.322215	0.97541	0.243698	0.782136	LG16	53.973	<nnxnp>	0.04	-
MdSNPui07063	GCAATCTAGTTACCAATACAGAGTAAGGAAACTAACACATCTATCCAGAACACAAAATAG[T/C]AATTGAAACGAGGGCACNCTAGGTTCCGAAGCAAAAACTTGCTATCTAAGATAACATATC	Khan et al. (2012)	[T/C]	0.469	0.5	0.31182	1	0.237705	0.757965	LG16	53.973	<nnxnp>	0.04	-
GDsnp02087	GATCTGGTTTAAACAGTTCTACTGCTGGAGTACTAGCAGAGTTTTCAGTTTATTTGAATGATGCTTTTCAATATCCCTCTCCCGTTGAAATAGAAAGGCT[C/T]GAAGTACAAATTGTAAGGGCAAATGACTCCTATAATGTGCAGTCAAGCATATTTCCTATGCAAACCATCAATGGTATAAATGGTAGCTAGCAATTTTTGA	Velasco et al. (2010)				0.131832	1	0.487705	0.79894	LG16	55.217	<hkxhk>	1.47	-
MdSNPui08952	CATTACAAACAAATACGAACATAAAACTCCAGAGGCATTATTTATCCATTACTAATAGAT[A/G]GCAGCTGATAAGGAAAACCACTTCAACAAATCTTGATGAGGCCACTCACTTGACATGGTT	Khan et al. (2012)	[A/G]	0.555	0.5	0.0334117	1	0.487705	0.566339	LG16	64.646	<hkxhk>	0.84	-
MdSNPui07271	TCCACTGAGGTGGCCAACGACATGGTTTGGCGGGTAAGGAGCCCGATCACGAAGGGCCTT[A/G]TAAGCCTCGATCACCAAAATCACTTCATTTGCCGACTTGGCAAGTCCGTATTGCTGCCTC	Khan et al. (2012)	[A/G]	0.785	1	-0.0322016	1	0.487705	0.789272	LG16	66.094	<hkxhk>	0.84	-
MdSNPui09052	TGTTTTACCACTGGCTACCAATAGAAAGCAGCTGATAAGATAAGGAAAACCGCTACAGTG[A/C]TGATGCCAGTCACTTGACATGGTTCAAGAACCACTCCAACAAGTCTTGATGAGCCTCCTC	Khan et al. (2012)	[A/C]	0.984	1	0.226112	1	0.184426	0.758989	LG16	66.839	<nnxnp>	1.11	-
MdSNPui09053	TTTTTTAACCCATAGGGCATCTCCAACTAGTACTTTATTTATATGACACCAAAATGGTGT[T/C]GTGAGTTCTTCCGGGTTACACGGAGGAGGCNGGTCGAAGACCGGCAGTTCAAACTACGAA	Khan et al. (2012)	[T/C]	0.992	1	0.226112	1	0.184426	0.771281	LG16	66.839	<nnxnp>	1.11	-
MdSNPui11787	ACCATTCAAAGCCTCAGCAGCTGGTGGGATATCAAGCAGGTGCAGAATCACCGGCTGATC[T/C]GCTCCGAGCATGATTCCCCTTGCGATCATCGGCACAAGCGCATATCCAATTTGCCCTGCG	Khan et al. (2012)	[T/C]	0.657	1	0.0631807	1	0.442623	0.553786	LG16	69.317	<hkxhk>	1.8	-
MdSNPui08271	ATCCTTGAGGTCTTGTTTATTGGCAAAAACCAGTACAACAGAATGTTGAAGATCCTCATG[T/C]GCCAGCAACCTCAACAGTTCATCTTTCATAACTGAAATTCTGGCCCTATCCGTACTGTCT	Khan et al. (2012)	[T/C]	0.986	1	0	0.991803	0.454545	0.305327	LG16	70.49	<hkxhk>	1.54	-
MdSNPui11858	TGAGTACGTGTCATCTTCTTCTCTAATCGGTGCACTCGCTCGAACAAAACAAAGCGTTTA[A/T]ATATCCTCGTGCGACAGTAACAACGTCACGAGATGTTGCAAGTATATCAGCCTAATCATA	Khan et al. (2012)	[A/T]	0.891	1	-0.00833391	0.983607	0.454167	0.273816	LG16	70.49	<hkxhk>	1.54	-
MdSNPui10354	GTGCAACTGAATTCCTAAACTCTTCCATGTCACAAAAACTAAAGACTAGCCCTCCTTCTA[A/T]GTTTCCATCAGACAGAACTCGCCGGATGCCTTCCAAGCTTAAACTTTCGGATTCTTGATT	Khan et al. (2012)	[A/T]	0.995	1	0.228469	1	0.262295	0.734033	LG16	75.964	<lmxll>	0.04	-
GDsnp00626	AGTTACACCAATTAGTGGAAGGACTTAAATGTTCTTTAACACTCCCTTAGACGTTCACAAATTGCTCAGTTGGGTATCACATAAACTCCATATCAATGCC[C/T]CGTCTTCATCTCTCTCAAAATGAAATATATGCTCTTCACAGGGATGATCCAGAAAAAACCTTGGTATTCCTGGGGATTTCTCCCTCTTAAAACGGCAAAA	Velasco et al. (2010)				0.179285	1	0.323771	0.683371	LG16	77.468	<lmxll>	0.18	-
MdSNPui00722	AACATCTCCAACAAGCATCCAATCTCCCTCTTTATCTTCATATGTGAGCACAAATTCAGA[C/G]GATTCATCCAGAAGCTTTGAGGGTTTTTTCGCTTGTTCCATGTCTCCACCAATAATTGTA	Khan et al. (2012)	[C/G]	0.969	1	0.251268	1	0.20082	0.828368	LG16	77.931	<nnxnp>	2.84	*
MdSNPui07547	AACAGTCTTTGGCTCAGCTGAACCATTGTGTTGGTTCTTGTTTTTCTTAATAAAAGACTT[T/C]TTAGCACTTTTATCTAGTTCACCAAAATTTTCAGCTTTTCCTNGTGATGCATTGTTATTT	Khan et al. (2012)	[T/C]	0.695	1	0.0491803	1	0.5	0.790093	LG16	82.33	<hkxhk>	2.87	-
MdSNPui02430	TCGAAAACTCAAGACTGTTCAAGTCACTACCACAACAGAAAGGTAGATGTTTCATTACAT[A/G]NCAGTAAAGCTCAGATTTCCCCTAGATAGATCTGTTTATCACTACTGCACGATCCAATGA	Khan et al. (2012)	[A/G]	0.704	1	0.304805	1	0.233607	0.866695	LG16	84.189	<nnxnp>	2.84	*
MdSNPui05505	TAACTAACAGAGGATACCACTTTAAACATAACCACATAACCATTTCAAGAGTGCACCAAA[T/C]TGCTTAACAAAAATATCTTCTGATCTCATAATCTCTCATCCAACCAATTCAAAAACATCG	Khan et al. (2012)	[T/C]	0.938	1	0.32608	1	0.245902	0.727464	LG16	88.878	<nnxnp>	5.38	**
MdSNPui04968	GAATACAACTACATACTCAAGTTAGGCATCGCAGAAATAGCAGAGGGATACCTCAGCACA[A/T]TCTTCTGGTTAAGCTGCAAGTACTACTATCACAATGAGAAGCACAATTCCAAATATTACC	Khan et al. (2012)	[A/T]	0.977	1	0.304805	1	0.233607	0.877077	LG16	91.117	<nnxnp>	7.51	***
MdSNPui05318	GTTCATAAGAATACAAGTTATTTCGCACTAGCTTCGGCATTAAGATCATTATACGATTTT[T/C]AAAAACTGCGTCCAACTCCCAAACAATGCTGTAAAACATTTATCGGTACACCAAATGCTT	Khan et al. (2012)	[T/C]	0.995	1	0.304805	1	0.233607	0.712549	LG16	91.117	<nnxnp>	7.51	***
MdSNPui10586	CTCTCCTATACTCCTGTCTCCGATTCCCAACAGGCCCACACCCTCGTGTCGTAGATCGAA[T/G]TGAATGAAGAGATCATCATCGTCATCAAACTGATCAAACTCAAAGCGCATCTCGTGATTC	Khan et al. (2012)	[T/G]	0.985	1	0.3081	0.991803	0.235537	0.76755	LG17	0	<nnxnp>	0.55	-
MdSNPui03595	CCGTGAGAAGGCAGGAATTTTGGCTGGGTTGTATAGCATAATCGGCATTACTGGAGAGTC[A/G]TTATCCCCCAAAACCTCAAAACCCATTTTTTGTAGTTCTGACCTGAAAAAGTTGCTATTC	Khan et al. (2012)	[A/G]	0.97	1	0.24101	0.991803	0.194215	0.71711	LG17	1.102	<nnxnp>	0.28	-
GDsnp00091	CCGCAAATGATAAATTAAAATAAGTAATACAAGATCATAATCCGTTCTCCCAACCCAACTTATGCATATTCATGGTTTCCATTCTCCCTCTGATGCTTGC[C/T]TGCAGATGATAAAGTGAAAGAAAGGTCCAGAGACCAAAGAGAAGCTCTTCCAGGGGAGCCTAAATGTGTTATATGTAACCGTTATGGTGAGTACATATGC	Velasco et al. (2010)				0.13022	0.991803	0.46281	0.804994	LG17	3.429	<hkxhk>	1.36	-
MdSNPui01501	CAGCTTCGCCCTATCCTTCTTGCTCTGCCTTATCTCCTTCCCATCCAACTCCGCCGCCGG[A/G]GTCTTCCGCTTCAGCCACGGCTCGATGCTCTTGTACTGGTTGTAGAAATTCGTCATNTCC	Khan et al. (2012)	[A/G]	0.643	1	0.194438	0.991803	0.433884	0.692182	LG17	5.657	<hkxhk>	2.51	-
MdSNPui11018	AGCCTCTGAAATGACTGGTTTCTTGAGCATGTCTATGAATGATGCCTCGGACACTGTAGC[T/G]TCACTGTAAGACGAAGTCCTCCTAAATTGCGCATCATTCTTGCTAGATGCTTGCGTTTCA	Khan et al. (2012)	[T/G]	0.964	1	0.238563	1	0.192623	0.719084	LG17	6.983	<lmxll>	3.6	*
MdSNPui04476	CAAGTTTCCAGCATACTTGTGGCCTCCAATGTGAGAGCAAGGAATAACAAACACCTGATT[T/C]GACAGTCCTCGCAACTCAGTCTCCTCTTTGAACTTATCAATCAGAACAGGTCCACAAACA	Khan et al. (2012)	[T/C]	0.971	1	-0.0151065	0.991803	0.450413	0.809071	LG17	10.002	<hkxhk>	4.71	*
MdSNPui00165	TTCAAATGCATATGAGCCACCTTCTAGCAGACCCAGTGCAGGGTATCCTTCCGGGTATAA[T/C]CCTCCATCTGGGCTTGGTGAATCNTACCAATACGGTGGACCACCTTCTCAATATGGCGGT	Khan et al. (2012)	[T/C]	0.877	1	0.226786	0.97541	0.184874	0.548873	LG17	16.037	<lmxll>	4.44	**
MdSNPui00164	TTCTGCTACAGCTCAAAGTGNAGGCAGTGGTTACCCACAGCTCCCAACTGCTCGGGTGCT[A/G]CCACATGCCAACCCTACTCCATCTGGGGCGGGTGGCAGTCCACCTTCATCCGGTAGCGGA	Khan et al. (2012)	[A/G]	0.735	1	0.106799	1	0.204918	0.656523	LG17	16.763	<lmxll>	4.44	**
MdSNPui00418	TACCCTCCTCCGCTTTTCTCTCAAATCGAAATGTAGAAGTGATATGACATCCGAAGTATA[A/T]GACTCCACTTGCTAACTGTACCCCGTACACGTATTGCCTCAGGCAGGGATGCAGGTTGGT	Khan et al. (2012)	[A/T]	0.957	1	0.25699	1	0.352459	0.835686	LG17	29.682	<lmxll>	2.18	-
MdSNPui10719	CACAGCCTGTGGCACTGCTGCACCCAACTGCTCCAATAGGTTCCCTTCACCCCCTTCAAC[A/G]GGTTCATTAATCAAGCGTAAGAAGTCAGCTTGATGAGCTTGAATGAGCTGCATTAGATGT	Khan et al. (2012)	[A/G]	0.989	1	0.167792	1	0.393443	0.588468	LG17	31.79	<lmxll>	2.84	*
MdSNPui02213	GCTCTCTCTTTCTCCATTGTTCTCTTACTCTCTCACTCTCTCACAAGCAGTAGCAGTTGC[T/C]NTAGAGAGCTCCGTCTAAAAAAGCNGCTTGCTTTTGAGCTTTTTGGGCCTTTAGTTTAGT	Khan et al. (2012)	[T/C]	0.96	1	0.229495	1	0.241803	0.847182	LG17	34.387	<nnxnp>	1.11	-
MdSNPui07970	GGGGCAACGACTGTGGGAACTGAGGATGAATTCCGCCCTGCTAATTGTGCTAGAACTTCA[T/C]TAATAGCGCAGGCTAGTATTGGCGGTTCATGGTATTCCATAAGCAGCACAGACACCTCAT	Khan et al. (2012)	[T/C]	0.963	1	-0.127477	0.967213	0.415254	0.573125	LG17	46.639	<hkxhk>	3.73	-
MdSNPui02590	CTCTTGGCATTAAACGAGTGGAAAATAAGGAGGCGGCTAGATTACTGTTCCACTAGGAAT[A/C]AAGGCATCCTTGATCACTGTGACAATCCCGCTCTTTATGAAATATCCGTCTGTTTCTCTT	Khan et al. (2012)	[A/C]	0.982	1	-0.07083	1	0.413934	0.567291	LG17	46.66	<hkxhk>	2.98	-
MdSNPui07752	GACATGGAACTCAAATGATTCTGAGAGGTTTTCAGCAGAGTCTTCTGATGGGAAAGAAGA[T/C]GACGAGGCTGATGTGAGACGGATACCAACGACTTGCAGGACTGATCGGATTATCCCCTTG	Khan et al. (2012)	[T/C]	0.961	1	-0.0512312	1	0.438525	0.809293	LG17	46.66	<hkxhk>	2.98	-
MdSNPui07751	TAAATGTATGGTAAACACCGGAATATCCAAACTCAAAGCTAAAATCAGTAAAAGATTGTT[T/G]AGGGACAGTGAAACCAGAATGAACCGGCAAAGACACGAAACGGGAGACAGATTAATTCAA	Khan et al. (2012)	[T/G]	0.924	1	0.0972774	1	0.307377	0.821441	LG17	46.866	<lmxll>	0.04	-
MdSNPui07919	TTCATCTCTCACACCAACAAGGTCCGACCTCGGCCATTCTGACCAGTTATCGACTTGAAA[A/G]TGGCTTACAAAAGCTCCAAAACAAGGGCAGATGCACCTCCTCCACCGTTGCAAATACCAG	Khan et al. (2012)	[A/G]	0.944	1	0.0676904	0.967213	0.300847	0.938767	LG17	46.866	<lmxll>	0.04	-
MdSNPui06693	TCCGATATGATTGACATGTTCCCAGAGATTGAGTTTCTCTGCATCTCTCTCTCTAGAAGA[T/C]CGATGCACATTCGGTCTTTGTTAGATTCCTGTCCCGTCTGTGTGTTCTCCAAAAAATCCT	Khan et al. (2012)	[T/C]	0.988	1	-0.0370421	1	0.413934	0.852331	LG17	49.33	<hkxhk>	1.98	-
MdSNPui04578	GAAGCGGCGGTAGTGAGTGCATGGTGGTGCAAAAAGCATGCAGTGGAGGCCATTTCCTTC[A/T]CTCTCACTCCTCTTTGTGATTGTCTCAAGGTGCGGTGCAGAAATGTGAGCCGAGGAAAAT	Khan et al. (2012)	[A/T]	0.975	1	0.153048	1	0.327869	0.872042	LG17	49.434	<lmxll>	0.04	-
MdSNPui02950	AAAAGCCTCGCAACTCTTCTGCTTTTACTGAAGGCACCACAATTTTATGCAGAAAGATGA[A/G]CAGAACAGATACTTCTTTCTCCCTANAGTNTCTTAATTTATTTTCATTTTCTGTGATGTT	Khan et al. (2012)	[A/G]	0.926	1	0.284201	1	0.221311	0.715721	LG17	51.71	<nnxnp>	2.84	*
MdSNPui11831	CTTCCCAATTTTTTCTGGGAGGAGCTCTCGGGTGCTTGATTTGGGAACTCCATTGTTGCA[A/G]GGATGAAAAATGGCAAAAACCCCTCCAAATNGATGAATTGTGGCTCTCTNTGTTAGCTAG	Khan et al. (2012)	[A/G]	0.894	1	0.0265462	0.991803	0.479339	0.267469	LG17	51.717	<hkxhk>	1.2	-
MdSNPui02162	ACAATTCCACGGACCATGCGATTTATAATAGCCACTCGAATAACCTTAAACCCATTGTTT[T/G]GAGATGTTCAATCACCGGGTTTCATCCTCAAGAGCACGGAAACCACTTGTGAGNTCCTCG	Khan et al. (2012)	[T/G]	0.957	1	0.111386	1	0.282787	0.888426	LG17	59.006	<lmxll>	0.04	-
MdSNPui02436	AAAAACAGAATTGGTTTTTCTGAATGCCAAAGTACTCCCGTCACTTTTGCATTACATCTT[A/G]CGACACAAGTTTATGTGAAAGTGTCATCGCGATCTCCTTCCACCGTGTCACCCTCCTCCA	Khan et al. (2012)	[A/G]	0.972	1	0.50617	1	0.336066	0.73635	LG17	59.382	<nnxnp>	4.44	**
MdSNPui01415	GCTCCGATCAGAAGGTTCTTCCCTGATGCTTGTGGGCTAAGGTACGCCGGCGGATAAGTA[C/G]TGAACCCTAGAGTGTCAGCAGTGATGTCAGTGGCCAGTTTGCCATTGCAAAACCTCCCAG	Khan et al. (2012)	[C/G]	0.953	1	0.287705	1	0.270492	0.84536	LG17	61.071	<lmxll>	0.4	-
MdSNPui10176	GTCATTAACATATCCTCCTTCTATGAGCCCAGGGGTGTCAATGATGTTTAATGTAAACCC[A/T]GCCCTCGAACGTGAAAACATCAAGGGTCTAATTCCTTCAGCCTGAAAAGGACTGATGGGA	Khan et al. (2012)	[A/T]	0.987	1	-0.016129	1	0.491803	0.670716	LG17	61.295	<hkxhk>	3.93	-
MdSNPui03958	ATAAAGTCCAGGACCCGATTCCCCAAGACTAGCAGATGGCAGCATCCCAATACTTCCAGT[T/G]ATCATTGAAGCCTCATCAGATAATATATCGCCAAATATGTTGTTCGTTACAATCGTATCA	Khan et al. (2012)	[T/G]	0.957	1	0.0781551	1	0.418033	0.917809	LG17	69.791	<hkxhk>	4.47	-
MdSNPui10755	TGTTATACAATCAACAACTTATTTCCTTGAACCAATTAATTTTGCTACAAATGGTTGAGG[T/G]CTACCTCACAACACCACGAACTGGCTACGACAGTAGATCTGAAGTTCTACATTTATTGGA	Khan et al. (2012)	[T/G]	0.987	1	0.0532373	1	0.430328	0.705202	LG17	82.375	<hkxhk>	3.93	-
MdSNPui11052	CCAGTGCATGCCCAGTGACAAAGAAACTGCTTTTGCTCTGATTCTTGAAGCAAAAATCTC[A/T]GGTAGAAGAAGAGCAGGCACAGGGCCAGCGCCAAGTGAAAAGGACAATACATAGAGAACA	Khan et al. (2012)	[A/T]	0.979	1	0.378526	1	0.27459	0.465384	LG17	83.282	<lmxll>	2.18	-
MdSNPui10861	AGCTCCAGTTTTGAACTAACCCTGCATGTTATCTGCGTGATAGCTATCGAGTTCCTTGTC[A/G]AGTTCATCAACCGACTTCTCCACAGGCTTCTTCCTCCCTTCTCCACCACGACCACGCCCG	Khan et al. (2012)	[A/G]	0.978	1	0.370781	1	0.270492	0.672979	LG17	87.102	<nnxnp>	1.6	-
GDsnp00809	GGTTTTACAAGCCTATATTAACACAATATTTTCCCACAAAACTGAAACGTCAAACAAATTTCTGAGGAAACAAACAGTGGATGTGTAGAGAGAGAGATAC[A/C]ATTGTTGTGGATTGGAGGGTCGCTGGCTGTGAAGAGCAAAACGGCTGCTACTTTCTTCTTCTCGAGCAGTAGAATAAACCTAATTTATTTATCTATGGAT	Velasco et al. (2010)				0.0984344	1	0.495902	0.630725	LG17	89.317	<hkxhk>	0.4	-
MdSNPui05863	TGAATCGCATTTCGAGCTTGGTTGCTTTTCGGTTTCACTTTACCCTTGATTTGATCATCT[C/G]TGTAAGAAGACCTTCCAACCCAACATCCATGCGCAGATATAATTGTCCCCAGCCCGAAAT	Khan et al. (2012)	[C/G]	0.969	1	-0.00312422	1	0.29918	0.831789	LG17	89.887	<lmxll>	2.18	-
MdSNPui06903	ACCAACACGGATAGAAGCACCGCGGTTGGCAACACCCCATTTAAATGTGTTGATATCGGC[A/T]GTTTCATGCCTTCCTGTCAAACGGCGTTCATTGCCTTCTCCATAGGCAGCAATGTGCTCC	Khan et al. (2012)	[A/T]	0.979	1	0.17688	1	0.258197	0.73958	LG17	89.887	<lmxll>	2.18	-
MdSNPui06904	CAAGAATTACAAGTAAAATGACATTAAAACCAACCAGCCCTTTGAAAAATACGGTTCATA[A/G]ATGACACTTATTCAACACAATGGGCAGAATGATGAGGAATTGGAGCAATTAACCACATCT	Khan et al. (2012)	[A/G]	0.938	1	0.134085	1	0.258197	0.764734	LG17	89.887	<lmxll>	2.18	-
MdSNPui06900	GATCAAGGTTGATGAGATCTGTGAGCAGCGACATAGTTCCGGAGAAACACAGAGACTTGG[A/G]AACGAAGACTTTCTCTCACCCCTCTCTCTCTATCCTCTCAGTGAATGACTGTATACAGAG	Khan et al. (2012)	[A/G]	0.91	1	0.374995	0.991803	0.272727	0.722228	LG17	89.894	<lmxll>	1.9	-
GDsnp00438	TACGAAAATTAGATAGATGGAAGTGAAAATGACTAGATACAATAACATTTTAGAGAAGTATCAAGCGACACCGCGGAAGGTGTCATTTAAAAGTCCTTTA[C/T]TTAGTGTGTTTGTAGTGCGTTGTAGTGTTTTCGTAGTAGCTTGTTGGTGCTTTGAGTAATTCATTGGTTGTGTCCTTGCATTTTTAACAACTTAAACTTC	Velasco et al. (2010)				0.297864	1	0.229508	0.657799	LG17	90.24	<nnxnp>	1.11	-
MdSNPui01610	CTTAGAATCAACATGTTCATTCGCTGGCTGCTGCTGCATATGGAATGGAATAAAAGGCGG[A/G]CANATGNTCCACCACGGTNCAGGATAAGCATTAGTACCAGATTCTACTNCATNTGAGTTT	Khan et al. (2012)	[A/G]	0.619	1	0.297864	1	0.229508	0.608468	LG17	90.24	<nnxnp>	1.11	-
GDsnp00087	TGAATACTAAGACGACATGAAAACCTCATAAATGGTAGCAAAATCTGAGGAGGCTAAAGTTACTTAGTACTTTATGCTTAAGTGCCAAAGTGAGAGCTCA[A/G]TCACACCTACATGTCCAACTCTTGATATTAAACAGTAGGTAAACAGGTCACAAGGAAACTCGGCAATGTTTTGGTCAGATGGATTGGTCGAGAGTAAGAG	Velasco et al. (2010)				0.0543668	1	0.0532787	0.815269
GDsnp00140	TAACATACATGAGTTTCAAATGAACAAAACCAGATAAAATAAAGCCACCAGTTACAAGACAGTGAAAAACTCAACAAATAAAGGCAATATATGAAACAAT[G/T]TAATAAAGTGTAAAGTACCGGGATGCAGAAATTTTTAGCAATAAATACTGAAATCGAAGAACAAGACAAATATCCACACATNTCATTTTGGAAGGATTAA	Velasco et al. (2010)				0.724636	0.97541	0.420168	0.530668
GDsnp00150	CCGATAAACTATTGTAGGAGGAAAGTTACCAAACCAAACACGATATTGACCATAATTATGCGCCGATTAAAGCAAAACCATCAGCAGACATGCTGAACTT[C/G]TCTGAAATGTGATTAATCATGTAATTGGAAATTGTCTCGNGTGAACTGTTGAAAAGGTTTGAAGAAAAANTTGTACTCAAGTGATAAAAATAGTTGTCCA	Velasco et al. (2010)				-0.408911	1	0.295082	0.665748
GDsnp00173	CAAAATTAGCATCGAAAACATTGGTGTACTGAATCCCAGTGCCTGTGTCAACAATGGGAGTGGTATCCCCATCAAAGAAGGCATAGTTGAATGGGAAGCC[A/G]TCATTGCCATATAAACTCAGGAAAGGGTAGATGTTTATGGTGAAAGGCGCCTTATTTTTGTCTAGGAACTGGACAATCTCGGTCATCAGTTGAAGAATAT	Velasco et al. (2010)				0.0437007	1	0.045082	0.567243
GDsnp00213	TGAAAAAAGCAAAAACTTCGGAACTTCATAACCAGCACTCAACAAAATATGCCTAAACAACTCATATAAACATAATCAACATCAAGGCTAACAAGTTAGT[A/G]CTGTTTGAGACAGCTTCTGGAATGGCCAAAAGTGCTTTAGTGCTTCTTCAACAAGCAAATCCCTGTNCTTTCTTGAAAAGCACTTGAATTTTTAGTAAAG	Velasco et al. (2010)				-0.236475	1	0.057377	0.820073
GDsnp00251	CTCGTCNGCCCTTGGCTGTATTCGCGAGCGCTTGCGCGATCTCGGCGTGGACTTCTTATCACCGGCGAAACCGGCAGCTTCCTCGGCCTTGATCTCACAA[T/C]TGCTGAAGTTAGGATTGTTAGGGGGATCTTCGTCGTCGAGGGCGTTCTCGTCGGCGCCAATTCGGCCGATATTGCTCCAGATCTTGCGGGAGATCTCGAA	Velasco et al. (2010)				0.0741961	1	0.0696721	0.908206
GDsnp00253	TTTNCTGTTCCTTTTTTTTGCTTCTGTCATGGAAATAATAGGGCAGTGTTTAGGTATACAGGAACACTGTTGAGTTGCCCTCTCAAATCTACGAACTCTC[A/T]ACTTTTAGGCTACACAACCTCAACCCATGTTCACTCCAATCCTCCCAGTCCACCTATATTTTAAATTATATTCTGGTCGGATCAAGTNCATCTTCCCACA	Velasco et al. (2010)				0.0378593	1	0.0409836	0.826014
GDsnp00258	AAATTACCCAAAATGGAAGTATAAAACGATATAATTTCTCTTTATTCTTTCCTGAAAACATTTGCGACCTCCACACACTCTCTCTCTACTCAAAAGAAAC[A/C]ACCTGAATCCTTTTGCCGTCTTTCTTTCCAAATATTCCAATCAACTCCCCATGGCTTCTCCCCGAAAGAGCCCGTTATCAGAACCCGGAGATCGCCAGTC	Velasco et al. (2010)				0.21878	0.901639	0.35	0.656335
GDsnp00271	ACCAGAAATCATTACAACAANAAGATCCGTCCCTAAACCGTTGACAGCGGTTTCTGTCCCGCACGATTATTTCTCTATCGTAAACTTTTGAGATGAGCTT[G/T]GTTGCAGTGTGGCAATCACTGTGTACTCTGAGGTTTCACTACTCGTATTGNTGTCCTCGGTTTTGTGCTTATGAGCACAAATGCGATTGCCGGCTTTTGT	Velasco et al. (2010)							< 0.25
GDsnp00288	CAATTCAAACAACGGATTTTCTATGATGCTAGAAAGTATATTCTGAATTTTTTAACCGTTAGATTTTTAGTTGGAAACACAAATAAGAATTTGACCATGT[A/G]AGAGAATGTTCATTATGCTGTCAAAGAAAAGNGAAAAATCNACTGAAATAATTATTTTTATAAATTTTAATTGCTAAACTAATCAAAATCAAGCACTGGC	Velasco et al. (2010)				0.0243927	1	0.0327869	0.770924
GDsnp00333	GNTTAGGAAGCTCAATTGGAGCTGATATAAAATTTTAATCCTTTACAATTCAATCTAGTTAGTCAATGCTTTTTCCAGTGCTTAGTTTTTCAATATATCT[G/T]TATACGTAGGTGGCGTCGTAATGATTGTAGACCTTAAATTCCACCCGATATCCGGAGTTGAACCTGTAGTGGTGTGTAAATTTNNAATGTGTAACCTTCA	Velasco et al. (2010)				0.0172556	0.991803	0.0289256	0.842406
GDsnp00349	ATTATGCCCTTTTAACATCATGGGTAAAAGAGAAAGGAAAAATAATGCAAAACCTTTTTAACTTTGATCTGTGCATCTGCGACCACATCATTTAAATATA[C/T]AAGCATGATTGGATATTCATTCCAGCATAGGGAGGTGGATTGTCTGTCATCCAATTTTCATACTCTTCTTATTTCCTCTTGTTTGTATGATTACGGTTAA	Velasco et al. (2010)				0.0693019	1	0.0655738	0.831197
GDsnp00376	GTTTTTATATTGTTATTGTGGAGATATCTGTGTTGCGTAGTTATATTCATTCGTGTCCGTCAACATGCTTCTACTTATGTTCCGGTGTGTCTACTTTTGT[A/G]CAGGTATTATCGGTCTGCAAGGATGAACTTGAGCACCAAGCGAAAGACATGGAGTTTCAGTTAAATGTATGAAGTTTCTATAAGCCTGAGAGAAATTTAG	Velasco et al. (2010)				0.164991	0.95082	0.293104	0.508832
GDsnp00480	TCAACAGAAAAGGATTCCAGATTCTGACAACCCCATATATAAAGGGATGAAAGTTTGGGGAAAATGCCCAACGGGAACGACCTCAGAGAATCACAGCTCT[C/G]TACAAGATCCAAAGTCTGAAGGGAAGTCAATTCGGCCATCATCTCACGTGATAGGAATTCTAATTTTCTGCAGTCATCTATACGGAGTGATGTCAGCGTG	Velasco et al. (2010)				0.733332	0.959016	0.423077	0.527568
GDsnp00530	ACACGAGTATGAGTGGCAGCCGTCGGATGGGAATACCGTGGACTTATCGGAGGTTCTAAGGCTGTCATGTGAGATGGCTAGCCCTCTGGTTGCTAAAGTG[T/C]GCCCAAGGCGTAGTAGGGTAACCATAACTCACTAAGGTTTTAGCAGTAGCAGAAAAAAAAAAAAAAAAAAAAAAGAGCAAGCAAAAATGAATGCATGTAA	Velasco et al. (2010)				0.776118	0.97541	0.436975	0.646767
GDsnp00588	TACATCAACAAAAGCAAAGTCCCCTCCCACACTTTTGTGTTGCTACTGCTGCTTGTTTGAGCAAGTACACTTGGCACGATTTTCGGAGAGCGTCTGAAAA[A/T]AAATTAAGAGAAAAAGAAGGATAACCGATGAGTGAATACATTGCAAATGCAAGTCACAAGTGTTTGAGCTCCACAATTTGTAAATTTTCATGATTGGATT	Velasco et al. (2010)				0.731342	0.95082	0.422414	0.47808
GDsnp00711	GCAATGGTCTTTTGACTAACTTTGTTAGAACTTCCATTTATTTTTGTCTCTTTAAACCCTTTATTTTGAATGGAAGTTCTAACGGAGTTAGTCAAAATGA[C/T]CATTATTCCACATTATAACAAGTCCAGGGACCAATATTCACTTATTTTTAGTTCAGGAATCAAAGTTCCAATTGAGCTGAAGTTCAGAAACTATTGCTCC	Velasco et al. (2010)							< 0.25
GDsnp00754	GATCCTACAAGCAAAAACAACAGTATTCCCAATTGAAAAAGGAGTAGCAAATAGTGTGTATCTATATTCCTATGTTCCTATACAGCTTAAGCAAAACAAA[A/T]GAGTGAGAGGACAATGCTATAGTCTTTCCCGTGACATGCATGCAGTGAAAGGTGAATGAAAGCTTGGAACTTGTCACCGTCCTGCATAATCAATGCTTGT	Velasco et al. (2010)				-0.246426	1	0.372951	0.65312
GDsnp00836	CTATCGGTTCGTATGTCCTGGCTTTATTTTGCATTGTACTCGCTGACATTTTTCTTCCTTGTGAACAGGTGGCTGCAATGAAGAGATACTAATCTTCTCA[A/T]TTCAAATCTATATACTTAGACAACTGTTGTCTCCTCAATTTTAGTTGCTCTTACTTCCGTTCTACATTAATACTCCAGCCCATTTGTTTGTTTAGGTGCT	Velasco et al. (2010)				0.731342	0.95082	0.422414	0.576253
GDsnp00866	CAGCAAAACTCGAACATAGATAGGCCTTAGTATAGTATAAAGAAGAGAATGATCTTTACCTACTCAACCAATTCTTATTGGCTTATCTTCCAACCATTTT[A/G]CCATCGTCATTTACTCACAATATGCATTATAAGTCTTGCATGCTTCAACAATAAAACTATATCAAGGCTATGTGTAGTTGTAAAGCCTCAAATTCTAATT	Velasco et al. (2010)				-0.0370726	1	0.0163934	0.567696
GDsnp00898	GAGAAAGGGGCTTATAAACTCATCAGAGTTACATTAGCTTTTGGAGATTGTTTGTTCTTCACCATGTCACTTGCAGACATTGTGCTACACTCAATCACTT[A/T]GATGTCCTGTTTAATTACGATGTTACAATTCTGATATGTGGGTCTGTGTCTAATCTTGGATAAGTAACATCATAAGGCCCAAAGACACACACATGTATGC	Velasco et al. (2010)				0.776118	0.97541	0.436975	0.6711
GDsnp01179	AACCTACCATTATTAACTTGTTTTAAGCAATATATTGCTCGATAAAAAGATACTCCTTTCACCGCAGTAGCATTTATCCATTTAGGTTTGATAAGATAAA[G/T]TGAAGACATTAAATCAAAGACACAGCACGGCGCAGACAGAGAACTAATGAATTTGACCCCAAGACATTGAAGCACGACCAGGAAGGAAAGAGAGAAAAGA	Velasco et al. (2010)				0.0798162	0.991803	0.0743802	0.67667
GDsnp01208	AAATGTTCTAAATGTTCGGGAGTTTTTCATTAAGCATGAAATAAAAATTGGAAAGCAACTTGTTCGGAGAAATGAAATGACACAGAAAATTGGTACATGG[A/G]CAGTCAGACTGCAAAACTTTATAGATGTTTTCGGTGCACCAGGGCCGAAAGTGTTCACGACCTGCAATTTTAATGCTGCAAACTTCATGCAACCCATGCA	Velasco et al. (2010)				0.816793	0.97541	0.44958	0.696437
GDsnp01319	TGACTAGGAACATATTCTGCAATCTACACTGATCATCAATCCGCTTGATTGTTTCTAAACACTCAACATTTATCACGCAGCTCCGACACATTATGCAGCA[C/T]AATGGTGATAGATGCGAGTGGATATGACTATGACCGAACAAAACAAGGACTAAACTTGCACAGCGGTTGAACTATTTAAGAAACCTGAGACTGGATAGAT	Velasco et al. (2010)							< 0.25
GDsnp01340	TATAATTCCAGATGACAGAAAAAGACTTCTGGACAAAATATTTCAGAGCTGAATTCCTCCACAGTACCAAGAATGCTGCTACAATTGCAGCAGAAGCTGC[C/T]GAGGATGAGGAACTGGCAATTTTTTTAAAGGAGGATGAAATAGTGGCAAGGGAAGCTCGTTGGAAGGTGCTCTTAAAAAAATTGTTTCCTTTGCCCTCTA	Velasco et al. (2010)				0.0248806	0.991803	0.0330578	0.813746
GDsnp01371	AGTAATTTAGCCTCAATTCAGTAAATCGAAGATACATTTAAATGTGAGCAGAGAAACATATTAAATAAATACAGATAAGTTACTGGAGAGAAAAAAAAAC[C/T]GTACGCCCTCACAACTAGAGCAACTAATTTCCAAAAGTAAAGAGACCATGCAATGATGTAGTTGTCAAATTTTCAATTGTGAACGGCCAGGATAATTGGT	Velasco et al. (2010)				-0.826843	1	0.106557	0.432746
GDsnp01477	TCTCACCCAAAGAAGCACCCCAACTCGGCAAATCAGTGCCACCTCTGCTGAATCTGTGCCTGCAGAAGCCGCCGTCCCACTTGAGACTGCCCAGGAGATA[G/T]TGGCCTCTAGTGACGAAGGAGTGTCTGTCGCCATTTCTGCCCTTCTCTTCGTTGCCTTTGTTGGCCTGTCCATTCTCACCATTGGGGTAATATATAAACT	Velasco et al. (2010)				0.0643864	1	0.0614754	0.568632
GDsnp01525	ATCCGGTAAGTCAGTCAGTCACTCAATTCATAGAATTATTTCTTGGAGAAATTGTTCTCGTACGCACACTCATTGGTGACCATGAATCCTTGGTCACTGG[A/G]TGATTAAGAAAACGAGACTCTTATTTATTATTTGCATATGTAAATTCAAAATCATTGATGTNGCAATAGTAGTAACTTTAGTTTAGAACCAATTAAGGAT	Velasco et al. (2010)				0.0378593	1	0.0409836	0.795089
GDsnp01542	GTTTGAGTGCACTTGATTTGTATTCAATACCTCCTCCTCCTCCACCTCCCCCTCCTCCAACACTGCCTGTTCAGAAGGTCATTGTGAAGCCAACTGTGCC[C/T]ACCAAACTGCCTACACAGAAGCCTTCCACCAAAAGTCCAAATCGTACAATTTCTGCGAAGTCGTTTACCATTGCTTCCCTTCAGCAACATACAAACAGCT	Velasco et al. (2010)							< 0.25
GDsnp01551	ATTTTGAATTTGATACTATAATTGCTTAATATAGGTGACCTAGTTACATGCAATGAGATATTCTGATGTCTGTCTTAAGGTAAAAATGGGGTCCTCCTAT[A/T]AGGAAGGACCACACATTTTGTATAGCTGTATGGAGCAATTGTTTCACCTCCATCAGAAAAGCTAAATAATTCNGGGCTGTGGGTGCAATTATTAGATGNC	Velasco et al. (2010)				0.0168146	1	0.0286885	0.804864
GDsnp01575	TTGTAGCTGTTTGAGCTCAGCTCTAACTTTATAGCTCTCCAATTACTCTGCTTGCTTGGAAATTATGCTCCTTTTCATGCTCTTTGGTTGCCGAAACCGT[A/G]TCGTTTACTTTTTGCTGCCAAAAGTGTTGCGTATTTTGTTCTTCAATGTTGCCAGTATCAATTTCAAATGCCAACTTTCCTTTTTCCCTTTTCTATGTAA	Velasco et al. (2010)				0.0594219	1	0.057377	0.64411
GDsnp01588	TCCAGGGGTTTTAGGTGTTTAACACTTTGGGAAGCAAATTAAAGTCAAATCATTAGAATTAACCACCAGAAATTACAAAGAGCTAGGCTATGTTGATGGA[G/T]AAATTTTGTGTGTACTCGGAACAAAATGTGATGCTTTATGTTGTACAATATAAGTGATGACAGTGTTAATGTACCACTTTATAGTATAGCTCTCAATGTN	Velasco et al. (2010)				0.0677177	0.95082	0.271552	0.786035
GDsnp01614	CCTCCCTATGCATGTACCCACTACCTGACTAATATCGTTTGCCGTTTTTACCTTCACGCATCCTCGTTACTTTTTTGTTATTGATTTTCTTTTATTCATA[A/C]GATTTAACAATAAAAAAAGTAAGAGAGATGTGTGAAAAGTAAAAATAAGTGCCGATAGCATCACCCTTCTCAAATTTNTCTAGATCGATAAATTTGTGAC	Velasco et al. (2010)							< 0.25
GDsnp01619	AATCTGTACCTTGAGCAGTTGCCTTATTTAGAGGGACAGCAGGCCTTTCAGGTTCCTTATAGTCAAGCGGAGGTGCAAAGTCCACCTCACAGTCTGTCTC[A/T]ATAATAGTTATTGCATGAGAAGGCTTCGTTTCTATAATATCTATATAATACTTCTTGTTGTTGTATGCTACCATAATACTGTCCCCAGTGGTTAAGCAAG	Velasco et al. (2010)				0.368416	0.959016	0.269231	0.31162
GDsnp01640	ATGATGTTGACGTTGATGTTGATGTTGATGAGGATCAGGACGAGGAGAAAGAAAGTGATGAGGTTGAGAAATTGACAAGTAGAGTGGCAAATGTTCACAG[G/T]TTAGCATTAATGATGAATAAGCCGATTGGGTTAGCCAATAAGACTCATGGGTGGACTAACANGTTCAATGAAGTNGTGAAATATGGAGGGGATGAAGAGG	Velasco et al. (2010)				-0.128033	1	0.0819672	0.777339
GDsnp01647	ACTCATTGGATGACNAGTAAGATGCAGGTTTCGCTCNATAACTTTGATAACTAAAACGTTCCTTGTGGTGGCATGTTTGAGATATGTATGATACTGATTG[A/C]ATTGGCTTTTGATCTTCGTTTTAACTGTAACAACCTCCTGTTTCGTTATATAACTCACCAAATTATGCACCGTATTGCAGCTAGAGGGACTTAAGAGCTC	Velasco et al. (2010)				-0.569029	1	0.352459	0.571021
GDsnp01662	TCCTTCCGATCTGGATTGAAGCAATGGCAAAAGCTTAAGCCTTCTATAGAGATATTGTGTAACAATCAGGCAAGTGGACAAACATCTTGGATGGACGTAA[A/T]CACTTGCATAGTAATTAGCAAATAAACTGTTTAGTAGGATTCTTTTGTGGCAATTAAAAATTTAACAAAACTATAACTGCTAAAAGTTTAAGACAGTGGT	Velasco et al. (2010)				-0.591232	1	0.0655738	0.72977
GDsnp01665	GTCATTTGCATTGTAATTCTAACAAAAGCATAAAAACGGACAAAAGCATAAAAACGGTTGTGATATGATGTTTCTCAATGCCACACTTATCTCATACAGT[A/G]TAAAAGTTGCCCTAATCAAACAATCGTCCTATTCTCCACATGCCCTATTAGTAAATTGCAATTAAACTATTGAAATGCAAAGACTATTAAGGAGAATGTC	Velasco et al. (2010)				0.0168146	1	0.0286885	0.898889
GDsnp01793	AGCAAAGAGAGAAGGCCAAAAAAGCAAGTAATTAACTTGACTGCCAAGTAATTAACTTGAACACAGATNTGAGAAACAACTTGAAGAACCCAGAAAAAGA[T/C]TTACTAATTGTTCTACGCAATATTGAAAGAATCATAGCAAGCAATTACTCNAATTCNTCAAACAATTCTGACAANGTGACAATCCCGATTATGCGCAAAA	Velasco et al. (2010)				0.0168146	1	0.0286885	0.859905
GDsnp01805	ATCCGACAACCGGAAATTGAGAGGGGCGCGTGAGAGGTAAAAAGGGTTGTGTTGCTAGAACCACCCAGTAAAAATTAGTGAAAGCTTTGCTCCCTCCTAC[A/G]TTAAATACACTTCCCACAGATCCTCTAGGACCAAAACACTGCAAGCACAAAGATATTGCCTAGACTTCTATACCCATGTGTACATTCTGTAGCTATTTCA	Velasco et al. (2010)				2.11828e-05	1	0.00819672	0.909894
GDsnp01832	CATAACCTATCTAAACAAAATAGTCATACCCTAACTAAGCATCATATTATCAACAAAATAGTCATACCCTGCCTAAACATCATATTATCAACAAAATATT[A/C]ATAATGTGCCGAAACATCGTAATATTATTTAAATATTCATAACCTGCCTAAACATCATAATATCAACAAAAAGTAGTCATCCCTAACCATAATAGTATCA	Velasco et al. (2010)				-0.344839	1	0.323771	0.680701
GDsnp01855	AAGAAATGCTATATGATTGCTGCAAGGGCACTTTCGATCGTTTGGGGCGACACTCCTCAATACTGGGAATGGATTTCTCTCCCCGACTCGAGGTCTCAAA[T/C]TTCGTTCTTCTTCCTTTCCAAGGAATTGTTATCTTATTAGCATTCCAAAATAGTCATTTTTTCTACACCCATTCCTCGGAATTGAGGATTGCAGATGATT	Velasco et al. (2010)				0.0437007	1	0.045082	0.653359
GDsnp01874	TTCTGATAATGAATGAGTTGCGAAATGTTGATCAGAAAGACGATGAAGTTGAACATATGTTTGAATAGTGTCATAGCTTGTCTTGCTTGATTTTTAGATG[A/G]ACGGATGTAGTTGTATAATTTGTTATGATGATTCATCCAGCGCAATTCTATTCATGTTTATGGTTCTTCAAGTTAGTCTTAAGCTTTGTAATAATTTGAT	Velasco et al. (2010)				0.0168146	1	0.0286885	0.876163
GDsnp01888	TGAATAAAATTAATTTTAGGACACACTGGTGGTCGGTGATGAAAAGTGTGCAAAAAAACATGTAATTGCGCTACAAAATCATGATGCTGGACCAAAGTAC[A/G]TGGTTGGGGAATAGATAGTACTTTTCTTTTAACAGTCATAGAGTGTTATCATTTTATGACCTCGAGTATATTCCCATTAACCACTCTGGTTGATTGATGT	Velasco et al. (2010)				0.0314647	1	0.0368853	0.829436
GDsnp01916	TTTCACATGATATGTCGACAACACTCTGCATATAGGTCTCGACATATTTCCTTGAAATTTGTCAATATGAATGCAAATGACGTAGCCCCACTGAGTGCTC[A/G]ACAAATGTCCTCACTCATGACGAAGAAAGAGTTATCTACACCCGAGAATCCANCNTGATAATCTCATCTTGTAAATGTTTTTCACATTTCAATGTATTAT	Velasco et al. (2010)				0.762962	0.97541	0.432773	0.43406
GDsnp02017	TCAAGGGAACTAGGACACAGATTTTTCGTGTCATTTTTGCGTTGCGCTTCTTAAAATTCATGTAGGATATTTTGGATATAAACGCATTGACAATAGTCCA[A/G]TTTTTCTATGTTCTCGTGTATGACTCAACTGCTAGTAAGACCATTTTCAAATGGGGGCCTGTAACATTTTACCTGTTGCGGACGTAAAAGATTCTGCAAA	Velasco et al. (2010)				0.0543668	1	0.0532787	0.758037
GDsnp02018	TTGGTATTCTTGTAAGGTCTGGTTTCAGCGTATCTAAAGCTCTGTTCTTCAACTTTCTCTCAGCACTTGTGGCACTACTTGGAACCGCAGTGGTAAAGTA[G/T]TGTCAATACTTTGTTGTAGGGTTATTCCATTTTGGTTAGTATCTTCGATAATTGAAATGAGAGTAATCCATTGCTATTGATGCAGGCTCTTATTTTGGGA	Velasco et al. (2010)				0.0314647	1	0.0368853	0.801313
GDsnp02091	GACAGTGAACTCAACAAAGAAATAAAGAGGACATTTCAGACCTGTATCTATCGACAAACTCATGATACTTTATACAGCAATCAAATAAACATATATGAAA[T/C]AGAAAGAAGCATTTCAACTAAGACCAGCTCTCTATTGATTATTGATTAATATTCACATTGAGTAGCATTGNACAAGCAGGAGAAGCANTTAAACAAAGAT	Velasco et al. (2010)				0.774435	0.967213	0.436441	0.719474
GDsnp02092	TAAAGTAACCAAATAAAGAAGATATCAATGAAAGACGTGCAAATTAAGCAACCAATTAGAGAAAGAAAGCCGCCCAATCNATCTCAGGAGTGTATCCATC[A/G]GTGATGTACACTAGCTTAAAAATATAGATAAAAGGAAGAAGCAGCGTCGTGAGTGGAGGCCGGCCGAGAAGCTTGACGAAGATTATTCACGAGACCACGA	Velasco et al. (2010)				0.0643864	1	0.0614754	0.776745
GDsnp02219	TTAATGATTATCCTGGGAAGGGTAACGAATAAAAGACACCAGCAAAAGCGGGAAACTTGGAACCAGGCACAAGTCCCACTCTCTGTCTCTAGGGTTTGAA[C/T]TTTGAACGCAGAGCGCCGAGTGGAAGCAGCCATGGACGATGTTAGGGCAAGCTCTGCTTGGGTCGCAAGCCATTCTTCTCACGTCCTCGTCGATTCTTCA	Velasco et al. (2010)				0.0168146	1	0.0286885	0.778871
GDsnp02291	TCCAGGTAAATCTAGGTATTCTTCTTCTCTTGCACAAAATGTGAAATTGTTCCACCCACAATGAAATAAGAATAAATTAGTCAATTCCCTGTATAAAGTG[A/C]ACTGCATTAACATCATTCCCCATTATTCTCTTTAACTTTTTTTCCGAGCAGAAAGAGGTCATGAAAAAGGCAGTTTTGGAAGGGTATTCTTGCAGTTAGT	Velasco et al. (2010)				0.776118	0.97541	0.436975	0.472276
GDsnp02300	TTGATGGTTCATCTGTACGATTTTCAAAAGCAGGCATGGGATGGCCAATTTCATTTATTTCACCAATGTAATTCATATCAACATCAACATTTGTTGGCAT[A/C]AAAAAAGTATGAGAATCACCTGGAGTAGGCACATCAAAACCGAAACTTGCCGACACATTACCAACCTGCCCCTCTGTTCTTGAGGATCTATCACAACCCA	Velasco et al. (2010)				0.729322	0.942623	0.421739	0.514109
GDsnp02543	CCTGAAACGCCGCGGCGTTCTGCAAGAAATTGACAAGGGGCGCCGCCGACTCCTCCAGAGCCTTGAGGCGAGCCACCACCTCTACCCTCCTATCCACCAT[A/T]TCTAAATATCCACAGAGACAAATTGTCAAACACATAATGGATGTGCACACATACATAAATAAATATACAAAAACACACATATAAACCTATAAATACATAA	Velasco et al. (2010)				0.0319629	0.991803	0.0371901	0.549773
GDsnp02729	TCTTATACTCTTGTCCTTCATAAAAGCTATATAGAAAACAATTGTTGACGTTGTGAAGAGTCACATGTGCTTGCAGTGGTGCTGCATCCTTTGCCAATAT[G/T]GTGTGCACAATAGAGCATCGGGTAAATGTGATACTTGTCGAAGTCAAATATAATAGATTTGAAATCTGTCTTGGCCTATGTTCTTTATCACACTAGCAGT	Velasco et al. (2010)				0.85078	0.967213	0.478814	0.665106
GDsnp02848	TTCTATGGCATTATTGTTGGGTAGTGTTATTTACATATATTTTTACGTCTCACACGTTCTTGTTAATTTTTGTCTATTTATATTTTTCAATTCATCCGAT[T/C]CAATAACTGAAAAATAAGGGAGCCGGTTTGGTCTTACCGTCTTAGGTAGGCAGGATGTGTAGATAGAAACAACGGCCCGTGCAAAAGGTATTAGACTATT	Velasco et al. (2010)				0.0437007	1	0.045082	0.742539
MdSNPui00016	AAAACATAACATGACTTTAGTGGCACATTGGCCACCAACCAAAACACACCACCATTATTC[A/G]CCACCATAACAACACAAAACAACTAAAACCAACAAACTTCTTCAGAAATCACCGCCACGG	Khan et al. (2012)	[A/G]	0.951	1	0.0243927	1	0.0327869	0.805197
MdSNPui00021	CAACTCCTGTTTCTGCTGATTCTCTTCAAATGCATATCTGAGTGGGCCAACATGTATGCG[A/T]GTATTCTGCTCTAAATCAACCTCGANAACCTCGGATTTAAACTTATGACTGCTTGACGGT	Khan et al. (2012)	[A/T]	0.956	1	-0.0408946	0.92623	0.283186	0.281504
MdSNPui00022	TACTTCCTTCTTTGCAGTTGTCGTGAATCCAGGCGTTGGTATTCCCACCGTGGATTGGTA[T/C]AAGTCCTTCAACCTTGGAATAGTGGCAAACAGAGCAATCACTGAGACGCCNACTATAAGA	Khan et al. (2012)	[T/C]	0.981	1				< 0.25
MdSNPui00027	GAGAAGCGTTGTAGCGACTCTTCTCTGCATATTCAACCCATCTGTGTCTTCCATATTGAG[T/C]GTCAAGCTTCTCATAATATTTATTGCCAATGTTATCAACACCTACAAGCCTTGCCCCAAT	Khan et al. (2012)	[T/C]	0.918	1				< 0.25
MdSNPui00028	TGATGCTACAGTTTGAAGAACTACTTATTGCATGACGATATATGTACTCTTTGGGACAAT[A/G]TCAGTGCTTCCTTCCTGAGCACTTCAGTTTGCTGCTGCGGCNCGAGTCCCTCTTTTCCTC	Khan et al. (2012)	[A/G]	0.972	1				< 0.25
MdSNPui00039	TGTCATAGGGACTTGAAGGCGGTAGTTTGAAAGAATGCTGTCCATACTCACGCGAGCAGA[A/G]GAGAAGTTGATTTTGTACTCGAATTTGATCATTGTTTGTCAACTTTAGATCCCCTTCTGA	Khan et al. (2012)	[A/G]	0.984	1				< 0.25
MdSNPui00042	TCCATGATTCTTCTCCAGCACCTTGTATCTTCGACTTGGAGCAGTGAAAAGAAACAATAT[T/C]CTCTCCCAAAATTGATTTCCAGGCAAGCTTTCNATCGCCATGAAAGCAAAATAACCCCAA	Khan et al. (2012)	[T/C]	0.969	1	0.999999	1	0.5	0.431694
MdSNPui00061	AATGAAGGTGTTGTAGGTAAATGTAACTGCCCTGGAATTGTGACCGGAGATTTTCACATT[T/C]TCAGGCTTCCAACCATCCGGTCCGGTTCTGTAGAGGTACAAGTAGCAGATTTGGTATGCA	Khan et al. (2012)	[T/C]	0.854	1				< 0.25
MdSNPui00116	GGGGTCGATTATTCCTTGAATGTNGCCANTCTCNATGTGTAATTTTGCCCATTGCACTAT[A/G]TTACGGCAGTTAACACCAAAGTTTTCATTAGANATCGCTTCTTGACCTGATATCAGCTCA	Khan et al. (2012)	[A/G]	0.899	1				< 0.25
MdSNPui00124	TTACCCAANGCAATGAGAAGGCANAGCAGCCAATTTATGTACTCACTCCCTAACCTGTGA[A/G]CTTCTGGGTTAGCGGCGAAGTCTGTGGAAGTTGCAGGGAAAACCCAGGTGGGTAGTGCTC	Khan et al. (2012)	[A/G]	0.973	1				< 0.25
MdSNPui00130	TTAAATAACCCTTCTTAGTCCACCCGGAACACTCCCAGCTTGAACAAGATCAAAATGCCC[A/C]GGTATCAAGAAACGAGACCAAAACTCAACATAATCAGCGGGTTGGACCCCTGGACGAAGA	Khan et al. (2012)	[A/C]	0.981	1	0.0243927	1	0.0327869	0.836657
MdSNPui00137	TTTGTGGTGTTGCAGCAATGGATATACTACAAGCGTATGGAATCAAGTTAATGGAGAAGA[T/C]CGAGTGATCCGAACCATCTCCGTTCGTCCTTCCTGACAAATATCGACCGATCCAACTTGA	Khan et al. (2012)	[T/C]	0.988	1				< 0.25
MdSNPui00138	ATGAAGCTCCGGCAATGCCTTCTCTGCATCTCTCCACATCCAAGAAATATCCTCGTCGCA[A/C]ACTACACGGCGCAGAGACTGTAACGCTGCAGCGGATTTCGGCAGATTGCTAATTTGTGAA	Khan et al. (2012)	[A/C]	0.837	1	0.292126	0.942623	0.226087	0.43363
MdSNPui00152	AACCTCTGTGACTTCGGGCGAATTAATTAGATACAGTTCTCTTATGTTTGACATTTGCGA[A/G]AAGTCTGGCATTGTTTCCAATGCAGGGCATANNCTTGCANCNAAGACTTNCAAATTTGTT	Khan et al. (2012)	[A/G]	0.929	1	0.000237294	1	0.0122951	0.493265
MdSNPui00175	AGGCTCAGTCATCTCTTCTCTTATTGTTAGCAGGAGAATTTTGCTCTGTAACGATCTTTA[A/G]AACGTTAACCAATGCTCGCAAGCGGTCCCAAATGTTCATGCCATAGAGCGCTTCAACAAG	Khan et al. (2012)	[A/G]	0.985	1				< 0.25
MdSNPui00213	TGCAATACAACAGTTCAAAGTTTAGGTGCTTACTCAAATTACACAATCTCCACACAATCT[A/G]ACAAGCATGGCCTGGTTCAACAGAGCACATTGATTTAAACTCAATACCCAATTACCTATT	Khan et al. (2012)	[A/G]	0.995	1	0.0319629	0.991803	0.0371901	0.860094
MdSNPui00242	GCCAATCTGTGCTGCGGTTCCTTAACAAGCAATCCCCTTATGAGATCCCTTGCTGCAAAA[T/C]TGACAACTGGTGATTCTGGAAACCGGAGAGGTTGACCCACAACATTGAACAATGTTGCAC	Khan et al. (2012)	[T/C]	0.907	1				< 0.25
MdSNPui00250	GGGGATGAGCACGAGTTCGGTTTCCGGATCTTTGGCCAATGGGTCGATGGAGTTTGACCC[A/G]TTGACGGAGTTGACTTTGGCACCGCCGGGGATTGGTAGCGGAAGCGGCGGGGCGATGGTG	Khan et al. (2012)	[A/G]	0.766	1				< 0.25
MdSNPui00251	CACCATTGCCCGCCTGCTTCCGGGTCGAACTGACAACGCGGTGAAAAATCACTGGAACTC[A/G]ACGTTGAAGCGGAGGGTCAGGGGAGATCAACTAACGGAGGGTGGTAGTTTTGGGGGCGGC	Khan et al. (2012)	[A/G]	0.879	1				< 0.25
MdSNPui00263	TTGTGGTTCTAAACTTGCCAGCTAGGGTTTCTGATCAATGAGGAAGCCTTGTTATGAGAA[T/G]TATGAGATAAACAAAGGAGCATGGTCTAAGCAAGAAGATCAGAAACTCATTGACTACATC	Khan et al. (2012)	[T/G]	0.936	1				< 0.25
MdSNPui00277	CATGTTCACGGACCATAAATTGGTGCAGTGCCCGCATCGGACGGTCACAATGTCAAATAG[A/G]CTGCTGCATGGAACACTCACCGCGAGAACAATACTGCAAAAGTTGCAAGGGATGTAACAG	Khan et al. (2012)	[A/G]	0.894	1	0.290996	1	0.22541	0.550692
MdSNPui00280	TTGTTTCTTTCCACTACCCCTGCAAGGTGGCATTGGCTTGCCACATAAAGCACAAATTGT[A/G]CAGATAAGCAGCTGCAGGGAAAATGTTGAATGGTCTCCCTTGTGGGATCTCTCCGCATAA	Khan et al. (2012)	[A/G]	0.901	1				< 0.25
MdSNPui00289	AGATGTGGAACTTTTCCAATGTACAAAATTGTGACAATCACAGAGTTCATGTAATTGTTC[A/T]CCATTATGCATCCAGTCTCACAAAGCACTCAAGCGGGAAATGAGATCAAGGAATGTATCT	Khan et al. (2012)	[A/T]	0.959	1				< 0.25
MdSNPui00301	TACTATACTCGTTAACAACTGAACAAGATTTTACACAAAAAAAAAAGAAAAAAAGTAGAC[A/G]CTAAAAAGAAAGTACGACACCATCGTCGGCATGGACCGACACTGAGACCCATACTGACAG	Khan et al. (2012)	[A/G]	0.848	1				< 0.25
MdSNPui00306	AGCCTGTGATGTTCCAGTAATCATGTTNTTAATGAAATCACGATGTCCCGGAGCATCAAT[C/G]ACNGTGCAGTAGTACTTTGTGGTCTCAAACTTCCACAAGGCGATATCAATGGTGATACCA	Khan et al. (2012)	[C/G]	0.78	1	0.857142	0.959016	0.461539	0.422389
MdSNPui00307	ATCCATCTTGTTACAGCAGCAAATCATCTGCTTCACACCGAGGGTGAAAGCAAGAAGAGC[A/G]TGCTCACGGGTCTGTCCGTCCTTGGAAATACCAGCTTCGAAACCACCAGTGGTGGAGTCA	Khan et al. (2012)	[A/G]	0.869	1	0.00158762	0.959016	0.017094	0.661416
MdSNPui00308	CTCAATCATGTTGTCACCCTCAAACCCAGAGATGGGAACAAAGGCGATTTTGTCGGGGTT[A/G]TACCCAACCTTCTTCAGGTAGGATGAAACTTCCTTCACGATTTCTTCGTACCTTGCCTTA	Khan et al. (2012)	[A/G]	0.905	1	0.915253	0.92623	0.477876	0.394733
MdSNPui00309	AGTGGTCAGACCAGTTGGCCCAAAAGTCACAACCATACCAGGCTTGACGATACCAGTCTC[A/T]ACACGTCCCACTGGCACAGTTCCAATACCACCNATCTTGTACACATCCTGAAGNGGAAGA	Khan et al. (2012)	[A/T]	0.903	1	0.967212	0.983607	0.491667	0.606873
MdSNPui00310	CTTGGCAGGGTCATCCTTGGAGTTGGATGCAACGAAACCACGCTTGAGATCCTTCACAGC[A/T]ACATTCTTAACATTGAACCCGACATTGTCACCGGGGAGTGCCTCCTGAAGAGCCTCATGG	Khan et al. (2012)	[A/T]	0.927	1				< 0.25
MdSNPui00311	TCGACACAACATAAACTTGATGGGTCACCACCGCCTGTCCAGAACCCAATTCTGGGCGCC[A/G]ACACTCGAGAATGAAGACATCAGACCGGAATTAAAACAACTACAAACTAAACCGACTAAA	Khan et al. (2012)	[A/G]	0.902	1	0.903225	0.967213	0.474576	0.64912
MdSNPui00312	GTAGCCAACCTTCTTGAGATAGGACGACACTTCCTTCACAATTTCTTCGTACCTTGCCTT[T/C]GAGTACTTGGGAGTGGTGGCATCCATCTTGTTGCAGCAGCAAATCATTTGCTTGACACCA	Khan et al. (2012)	[T/C]	0.909	1	0.712229	0.97541	0.415966	0.479139
MdSNPui00313	CTCAGAGAAGGTCTCCACAACCATGGGCTTGGTGGGAAGCATCTTCACCATACCTGCATC[A/T]CCGTTCTTCAAAAACTTTGGCTCCTTCTCAATCTCCTTTCCAGACCTCCTGTCAATCTTC	Khan et al. (2012)	[A/T]	0.897	1	0.999999	0.934426	0.5	0.415582
MdSNPui00314	ATCAGACCGGAATTANAACAATTACAAANTAAACCGACTAAACCACTTATTAGAACCACA[A/C]AACTAATATGTGAGTTCGTCTCATAAAANCATACGTTTGCGTCTNTGNAANTTTGAGTAC	Khan et al. (2012)	[A/C]	0.846	1	-0.89898	0.97541	0.478992	0.624956
MdSNPui00316	GATTTTGTCGGGGTTGTACCCAACCTTCTTCAGGTAGGATGAAACTTCCTTCACGATTTC[T/C]TCGTACCTTGCCTTGGAGTACTTAGGAGTGGTGGCATCCATCTTGTTACAGCAGCAAATC	Khan et al. (2012)	[T/C]	0.916	1	0.829456	0.967213	0.45339	0.355377
MdSNPui00318	GAAGCNACCGAAAGCATAAATCAGATGNGTCACCACCGCCTGTCCAGCACCCAATTCTGG[T/C]ANTGGACANTCGAGAATGAAAACATCAGACCGGAATTANAACAATTACAAACTAAACTGA	Khan et al. (2012)	[T/C]	0.696	1	0.855999	0.95082	0.461207	0.559493
MdSNPui00320	CTTGTCCAACACCCAAGCATACTTGAATGACCTCTTGTTCATCTCAGCAGCCTCCTTCTC[A/G]AACCTCTCAATGACACGCTTGTCAATACCTCCAAGCTTNTAGATCAAGTGACCAGTGGTG	Khan et al. (2012)	[A/G]	0.847	1	0.999999	0.991803	0.5	0.386305
MdSNPui00321	GACAGCACAATCAGCCTGGGAGGTACCAGTGATCATGTTCTTGATGAAATCACGATGTCC[A/G]GGAGCATCAATAACAGTGCAGTAGTACTTGGTGGTCTCAAACTTCCACAAGGCAATATCA	Khan et al. (2012)	[A/G]	0.96	1	0.0110472	0.852459	0.298077	0.253901
MdSNPui00322	TGGTCCCTTGTACCAGTCAAGGTTGGTGGACCTCTCAATCATGTTGTCACCCTCAAATCC[A/G]GAAATGGGGACAAAGGCAATTTTGTCNGGGTTGTACCCAACCTTCTTGAGGTAGGATGAA	Khan et al. (2012)	[A/G]	0.903	1	0.999999	1	0.5	0.428279
MdSNPui00323	GAGTCGACATGGCCAATGACCACGATGTTGATGTGGAACTTCTCCTTACCCATGTTGGAT[A/G]ATCAGAAAAATAACTGGAAGAAACAGACGAGAGCGACAGGAAGATTCAGGAGCTTTCTCT	Khan et al. (2012)	[A/G]	0.937	1				< 0.25
MdSNPui00324	CTCAGCCTTGAGCTTGTCCAACACCCAGGCATACTTGAATGACCTCTTGTTCATCTCAGC[A/T]GCCTCCTTCTCGAACCTCTCAATAACACGCTTGTCAATACCACCAAGCTTGTAGATCAAG	Khan et al. (2012)	[A/T]	0.985	1	0.999999	1	0.5	0.421226
MdSNPui00325	AATCTTGTACACATCCTGAAGTGGAAGCCGGAGGGGCTTGTCTGAGGGCCTCTTGGGCTC[A/G]TTGATCTGGTCAAGAGCCTCAAGAAGGGTGGGACCCTTGTACCAGTCAAGGTTGGTGGAC	Khan et al. (2012)	[A/G]	0.823	1	0.333327	0.934426	0.25	0.34526
MdSNPui00326	TTCGTGGTGCATCTCAACAGACTTGACCTCAGTAGTCAGACCAGTTGGGCCAAAAGTCAC[T/C]ACCATACCAGGCTTAATGACACCAGTCTCAACACGTCCAACAGGAACNGTACCGATACCA	Khan et al. (2012)	[T/C]	0.942	1	-0.347596	1	0.0327869	0.737563
MdSNPui00341	GGCTTGCTAGNTCTTCATTCATTTTCACCGGAAGTGGAGGCATCTGCTTCATTACGTCTG[T/G]CATGTCATTCAAGTCATTCATGATCTTGAGGATGTTATCTCGAGTTTGGCAGAAGAGGTT	Khan et al. (2012)	[T/G]	0.987	1				< 0.25
MdSNPui00354	AATGCCCTTTGCTGAGCACAGCCCATCCACTTTCGTTTTTGTAAGAAAGTAGCTTCTGGA[T/C]TTCTTGACCGACTTGGTCGGCTGGCNTGTGAACCTTGGTGAAGAACAAGCTTTCGATGCC	Khan et al. (2012)	[T/C]	0.97	1	0.82677	0.95082	0.452586	0.260193
MdSNPui00356	TACATACCATGAAAACATACTCAGGAAGACAATTACATAAGCATACTAGTCCCCATTAAT[A/T]AGGCATCAAGTATCACCATGCATGAGCTAACTAGGTTGCCCTTTATTATAGATATTACAA	Khan et al. (2012)	[A/T]	0.977	1	0.323876	0.983607	0.4125	0.348002
MdSNPui00368	CAGTGAGCAGCAGAAGAAACGCTATAACAAATGTGAACCAGGAAAGAACAAAGCAGAACA[A/G]CGCTACTGTCCAGTTAGAGTTGTAAGGCTGAGGGCTCCTTTTGCAACAAATGCACCCAGA	Khan et al. (2012)	[A/G]	0.964	1	-0.158059	1	0.0204918	0.704032
MdSNPui00379	CCAAGTTCACATACCAACTTTTATGTACCCAGACGCATTTCATGTGGCATACAGTCTAAG[A/G]ACTCACCACAAAAGCAGCCTGAAGATTAGAAATCATAACTGGGTACTCTCCCTTCTCATC	Khan et al. (2012)	[A/G]	0.995	1	0.00415509	1	0.0204918	0.924595
MdSNPui00383	TGATTCTTCTGATCTGTACATCGGGGTTACAAAACGTAAAAAAATCTCTATCGGGTCAGA[A/G]AAGCCAAGGTGGATTACGTCCTTGGAATACCATGGAGTTGTAGGGTAATACTCATGACTA	Khan et al. (2012)	[A/G]	0.977	1				< 0.25
MdSNPui00388	AGCCTCAGTAAGAGACAGTGTGTGCTCAACGAAAAGGTCCTCGCCCTTTCTCTTGAACTT[C/G]GGATGTTCTTTTTGCTGAATGACAAACACTATATCACCAGTGACTGTCTCCGGAGCTTCA	Khan et al. (2012)	[C/G]	0.98	1	0.026377	0.967213	0.0338983	0.705126
MdSNPui00396	AATAGCGTCGATCCTACTGGCGGCGAGCTCGGGCTTGTTGGCGTATAACCGATTGCAGTA[A/C]ATGGAGACCATCTCTGTTAGTAGACTATCCACGCAGCTCTCTGATACCTCCCTCCCCATC	Khan et al. (2012)	[A/C]	0.988	1	0.129486	0.877049	0.457944	0.274767
MdSNPui00453	ATCAGCGAGTAAGAGCTTTGCCACAAGGTATCCTGCAATTGACCAGGTCTGGAACAGGCG[T/C]GCTTGTTTTCCAACGAACCTACCTCTTTTCGTATCATAATATTCTGGCCACTTGTCTCGC	Khan et al. (2012)	[T/C]	0.935	1	-0.0489247	1	0.491803	0.84926
MdSNPui00455	TCTCTTCAAACTTGTAATTGCTTCAACACATAAGCCATCCGCCATTGGAATATGATCTGA[T/C]ATATATCTACTTCCGGCATACGAAACAAACTGTTAAANTTGGACTTTCAAGCACCATCAG	Khan et al. (2012)	[T/C]	0.979	1				< 0.25
MdSNPui00456	AATATCAAAGCTTAAACAAGGCCAACCNATATGGAAGGCATGGAGAGAATTGTAAGCTGA[A/T]GGGTCACACTGGAGCTCTTCGCCCTCCTCCANCTTGTCCACTCCCGGTTGCCATACCTTC	Khan et al. (2012)	[A/T]	0.952	1	0.479997	0.606557	0.324324	0.307948
MdSNPui00458	GGCGCGTATACGATTCACACATCCTTCATGAGCTACCTTGCGCAACTGCAAAACAGGTGC[A/G]CCAGATCCACNNGACTCCTCATCCTCGCTATCNTCGTCACTATCACTGTCCTCACTATCC	Khan et al. (2012)	[A/G]	0.624	1	0.999999	1	0.5	0.40523
MdSNPui00490	ATTCATCATCTTATACAGTATATAACAAGTAAATACATTGCATCTGTTTTAAACTGTGTA[A/C]GATTGCTGAATCGTGTCGATGTCNAGCCCCTTCAATCTCACCACGGATTCTACGTGGCCT	Khan et al. (2012)	[A/C]	0.995	1	0.202182	1	0.25	0.756964
MdSNPui00531	TCCTTGGAGCCTTGCCTCCGGTGGACTTGCGAGCGGTTTGCTTGGTACGGGCCATCTCTT[T/G]GGTTTCTTAGATTCGAGAAGACGGAAGCGAATTCTTGGATTTGGAGAGAGGAGATTCTGT	Khan et al. (2012)	[T/G]	0.98	1				< 0.25
MdSNPui00534	TGGTGCAGACTTACGAGCAGCCTTGGTAGCAAGTTGCTTCCTGGGAGCCTTTCCTCCAGT[A/T]GACTTACGAGCAGTTTGCTTGGTACGGGCCATCTTTGTTTGCTTGGCGCTCTGTTTATCT	Khan et al. (2012)	[A/T]	0.9	1	0.0099194	0.991803	0.0247934	0.652056
MdSNPui00535	ATCATCCAACGCCCACAACAAATAACGGAACAAGGAGATATAACAAACTAGACTAGATTA[A/G]ACGAAATATTGTTCAACAGTCAGGCCGCAGACAACCAAATGAACAAAAAAACACAAATTA	Khan et al. (2012)	[A/G]	0.732	1				< 0.25
MdSNPui00540	GGTAGAGTGGCACTGACTGATTGGAGAATCCGATGCCGAAACCGAGCAACATACGGCCGA[C/G]AATCAACATCCAGACAGCTTTGGCAGCGCCGTTGATGATAGCACCGGCGCAGAACAGAAG	Khan et al. (2012)	[C/G]	0.86	1				< 0.25
MdSNPui00541	CCCAGCCACCCTTGATCTTGGCAAAGAAGTAGTTCAGCACATTGGCCACAAGGATACCAA[T/C]TGTGATTGATAGCTGGAAGCCAATGTTGAGAGCTCCCCTGAATNTGTAGGGNGCCATCTC	Khan et al. (2012)	[T/C]	0.882	1	0.999999	1	0.5	0.406623
MdSNPui00542	CCGGTGAGCTGCTGAAAGAAAGGAATGAGTATTGCCATGCAGAGGTGAGGTCTGTACTTC[T/C]TCCTCAACAAGTTTCTCCACGGGTCCTCAATTTGGTTCGCGGCATCACTGGCGGCAACTA	Khan et al. (2012)	[T/C]	0.95	1				< 0.25
MdSNPui00552	CACTTCTCCTTGGATGATGTTTAATATTGAAATGTATTTTGCTTGACTGGCTTCTTTTGT[A/T]CGAGCATAAGAGGAAACCATGATATTTTTCGTCTGCAGAAGTCTTCTCATAACATCAAGT	Khan et al. (2012)	[A/T]	0.954	1				< 0.25
MdSNPui00553	CATGATGTATCTCTCTTATCACATGACTCAATCACTCAATCACTGGATAAGACCGACAAA[A/C]TAGTTATCATGTACGATCAGTAATATGACAAATTTTCTCCACTTGGACGGGTACATACAA	Khan et al. (2012)	[A/C]	0.867	1				< 0.25
MdSNPui00590	TCCAGATTTTCAGCATTTAATTTTCCAGAGTTTTATTTTCCGGAACAGAGAAATAAATCT[C/G]GGCAGAAACACAAGATTAAATTCAGATTTCAACTTCAAAGACTAATTGGATCAGAAAATA	Khan et al. (2012)	[C/G]	0.872	1	-0.995813	1	0.0819672	0.736168
MdSNPui00602	AAACGAATCGTAACTGCACGATTGAGCATCATCCTCATCAGCCATAGACAACATGGGATG[A/C]TCATCATCTGATGATACTGCATCAGCCTCAGAATCACCAGTTGCTTCAAACAACATGAAA	Khan et al. (2012)	[A/C]	0.984	1				< 0.25
MdSNPui00603	CATCTGCTTCCCATAATCAAAACGACGTTATATGGAAGAACAATCCAGCCATGCAGCATA[A/G]AAAATAATCAGTTCCATATTCAAGAGGGGTCATCAGAAATGAAAAGAAGTATCCCAGATC	Khan et al. (2012)	[A/G]	0.968	1				< 0.25
MdSNPui00618	AAGATGGAATCGAATTCCATTATTATGCGCGCGCGCGTACACACACACACCCCAAACTGG[T/C]TAGTACGTACTTGACAACATGAGCAATAAAAATTACGTTCTACCTCTACAGGCATTGTAA	Khan et al. (2012)	[T/C]	0.997	1				< 0.25
MdSNPui00638	ATCTTCCATTCCTATTGCTATGATATTATTATCCAGAGGATGAAATGACAAGTAGGTTGA[C/G]ACTGGTGGAGGTGGCATGAAAGTTGTCATNACCTTAAAAGTCATCATATTGAACAGAGAC	Khan et al. (2012)	[C/G]	0.981	1	0.999999	1	0.5	0.425774
MdSNPui00679	ACACCAACGATATGAAGATGAGAAGTCGATTTTCTCTAAACTTCTATAGACGAAACTTGC[T/C]ATTAAGCATTGGCGGCGGCGGCGGTGGCGGCTGCGGTAGCTGTTGGCTTCTGAATGATAA	Khan et al. (2012)	[T/C]	0.867	1				< 0.25
MdSNPui00682	CGTTGAGCAACCGGGCGATGGTGGCCCACTTGTTTCCGAACCGGGCGTGGGCCCTGATTA[A/T]GGTGTCGTCCTCTTCGGGACTGAAGGGGCGGTGCTCCACCTCCGGGGAGAGCTGGTTGCA	Khan et al. (2012)	[A/T]	0.629	1	0.00959158	1	0.0245902	0.877221
MdSNPui00696	ATCTTTATTTAGCTCAAATTCCCACCATTCATCCCATGGAAGCACAGCAATAATATCTTC[T/C]CCCTTCTCATTTTCGTGTCCTGATTCNCCAACCCATAGCTTTCCTTCAGAATCCTTTAAA	Khan et al. (2012)	[T/C]	0.985	1				< 0.25
MdSNPui00699	GAGGACTTCTTGCTTATACTTGTCAAAAGAACTTAATTTCTTGATGTTATCCTTCAGACC[T/C]TCTTCCAGTTGATTTAATCCCTCCAGGAGATCCTCATCACTCCATGCTTGTGCTTTCAAA	Khan et al. (2012)	[T/C]	0.965	1	0.322027	0.959016	0.24359	0.303962
MdSNPui00721	CTTTCATCCATAATATACCACGTCAACTATTAGTAAATCTAAGTCAATCACAAACTTGAA[A/T]GACATACCTTGAGAACTGAAGGGCAAATATCCGATGCTTAGAAAATATCGAAAGTCTCAA	Khan et al. (2012)	[A/T]	0.961	1				< 0.25
MdSNPui00761	GAAAAATGACTTCTTCCTACACTGCTGCTTGTGTTTGATAATATGTTCTTGCTGTGAGTT[A/C]CCGATGTCCCTGGAGTTGAAGGTATGTATTTGTTGGGACGAGGATCATGAGATGTCCAGC	Khan et al. (2012)	[A/C]	0.988	1	0.350313	0.868852	0.259434	0.536127
MdSNPui00803	CAGAATACAAGAAAATAATTTACAGACAGCAGATAGAGCTCGAGTCCTACCAGTCAGCAA[T/C]GGAGGTTTAAGATCTTATTCTCGGCACTTCGGAGGGAAGGTTACAACGAACCGCCGAAGC	Khan et al. (2012)	[T/C]	0.996	1	0.0378593	1	0.0409836	0.655412
MdSNPui00809	CTTCCTGAGGATCAACAAACTCAACCGCTAAGAGGCGCCCACCATTGGGAGGCCACTGTA[A/G]GTTATACACAGCATTTCGTGTCTCCAAGGCTTCTTCCACTGATGAATAAGTAACATAGCA	Khan et al. (2012)	[A/G]	0.979	1	0.999999	0.983607	0.5	0.424303
MdSNPui00812	TGGCCTCAACCGATTGTAATCCTCTTGCCCAGCAGTGTCCCATAAGCCTAAGTTCACAGT[A/G]GTGCCTTCAACCACCACATTTGCACTGAAGTTNTCAAACACAGTTGGTATATAGTCAGTG	Khan et al. (2012)	[A/G]	0.952	1				< 0.25
MdSNPui00817	CTCAACAATAGCACCAACAGATCCACAAATGAACCTACAAGTTGGACACACTTCAGTAGG[A/G]CACCATTCCAGATTGTACACACCATCTGGTGTTGCCTGCTTTGTAATCCTGAAGTAGTTT	Khan et al. (2012)	[A/G]	0.983	1	0.0378593	1	0.0409836	0.848308
MdSNPui00819	GATGACATGTTTATGTCATCCAGAATAATATGATTACTTTCCCCGCATCTTCTGAACCTC[A/T]TCGTAAATTGATTGGAAAAGTACAGTGGGAATATACCTCTCACCAAAGCTTGGAAATATA	Khan et al. (2012)	[A/T]	0.988	1				< 0.25
MdSNPui00821	AGCGTAGTTTGAGGGAGTAATAGGACAGCCGCCGTGAGAACACTTGAAACACGACTTGTG[A/G]TAAGCCTGGCTCTCCACTGTCACCTTCTCCAGTGGNTAAGCNGTTTTACCACAAGTAGCA	Khan et al. (2012)	[A/G]	0.973	1				< 0.25
MdSNPui00822	AACAGTAGCCTCTTCTCAATCTGACTTTTCGATTTCTCGAAACCTCTTATCCCATTCTTG[A/G]GCTTCATAGTCTTGCTCAACCAAATCCTTGTCCGTACTATATACAATTCTATCCTGCCCT	Khan et al. (2012)	[A/G]	0.93	1	0.00959158	1	0.0245902	0.562131
MdSNPui00867	CTCTCTTAAGCAGAAAGCATCCATCTGGAATTGGCTACACTGGAGGGTAGAACTTGTAAG[T/C]TGAGATGGAATGACAGGGCAAGGTTTATTCATATGCTCTAGTCCCAAAGCTTTAAATGGT	Khan et al. (2012)	[T/C]	0.987	1	0.147067	0.836066	0.259804	0.737465
MdSNPui00873	TTGCCTTCTTCATATAGATTTGGATTTATCCGCCAGCCACCAGAATGATAGTATGCTGTC[A/G]GAGGAACATCAGGGTACTCTGGAGGGAGGTGAAAATCAAAAAAGAAGAGGCCATCTTGGT	Khan et al. (2012)	[A/G]	0.946	1				< 0.25
MdSNPui00875	GAATTTACATCACTCTTATCACTAAGAGAGGCATCTTTAGTGAGAGAACCAATCGAATAG[A/C]CTTTCATGTATGCATCGCAGGCCTTCAAGATATAAAAACCACGCCTCCGGAAATGGTCAT	Khan et al. (2012)	[A/C]	0.936	1				< 0.25
MdSNPui00889	TTCTCCGGGAACTGTATACACCAATAGGGAGGCTTGGGAATGATTAATGAATGATTATGA[A/G]CAATAAATTGGCGATCCTGCACCAAAACTTACAANAAGAAAGGCTTTGCATACACATCAA	Khan et al. (2012)	[A/G]	0.982	1				< 0.25
MdSNPui00892	GCTCTTCTCGAGGTGCTCGGTCCAGGCGGCAACAGAGTGGCAGCCGATGACTTTTTCTTC[T/C]GACATTTTCTTCTTCTTTTTCTCTCAAATGTTTTCCGAAGCGAATCTAGGTTTTCTCAGA	Khan et al. (2012)	[T/C]	0.981	1	0.0378593	1	0.0409836	0.798832
MdSNPui00916	TTGAAAATAAAAGTGTGAACAAGCAAGCCCGTAAACAATGTAAAACCTCTTCATAACGGT[A/G]AGACCTGTTCGCATACTTCCAAGAAACAATGTTGCGTTGTGCTGTCCACTTGAATGAACG	Khan et al. (2012)	[A/G]	0.972	1	0.049158	1	0.0491803	0.86883
MdSNPui00942	TTCTTCAAGCATGGACTCCCGTATATCTTGCACAATACCAACCAATGAAGCGCGGCTTAT[A/G]TCAGGACTCAAGAATTCCAAAATGCGGNCTACAATGTAGATAAAATTTAGATCTGCAACC	Khan et al. (2012)	[A/G]	0.96	1	0.00415509	1	0.0204918	0.74104
MdSNPui01003	ATATTTCTGAGTCCAGCTACGTGCAGTGGATTCGTACTTGGCTCGATCAGTTTTGTACAT[A/G]TGGGCGATCTCCGGCACGAGAGGGTCATCAGGATTTGGGTCAGTCAGCAATGAGCAGATT	Khan et al. (2012)	[A/G]	0.798	1	0.0889119	1	0.0819672	0.478749
MdSNPui01004	TCCCATTCATACCCTTCTTTTTTTGATATAATTAAGGAAACTGTTCTTCCTCAATTGAAA[A/C]GCCCCGAACCGTCCCCCTCCCCCCAAATACAAACTCTACATNTGGCTGAAAAGACTTCTT	Khan et al. (2012)	[A/C]	0.774	1				< 0.25
MdSNPui01005	TCGGCAATTTAATTAATAAATCAAAGCTGCGTTACAAGAACAATTTATTGGAAGAGTAAA[T/C]AGCAAACATAGCAGTTCATTGGATTTATACATTTCTCAATCTTTCAAGANACAACAAGAA	Khan et al. (2012)	[T/C]	0.909	1	0.0938598	1	0.0860656	0.773361
MdSNPui01006	CATAATCGTTGCTTGCCAATGAAACATGTCCTCAGCCACAGGACCTGCGCTGCAAGAAGT[T/C]GGAGGATCCTTCTGCAAATCCTTGAGCTCTTTCAAGATGCGTTTCGACGCCATGATGAAT	Khan et al. (2012)	[T/C]	0.836	1	0.402295	1	0.286885	0.56993
MdSNPui01011	AGTCCGTAAACTTCATGCCCTCAGCAGCTGCACCTTTCTTGATAGCTTGTACGGCAACAA[A/G]AAGAGAAGCACCTTCAATAATAAATGAGCTATCAATCACAAGAGCTGCATACTGAATTTT	Khan et al. (2012)	[A/G]	0.956	1				< 0.25
MdSNPui01025	GCNTTTCTCTACATTCCATGATCTTCACCAGCTCGTCAAGACACCATCTTGATTCCGCGT[A/G]ACTCTTTGAGAAGACAATGACCGAGATTCTGGACNCTTCGATTGCCCGCAACAGTTCGGG	Khan et al. (2012)	[A/G]	0.936	1	0.320981	0.877049	0.242991	0.482625
MdSNPui01029	CTTATACTCAGACGGTCTTTTCCACGGAACAATCCCAAATTCATCATTATACTCGTCCAT[A/T]CCTTCAACGAGAAACTGCCAGGCTAAAGCACCTGCTCCAGACCGGTTTTTCTTGGCAGAT	Khan et al. (2012)	[A/T]	0.998	1				< 0.25
MdSNPui01030	TGAAATTACATCTTCCATATGCTGTGGGAAGAATATAGTACACAGTCGAATCTGCATCTC[A/T]CCTTTAAGCACCGTCAAACCGTAAATATATAACCCCAACCCTCCCAAGGAATTGAATTTT	Khan et al. (2012)	[A/T]	0.972	1				< 0.25
MdSNPui01067	GAAAAATTGTAGAGTTCCCACCACCAAATGTTAAGGTCACACTCATTCAACTAACCGCAC[A/C]ATTGATATTACAAGAGGAGGAAACACATCAATTTTGCTTTTGAAAAATTCTCCCCTAGGG	Khan et al. (2012)	[A/C]	0.963	1				< 0.25
MdSNPui01096	TTGAAATAAATCGCCCATGACCTTCGTAACTTTCTCGATTGCTTCCATGACTTTTGCCAT[A/G]GTGTTTTGAAAGATCCATTTCACAATGTTTGTTGCTTTATCGTTGTTATCATCAGAATTC	Khan et al. (2012)	[A/G]	0.973	1	2.11828e-05	1	0.00819672	0.405103
MdSNPui01097	CATCCCTCTCTCTGAAGTATCTCTCAAATGCCCTCGGAAGGAATCGAGGGATCAAAAACC[T/C]GAATAGGTTGATCGAGAAATATATGAAATTGGCTATAGCCAGGCTCCTCCCAAACCAAAA	Khan et al. (2012)	[T/C]	0.96	1				< 0.25
MdSNPui01102	GCCAATTACCAAGAGTGAATATTTGTATCATCTTGTTGTCTAAAGTCATTGAACTGCAGG[A/T]TCATTTGTCCCAAATACATAAGCTCCTAGTGTGGGCATCAGAAGGGACAGCACAACAGTT	Khan et al. (2012)	[A/T]	0.915	1				< 0.25
MdSNPui01109	CTAGTGATTGGAGTTGCTCTTAGGCTCTTTCTGAATGGGGTCTTGACTTTATTGCTTCTC[C/G]AAATTCCATTCACAAAGGTTCCGGAAAAGGCAATCTACTTCTGGATATGGGCAAACGCCT	Khan et al. (2012)	[C/G]	0.963	1	-0.593225	1	0.127049	0.519983
MdSNPui01110	ATTTCTGACTGGAAAGCGGCGTCGCAGAGGAGAAAGCAGAGAGATTCAAATCCTTCTTGT[A/T]GCCGATGAAGGAGGTGGACGGCGGAGTAACGGTGGAGCAAGCCATGTGGGGCGTGAGAAT	Khan et al. (2012)	[A/T]	0.93	1				< 0.25
MdSNPui01140	TTGCAATCAGGAAGATCTTCACATTTTCCCTGGCACTGTACATCGGCGCTTACACCCAAA[A/G]AANANTACTCCATCTCGTCCCACTCTCCATCAAAAGCAGAAAGCGTATACATATACGCAT	Khan et al. (2012)	[A/G]	0.669	1				< 0.25
MdSNPui01144	GGACCTCGTCGTCCTTGCGCACCGGCATGGATCGGACGTTGTACTTGGAACGGAGGTCGG[A/G]GGAGAGAGGGGCGCTCATCAGCACGCGGCGCACGCTGGACGGCGCGGTGAAGTGAGCCTT	Khan et al. (2012)	[A/G]	0.772	1	0.0741961	1	0.0696721	0.672768
MdSNPui01247	GGTAAGAAAATACAAATAAATTTACATGGAAATTCACCACTAACCCAATCTCCACTACTT[T/C]GCAGGAAGGAAGGTTCTCCTGCCAAAGATGGTAAAAATACCCCGGCCCGAGAACCTCAAG	Khan et al. (2012)	[T/C]	0.98	1	0.0168146	1	0.0286885	0.874245
MdSNPui01279	AAACCTTGTTTCCATTGTGACTTCAACTTCCAAAACAACTGCCTTAAAAGATATGAACCG[A/C]GGCAATAACCCACTGAGGATGCGTTGCTTTGATTGCCAACAAGCTTGACCTCAGACCCAG	Khan et al. (2012)	[A/C]	1	1				< 0.25
MdSNPui01282	ACCAGGAAGTTTGCAGAATGTGTTTCCAATCTGCAGGAGAAGTATGTGGGGATGATTATG[T/C]TCCTGTACCAGTAAAATCGCTTCGACNCTGGTCCGCATTCCCTCTTTCATNTANTTGACT	Khan et al. (2012)	[T/C]	0.977	1				< 0.25
MdSNPui01307	CAACAAAGTCCTCAAATAAATGTACTCTTGTCCAATTTGCAAATTGATTTTACATTATCC[T/C]TGCTTGATCTTGCACCGTCCGTTTCCCTCCATCTCTATCATCATCGATCATCGGACGGTA	Khan et al. (2012)	[T/C]	0.975	1				< 0.25
MdSNPui01414	CGGAAGGTTAATTAATCTCAAATATGCAGTAATAAAGATCCACCGAGCCAATAGGGAGAC[T/C]CGAAAACGATTAGACAAACGTGTAAGTCGACAAACNATATACGCCTTCAAATGTACGACG	Khan et al. (2012)	[T/C]	0.992	1	0.949999	0.959016	0.487179	0.536655
MdSNPui01434	CGGTGATCCTCGGGTCAAGATAGTTGATTTTAGACGTTCCCAATGCCACTGTTTTCAGAT[A/C]CTCTTTAGTTCTCATATCCAGTTCCATTTTTTCAATCTTTGCATTTGTTTGAGCTATCTT	Khan et al. (2012)	[A/C]	0.993	1				< 0.25
MdSNPui01484	AACGAAAATGGTCGCGGGGGTAGATAATCAAACTACCGCTTCGACAATCGGCTGAACACA[T/G]AAGTCAGTGTTTGATGGTAAGCTCCGCTCGAAGATGAAGGACGCCATTTATGAAGAAAGG	Khan et al. (2012)	[T/G]	0.984	1	0	1	0	0.780471
MdSNPui01523	CAGCAGCCCAACAACAACAATCAACACTATCAATCCAGGGTTAAACCCTTTTGCATCCGA[A/G]GGAGGGACCTTGTCCTCGAACTGGTCAGCCATGGCCGTCCTGCCGCTCCGAGCCTGCTAA	Khan et al. (2012)	[A/G]	0.81	1				< 0.25
MdSNPui01525	GGGAAATTAAAGAGATAAAGCTGTTTTTCAGTAACAGCATTCTCACTCCCTGGTCTCTAC[A/G]ATGATACAGGGTTAACGTAACTTCCGACGTTCCAACTAAAGTTCAATCCCCTCGAGTATT	Khan et al. (2012)	[A/G]	0.96	1				< 0.25
MdSNPui01526	ATATGAAGGAAAAGTTTTAAGAGCAAACAAGTCCAAGTTCTGGATTACATCCTATTGTAC[A/G]AAGAATTCTGCAATACAACCAAGCATTTGGNGGTTCCTTCCAAACATTTGGTAACAGATA	Khan et al. (2012)	[A/G]	0.927	1				< 0.25
MdSNPui01569	ACTTGCCAATTGGATTTTAGAAGCTGACGGGTGGGTGTGGAGAAATTTTTTATTGTGATT[C/G]AAACACGGATGGTACACCACGTGTTTTTATATAAGTGGTGGAAAATTGCATTTTTTAATA	Khan et al. (2012)	[C/G]	0.977	1	0.0463047	0.959016	0.0470086	0.579086
MdSNPui01570	TGGAGTGAAGGAGCAACGTTGGTATCGTTCAAGGGTTTTGCTCATACCAGCGCTGGCAAA[T/C]TCATAGAGCTTGCCACGGCTAGAGAAGATGATAAGGCCAACCTCAGCATCACAAAGCACA	Khan et al. (2012)	[T/C]	0.68	1	0.340653	1	0.254098	0.508488
MdSNPui01574	CTTTGTAAATGTTCTTCCAACACCAGACGATCCAATAAGAACTGTTGGTTTAATTGCCTT[T/G]ACAGCATCCAAAAGATTATCAACAGGCTCATGCTCATGAGCCCAAGGCTGCTTAAAATGT	Khan et al. (2012)	[T/G]	0.915	1				< 0.25
MdSNPui01575	TAGCAGCTACTTGGGCAGAAATCTTTCTGATGTTCGACAATGGTGGATAGATCAGCCCCT[T/G]TGCAAAATTCTCCTCGGAAACTTGCCCCGCCAAGGCTTCCGAGGCTGCCAGAAGCATGTC	Khan et al. (2012)	[T/G]	0.838	1	0.049158	1	0.0491803	0.700939
MdSNPui01576	GCATAACACACAACAAACAACGGAGCCAGACACTGTTTAGCGGTAGTTTCTGTAGACGGG[A/G]CTGTACATGCAACTCTCGGCATGCTTCACAAGATTCTCAGGACGAGGGAGACGCGTAGCC	Khan et al. (2012)	[A/G]	0.918	1				< 0.25
MdSNPui01578	CATGCAACTCTCGGCATGCTTCACAAGATTCTCAGGACGAGGGAGACGCGTAGCCACGCC[A/T]AGGTCATATGCCTTGGCAGCTACATTAGCAGCTACTTGGGCAGAAATCTTTCTGATGTTT	Khan et al. (2012)	[A/T]	0.694	1				< 0.25
MdSNPui01580	AGCCCAAGGCTGCTTAAAATGTTGAAGAGAATCTTTACGAGAGCTAACAATCAATCCCTT[T/C]GAATCAACAAGCCAGATCTTCTTACGGGTCTCTTCCACAGGAACTTTTGTCTTTTTTGAG	Khan et al. (2012)	[T/C]	0.912	1				< 0.25
MdSNPui01581	GTGATGTTGGGTTGGAAAGAGCCAAAATAAGAGGTTTCTCATTGAAGGACGATACTGCTT[T/C]GATCACTTCCTTTGTAAATGTTCTTCCAACACCAGATGATCCGATAAGAACAGTTGGTTT	Khan et al. (2012)	[T/C]	0.935	1	0.0129819	0.844262	0.398058	0.288496
MdSNPui01582	ATACAAGCATCATCTCTCACTAATTTCACAAGCACTCATACAACACATTTTAAGAAAACA[A/C]ATTCTTGATAATTAGCATCGAAGCGAAGCATACACACAACAAAAGATGGGGCCGCGGATT	Khan et al. (2012)	[A/C]	0.889	1	0.360941	0.942623	0.265217	0.63719
MdSNPui01585	CAATAGTACTAAAGAAGGCGTTGGCTAATGCCGGTTTGCACATATTGCCTGTGTTATATG[T/C]GCAGGCTTCGCTTTTAGTGCTAAAACCCTTCACTGAGCCAAGGAAGAGGAAGATTATGGT	Khan et al. (2012)	[T/C]	0.974	1	0.0543668	1	0.0532787	0.903069
MdSNPui01607	AATATATAGACTTATAATTCTCAATGCCCATAAAGGTATTCATTGGATCTTTGAAAGTGA[T/C]ATCATCCCTGTAAATGTCGAAGCTGAGTTCTCTGTAAAACAGCTGAGGAAATTCCTCCCT	Khan et al. (2012)	[T/C]	0.97	1				< 0.25
MdSNPui01613	CGTTCACCAAATCAAGATTAAATGTCAAAAATTGAATTGAATTTGCGAAAGTTGACGAGG[A/G]TTCAATACACTTTTTTGAGGTGAAACAGAGAGGGAATCGAGCTGCAACGCCGTCGTTGGA	Khan et al. (2012)	[A/G]	0.99	1	0.0378593	1	0.0409836	0.679603
MdSNPui01614	CCAACTACCTGAGAAATCAAACATAGAATTGAAGAGACCTGAGGGTATTTTTCCAGTCAA[T/C]GATATTTCCTGATTGAACTGCTCTGACATCTGTTGGAAAGAGAGAACGTCGGACCTGAAT	Khan et al. (2012)	[T/C]	0.961	1	0.0012567	1	0.0163934	0.869297
MdSNPui01615	GAATACCATTTAGGTTGACCTGTGCCTGTTTGAACAGCTTCAGTTAATCCTGTATTTTTT[T/G]AATAAGAATCAATACGATCTTTATAAGGTTCCTCCTCCGAATGAAATTCAATGGGATCCA	Khan et al. (2012)	[T/G]	0.678	1				< 0.25
MdSNPui01643	TTGGTCTCTGTTTCCAAATCCAGTATCCTACCAAACCTGTTATGACTATTGATTTCATCC[T/C]TTGCAACGACTTCATCCTCATCCTTGCTAATTTTGTTTGAACTGCTAGTATCACTATTAT	Khan et al. (2012)	[T/C]	0.98	1	0.918698	0.967213	0.478814	0.721493
MdSNPui01722	TTTCGAACTCCGACCTGCTATGAACTCTTGCATCTTCTTAAACTGGCCTTTGGTCATTCC[C/G]TTGTAATACTCATGACCCCTCTCCTTTTCAAGCGTAAGAGCATCGGCCAGGTCCAGCTTA	Khan et al. (2012)	[C/G]	0.973	1				< 0.25
MdSNPui01724	GAAAGTACTAACAGCAAGTCCAGGATGTTTGGGAGTTCCAGTTTTGTTCAGCACGTGCCT[T/G]ATCAAATTGCTGTTGTAAGTATTGGCATTTTCTAATGTTGCATCTGGCTCATTAGAATCT	Khan et al. (2012)	[T/G]	0.993	1	0.0012567	1	0.0163934	0.890017
MdSNPui01733	ATCATNATGCCTTTCTTCTGTGTGTGTCTCAGGGATAGACCCGCCCTCTTTCTTTAATTT[T/G]GCGACCAACACCCACATGTTTGCTAAATCATTNTCTAGAGCNTCCTCCCTTTTCTTTGCA	Khan et al. (2012)	[T/G]	0.844	1	0.999999	0.991803	0.5	0.428884
MdSNPui01771	GAAGNGAANGAACAGAAAGAGAGAGGATTTTGGGAGAAATGGTTTCTTGGGATTGTGGAC[A/G]AAGTTTATCCAACCACCATTAATGGGGTCAAATTAAAAAATTACAAAGATTGTATTGGTT	Khan et al. (2012)	[A/G]	0.973	1				< 0.25
MdSNPui01772	GCCTTGGTCAATCGACCCAATCAACACTTCATCTGGTTTTTTCGAGTCCTCCGGTTTTTT[T/C]GACATTTTTGTTTCTGCAAGCTCCAAAGATCCAAACTTTTGTTCTGGATTTATGAAGAGG	Khan et al. (2012)	[T/C]	0.943	1				< 0.25
MdSNPui01794	ATGATACCGCGNCCCACTCACCCCANCAGGCGAGGAGAGGAGGTATCAAGGACCTTCCAT[T/C]TTCCCACTGACTCAATACTACATATAGAACAAGAAGACCACGAAGCTCTTAACTACATAC	Khan et al. (2012)	[T/C]	0.953	1				< 0.25
MdSNPui01850	TCCGAGCACCTGCCGTGCTTGTTGTACTCATGCTCCCAGAAATCCATATTTGTCCGTCTA[A/T]TGTTGAAGTTGGGCCAGGAATTGGACAAAAGTAATTGCAGATTATGATCAGCATTCATCT	Khan et al. (2012)	[A/T]	0.979	1				< 0.25
MdSNPui01876	CCTTATTATTGGCGTAACTGAATATCGTCTGGAGCTGCTGCTGCTGCTCCTCCTCCACTC[A/C]CTCCTTGGACAATAACACAAGTAGCGTTTATTTTCGATGCTTAATAAAGCACTATTAACA	Khan et al. (2012)	[A/C]	0.985	1	0.000249107	0.991803	0.0123967	0.674956
MdSNPui01880	TTGATACAACTTCATGCAGTTCCTTCTCTTTCAAACTACAAGTAGCTTGGATAGGGAAAA[T/G]GCGATTACACCAAAGTGGTGAACCAACACTCTTGGATTCCACAGCCTGAATAATTTTCGA	Khan et al. (2012)	[T/G]	0.967	1				< 0.25
MdSNPui01882	AACTAACTAAAGTAGGAAATGGATATTGAAATTTTCACAAGGAACAGAGTTGATCAGACC[T/G]TTTGTTTGCGCTCGAATCCAGTGCCAGGGTCCTCAGTGCTAGGAAAAACCTCTAGCCCTG	Khan et al. (2012)	[T/G]	0.973	1	0.664334	0.97541	0.39916	0.577608
MdSNPui01893	TGGTAATTCGTCTGCATCTGGCTCAACTTCGCCGGTTCTGGCCGATAAAGTCACTGCAAC[T/C]TTGTTCACAATCTTGTATGTGTCATCCACATCATCATCCCCGACTGCGTCAGTCTCATCC	Khan et al. (2012)	[T/C]	0.99	1				< 0.25
MdSNPui01901	TGCCTCATGCTCNCCTGGATTTTCCCGTCGGCCCAACATACTGTCCACTTCATCTACGAA[T/C]ACAACACTAGGCGCAATTTTACTGGCCAGCGANAAAACAGCTTTCACNTATTTCTCACCC	Khan et al. (2012)	[T/C]	0.956	1				< 0.25
MdSNPui01942	CAAGTTTATATGGGACAAGAGTACCATTGCAAATCATATCTNTCGGNNATCAATCACTAC[C/G]TTGGGGATGTGAGAAATCTTGGCCCAATCTTCTCCCGTGTCTCTCNGGCACCGTTGTGTT	Khan et al. (2012)	[C/G]	0.619	1	0.999999	0.991803	0.5	0.362609
MdSNPui01943	GCATTGAAAAACAATGTTCACAATCCACAAGTCGAAGAGTAACAAGATGAGAGAACGAAC[A/G]AGTCATCTCCTAACCGATTTGGAATTTTTGTAGCTCCGTATCTTTCTATCGCAAATACTT	Khan et al. (2012)	[A/G]	0.95	1				< 0.25
MdSNPui02048	GTGCTGGNGNTCCNTGNAAATTGAATTCTACAACNTTACTTTGAGATTCCTTTGGCACAG[A/C]AAAACCCTTAAATCCAACTCTATTGTCAAGGCATGCATGCCAATCCNCTTTCATTTCTTT	Khan et al. (2012)	[A/C]	0.935	1				< 0.25
MdSNPui02050	CCAGATGTCCCTGAAAAATATCTTNTTNCCATCTTTTCCCACCCCAATTGGTTCTGTTTC[A/G]AAATCAATATCTACCGTTCCAGCAAGNGCATAGGCAACAACAAGGGGAGGAGAAGCAAGA	Khan et al. (2012)	[A/G]	0.967	1				< 0.25
MdSNPui02052	TGAGATGTGATCAGTTGTAATACTATCTCCAAAGTTGAGCAAACAGTAAGCATTCTTCAC[A/T]CCATGAGCGCCCGGNGGAGACATGGTCATATCCTTAAANTACGGCGGTTCATGTATATAA	Khan et al. (2012)	[A/T]	0.614	1				< 0.25
MdSNPui02085	TGGGGGTACCTGGTCCAATAAACGGTCCTAGCTTTGACAGACTTAAACAAGAGAAGCTCA[A/C]GGGAAGTTCAAGCAGTTCCGCAGACGACACACGGGTTGGAGACGGTGCATTGACGAAGAA	Khan et al. (2012)	[A/C]	0.988	1				< 0.25
MdSNPui02101	TGCACTGCAAGAAGCGGGCGGGTCTTTCTGAAGGTCCTTCAACTCCTTGTTGATCCGCTT[T/C]GAAGCCATCACGAAACACTACAANAATGTGCGGCGATTAGGCTAGGGTTTTCTGGTTGGG	Khan et al. (2012)	[T/C]	0.908	1	0.733332	0.959016	0.423077	0.541783
MdSNPui02104	AGCCATCACAAAACTACAACAATGTGCGGCGATTTGGCTAGGGTTTTCTGGTTGGGTTTG[A/G]GGAGCTTCTGCTTCTAGAGAGAGAAAGAAGAGNGAGAGAAACTCTCCGAGTGAGAGCCGT	Khan et al. (2012)	[A/G]	0.977	1	0.0543668	1	0.0532787	0.633089
MdSNPui02105	CTATTTATTTACTATTACCATAACATTCAAGCATGCTAGATTGATTTCCCAAAGACAAGA[A/G]GANGNCCCTAGCCCATGGCATACTTCTGGGTCCAGGATCGAGCAGTAGTCTCATACTTCT	Khan et al. (2012)	[A/G]	0.627	1	0.265931	0.393443	0.270833	0.659732
MdSNPui02106	AAGGATAAATTTTCCACCAAACTTTGAATTACTATACCACCACCTATTGAAAATAGCATT[A/G]GCTNNGCTTAAGGAAGGCAAAACTACGTAGACCTCCTCCAGAACCAACGACACGACACGC	Khan et al. (2012)	[A/G]	0.671	1	-0.159152	1	0.0737705	0.691675
MdSNPui02135	AAGGCCCTCCCAAGGGCTCTGGAGTTGGAGAACTCTTCAACACAAACCGGTGCATGAAGA[A/C]TGACCTCTACGACNGCGCTCTGCTTTGCAGTAAGACAGCGAGGAGCCTTTCTTGTCANTT	Khan et al. (2012)	[A/C]	0.623	1				< 0.25
MdSNPui02211	AGGCGATATTATCAGCTGAAAGCCCTCTGCTCTCAGTTCCAACAACTTCAGCCAATGCAA[T/G]TAACTCCTCATATGAAAGTTCATCAGGGTCAACCTCATCCCATGTATCCTGAGAGTTACC	Khan et al. (2012)	[T/G]	0.981	1				< 0.25
MdSNPui02215	CNTAGCCTCAAAATTTTCATTAAGAAGAATATTAGCGGATTTTATATTCGTATGAAGAAT[T/C]TTTACTCTCGGATGCTCATGTAGATNATNCAAACCCTTTGCTATTCCCAAGCAAATNTTA	Khan et al. (2012)	[T/C]	0.867	1	0.212277	0.57377	0.264286	0.47199
MdSNPui02216	GCTGTAAACATCCGCTTTGCTCGTTAAAACATTTGTTTGGAAATACTCTGGCGCCATGTA[C/G]CCTTGCGNAACTTCTCTTGTGATGACCTTAANTTTNTCTTCNTTGGTATAAANACTNGCA	Khan et al. (2012)	[C/G]	0.732	1				< 0.25
MdSNPui02219	TTTTGACGAATATAACAACTTGATTGAAGTCCAATGCATCAAGGAGGTCATTCAACTTGC[A/G]GTTCTTCTCTGCCTCAGTTAACTTGATGTAGTGCTGCACTAGACCATGCAAGGTCAACTT	Khan et al. (2012)	[A/G]	0.979	1	0.0378593	1	0.0409836	0.74879
MdSNPui02222	GGACATCCATACTGCATGTATCCTTTCTCTAGCAATTCAGTGGCCTCCCCAGTAACCTTC[A/G]ATTCAAGTTTGAGCTTATACTCGCCATTTGATAGATTACAGTGGGCATCCCCCATTATGT	Khan et al. (2012)	[A/G]	0.969	1	3.31805e-07	1	0.00409836	0.783617
MdSNPui02262	GGCATCTCTCTCTTTCTCTGTGAAAGCAAGACCTTTGTTGTGGTGTGGAGATCGTATCAA[T/C]GTATATCCACTAGCAACCGAGACACTCCAGGGCGTGACGAGTTGGTCCTCGGTGGCAGTA	Khan et al. (2012)	[T/C]	0.962	1				< 0.25
MdSNPui02263	AACATGNTCAATAAGAAGCTTGTAGAATAGCTTTTCATTTCTCCCCTGAAGATCCATCAT[A/G]GCNATATACTTCTGCAGTGGAACTTGATANTGACGGATACTNTTNATCATTTTCTTAACC	Khan et al. (2012)	[A/G]	0.775	1				< 0.25
MdSNPui02264	GGATGCTGTCCCCTGAATGTCGTCATTAAAAACAAGATGAGTTGAGGCATACTTTGCAAG[T/C]AGTTCAAAAGCATTGTGGTTTGCAAAGTCTTCAAACTGAACNAGAACTTTCTCCCCGTAA	Khan et al. (2012)	[T/C]	0.903	1	0.202982	0.655738	0.16875	0.590948
MdSNPui02267	GGATAGTACCAGACATTATTAAACCCAGACCGAATCCAGGGAAGATGTATGCATTGTTTG[A/C]CTGGCCAGGATAGTAAACCTTCCCATTATATTCAACNGGNGGGAATGGGCTTCCACTACA	Khan et al. (2012)	[A/C]	0.946	1				< 0.25
MdSNPui02268	ACTCCTAACCCAACCCAACTACCTGCACTGCACCCATGCTTCTTCTCATCTACCATATAG[A/G]TTACATAATATTAGAACCAATGAGAAGGCAAAAACCAGAAACAAATAAACAATCAAACAC	Khan et al. (2012)	[A/G]	0.761	1	0.00415509	1	0.0204918	0.79121
MdSNPui02272	AGTCGAATAGTTCCACCTGGATATTTGCTCTAGTGCTCAGCATATCCAGCTGCAATTCTG[A/T]ACATTGTCCAAGGTTCAAAACCTCAGAGGAAGCTAGTTCTTACTGTTTCTGAGGTTACGC	Khan et al. (2012)	[A/T]	0.908	1				< 0.25
MdSNPui02338	TAAGCTCGTTTTTGCTGCTTCACGTTTTCAGCTTTTTTTCACCCAAAAGTGTGAAAATAA[A/G]CTGTTTTTAAGTGTTTACCAAACACCTTTTTGAGCTCAGCTTTTTTTTATACCCACTTTT	Khan et al. (2012)	[A/G]	0.846	1				< 0.25
MdSNPui02342	CCCAATAGTAAGCACAATTCCGGAAATACATTGGAGAGTGGTGAGGTTGCATGGCTGAAG[T/C]GATGTACGAAAAATGTTTCCATAATACGTTTGAAGTAGTGGAAGCACCAGTAGTATAGAG	Khan et al. (2012)	[T/C]	0.993	1	0.049158	1	0.0491803	0.710721
MdSNPui02363	GTTACTCAAGTTGAGCATCTCATCCACTCCGGCTCCGAAAGCAGGCAAAATGACCACATC[A/G]CCCTTGTTCACCACATCAAACTGCTTCTGCCCTTCCTCTATTGGAATGTTCTCCACCTTC	Khan et al. (2012)	[A/G]	0.924	1	0.378526	1	0.27459	0.570488
MdSNPui02364	TGCCTCTTTAGTCGAGCTAGACCCATTAAGTTCACCGCCAAGAATATAGTCACACACATA[T/C]GTTGCCTCATCCATGTTTTTCACTATAACGTANTTCCCAGCAAAAGAAGCNGTGGCCACA	Khan et al. (2012)	[T/C]	0.979	1				< 0.25
MdSNPui02390	ACTAATCCGNNCATCGCGGTCCAAANCGGCTCGTCGGAAATACGCATCGAAGAGATCCAC[A/G]TTCGCCGATTGGTATTGCCACAGTCGGATTGCGATTCGCTGAAGATCAGACCATGGAAGC	Khan et al. (2012)	[A/G]	0.831	1				< 0.25
MdSNPui02399	TTCATGGACATGAGAAATCCAGAGAACGAAAAGTAAGCACCAAGACTGGCAAATTCAGGA[A/C]CCATCTCAGCAGAACCTAGGTAAGAATGAAGAATCACGCCAGCAGGAAAAGGCCCTAAAG	Khan et al. (2012)	[A/C]	0.98	1				< 0.25
MdSNPui02435	CTGTTTTTCTATTTCTGCAATTTGCTGTCTCTGTTGAGAAGGTGGGGTGATCTCAGCTCC[A/G]AGTATAATGTCACGGATCTCAGATTGTGTTAGGGCTGATGTATTCACATTGTTCTTTTTT	Khan et al. (2012)	[A/G]	0.989	1	0.999999	1	0.5	0.413
MdSNPui02447	ATAAGAGCGCATCAAATGCAACTCTTTTGCGCTTTTCTGGTGAGCCACTGCAAATAGGGG[C/G]TAAAACAGCAAAAAACATTCCCAAATCCACTCTGCCTGAGCCTGTATCATCCATGACAGA	Khan et al. (2012)	[C/G]	0.904	1				< 0.25
MdSNPui02448	GTATTCCCTGAATTTGTACTCTTCCTGCTTAGAGGTGGGAGGCACCTTTCCCTCGCTATA[C/G]CATTGATTACACAAACTGAAGTGAGATTTTACCTCCTTAAATCGGGACCCAATAATCGGA	Khan et al. (2012)	[C/G]	0.987	1				< 0.25
MdSNPui02507	ATGTTCCAGGGTTTTCCCCTTCGTTTCCGGCACCAGCGCCACCACGAACAAAATCGCCAG[A/G]GCGTTGATTCCGGCGTAGAGAATGAAGGTACCGTAGGAGCTCCAAATCATAAGATAGTTG	Khan et al. (2012)	[A/G]	0.674	1	0.859374	0.97541	0.462185	0.759118
MdSNPui02512	GGGTTGGAGCTCTTTCGATAGATCCACCAATGACAGTAAGCAAGTTGTTGCCGAAGGGAT[C/G]GCTCAGATGCTTTGATAGGTTTTCGACAGGACCTTCTCCGGTGACATACGCTTGGAGGAA	Khan et al. (2012)	[C/G]	0.979	1				< 0.25
MdSNPui02514	TTTTGCCCGTCGGGGGTTNTTGGACCCNATTCAGAGATCCCCAGAGTACTTGACCCGGAG[A/G]AAGTTCCTGGAGATTATGGATATGATCCTTTTGGCCTAGGCAAGAAGCCAGAAAACTTCA	Khan et al. (2012)	[A/G]	0.987	1				< 0.25
MdSNPui02517	AGATTCCCAGAGTACTTGACTGGAGAAGTTCCTGGAGATTATGGATATGATCCTTTTGGG[T/C]TAGGCAAGAAGCCAGAAGACTTCAGCAAATACCAAGCATATGAGTTGATCCACGCTCGGT	Khan et al. (2012)	[T/C]	0.975	1				< 0.25
MdSNPui02522	ACTAGACGAACTTGAGTCAGATAAAGAAGAATCAGAATCAGAATCAGAATCTGAAGAATC[T/C]GACTCAGACTCTGAGCTGTGGGAGTCAGATGAATAATATCTTCTTCTCTTAGTTCTTTCC	Khan et al. (2012)	[T/C]	0.981	1				< 0.25
MdSNPui02551	GCCGCCTGTTTCTTCTTTCACCCGTGCAACAAAGTCCTCTGTCTTGTAATTGATGCATAC[A/G]TCGGCTCCAAGATTCTTGCAAGCAGCTAACTTTTCCTCATTTCCCGCTGTGACAAAAACC	Khan et al. (2012)	[A/G]	0.988	1	0.257719	1	0.204918	0.778489
MdSNPui02554	GAGTGAGGACGTACTCCTTCGATTCCGCCTCCTCGGCGCGGATCGCGGTGGCGAACACGG[T/C]GAGGAGCAGGAAGAAGCAGAGCGAAACCCTAGAAGACGACGCCATTTACGTTTAGCTTTT	Khan et al. (2012)	[T/C]	0.631	1	0.26247	1	0.258197	0.682176
MdSNPui02555	TGTCTTGATTTCGGCAGAAGCTGGACCACTCTGCTGCTTCAAATATTCAACAATACCCTC[A/G]GCTTCACGAGGACCCTTGTATTCTTGGATGGTCTTCCCACCATTTCTTAGAATCTTAATT	Khan et al. (2012)	[A/G]	0.966	1				< 0.25
MdSNPui02556	AGCATCAGAAGACTCGCCACTGAAGTTCAGAAACAACATAGCCTTCTCATTTGGACTGTT[A/G]AAGAATTTGANAACAAAAGGGTGATTGGTTGGGTCATTGTTGAATTCTGTAACAAGTGGC	Khan et al. (2012)	[A/G]	0.579	0.5	0.999999	1	0.5	0.435286
MdSNPui02557	AGGGGTCTGGATGATGATGAGAGGCACCTGGTCTTCTTTAAGTCCAAAATACTGGAAGGC[A/G]CCCTGACTAGCCTCAAGATCTCCAATGAGAAAGCTTATGCCTTCTTTCTTATATTTCTCA	Khan et al. (2012)	[A/G]	0.982	1				< 0.25
MdSNPui02558	ATATGACAAGACCTTTCCACTTGCNGTCTTGAAGTACAGAGTCGGGTAGTATTTGACATC[A/G]AAGTCACTTGGTACATCATTTGAAGTGGCATCAAATTTTGCAATAATGACATCGGAATCC	Khan et al. (2012)	[A/G]	0.86	1	0.220821	0.983607	0.470833	0.591171
MdSNPui02560	GCCGGACGACGAAAACACCTCCTGCTTTATTCAAAGGGAAGCCCAAAAATTAGGGAAAAC[A/G]TAACTACTGATAGGGAAGGAGGGATATGGGAGGTACGTCAGACATTGCTTCCCTNTATGA	Khan et al. (2012)	[A/G]	0.936	1				< 0.25
MdSNPui02561	TCCCACTTTATTCAATTCAAAGGGAAACCCAAAAACCAACAACATAACTACTGATAGGAA[T/C]GAGCGATACGGGGAGGTACGTCTCTACCCTTCTCAANGTCTCTTCTCCTNGTACAGCTGG	Khan et al. (2012)	[T/C]	0.988	1	-0.0435434	0.745902	0.406593	0.74619
MdSNPui02578	CCTGTCTGCAAGAACATCTAAAGGAAATATTGGAGTTGAATAAGACTCCTGTAAAGCAGC[A/C]TTTGTGGGAATGCGGAATGTAATAAGAGCTGGTGCACCGTTGAAAAGTAATTTTTCTTTG	Khan et al. (2012)	[A/C]	0.999	1				< 0.25
MdSNPui02583	TAGCGATAGTAGATAATAATTTTATTGGCTCGGAATTACTTCTACAGATTGAATGATTGA[A/G]AAAACTTATTTTTGAAAAAAAATGGTCGACACACCTCACATATATTCAAGTCTGACAGCG	Khan et al. (2012)	[A/G]	0.777	1				< 0.25
MdSNPui02597	CGTTGGAAATTTCAATTCGCACCGGAATTCGGTGGGGCGCTTCTGGCGCGGTGGGAGAAA[T/C]GAAAAATGGACATACCTTTGCTTGTTTTGCTGCACCTTTGTTTGTCTGTAAGATCTCTCC	Khan et al. (2012)	[T/C]	0.867	1				< 0.25
MdSNPui02599	GTTCTTGCATGGCCCAAAGAACATGGCATCGCAAAGCAAGAACCTCTCCATAGAGACATA[A/G]ATGACAGTGAGGTTGACGAAGGCACAAGAGAGGGAGGCCTGTGTGGGGTCAGTCATGCCA	Khan et al. (2012)	[A/G]	0.991	1				< 0.25
MdSNPui02600	ATAAATTGCATTTAAGTAAATAAAGCTTGTGACAAGGGCTTTAATTCAGCACCATTCACA[T/G]AAATCAAAACTTAAAGCAGTAGGNGGTAAAACCGTCCATGNTAAATAAATTGCTTTAAAG	Khan et al. (2012)	[T/G]	0.886	1				< 0.25
MdSNPui02619	ATGGAAACATCAAAATAGGTGAAATAGCTAACCCTACTTTAACTCCTCCCTCATAATCTC[C/G]AAGGAGCATTGGTTCCTCTGCTGTTTCTTGTCAGTTGAACCGTCTTATTATATATAGTAC	Khan et al. (2012)	[C/G]	0.987	1	0.32608	1	0.245902	0.5348
MdSNPui02621	TTTCCTTNTTCGCCTTCGGCTTGCAATCGTCGCTGGCAACAACTCGTAGCCCTCGGTTGC[T/C]CTTCTCCGGGTTCAAAACCTCACCGCGCCTCAGGATCTTGACCTGTCCCGTCACAAGGTT	Khan et al. (2012)	[T/C]	0.735	1	-0.131089	1	0.495902	0.846406
MdSNPui02657	AGGAAATTGATTTGGTCCATAGACATTGTTTCCACGGGTAGTTATAACAGGCAATCCATA[T/G]GATCTGCCATATGCCATAACAAGCATTTCCGCTCCCGCTTTTGTTGCNGAGTATGGATTT	Khan et al. (2012)	[T/G]	0.98	1				< 0.25
MdSNPui02659	AAGCTCTCTCTCTCTTTTTCTTTTTTTTAATTTTTCATTTTTTTGGTTGCTTTTTTTGGA[T/C]TTTTGTCATCGAATTGTTCGGGTCGGGATCGGATCGGATTGGGAGAAAAACGAAGACCAA	Khan et al. (2012)	[T/C]	0.875	1	0.0643864	1	0.0614754	0.813706
MdSNPui02660	CCGTGCGGGAGGGCTCCGGCGAGATGCTGAAGGCCGAGGCTAATTCGATCGGAATCAACG[C/G]CTGAGATAAGGGAGTCAGGTCGTCGGCGCTCGGCAGCCCCGTCTCCCACTCGGAAACTCG	Khan et al. (2012)	[C/G]	0.892	1				< 0.25
MdSNPui02678	GCATTTTCCGTAAATAACTAATACAGTCGATGACGAAAACGGAAATAACTACTTTTGTGG[T/C]GTTTCGTTTTGAGCGGGTGGAGTGGTTCCGCCGTTCCGGTTACCTCAAGCGGCGGTATCG	Khan et al. (2012)	[T/C]	0.977	1	0.289182	0.967213	0.309322	0.733653
MdSNPui02681	GGGTATAGGGGGGGGGTCGGGGGGGGTCCCTTTTCCCCTTCCGGGGGGCAAAATTTTGGG[A/G]GGGGGGAAGGGGGGGGGNTTTTTTTTTTTTTCCCCCCNGGGGNAAAGGGGGGGTGGTGTC	Khan et al. (2012)	[A/G]	0.488	0.5				< 0.25
MdSNPui02694	TCAACACCTGCTTCTCTCCTGGGGAATACACATGCAGTCTACCATCAGAATCCTTCTGAA[A/C]TACAATCCCTTCCCACCATCCATCGTGCCACCAGACATCCACAACAGTCCCAACATCAAC	Khan et al. (2012)	[A/C]	0.979	1				< 0.25
MdSNPui02707	ATTGTTTACCACACTTTGAAACGACGAATATGTCTCCTCCACAGGAGTTTCTTCCACCAC[A/C]ACTTCAGTCTCAAAATCAAGCTGCACCTGTTGCTCTGGGAGACTATACTTATCAACTGGA	Khan et al. (2012)	[A/C]	0.972	1				< 0.25
MdSNPui02736	NTCTCTGTCTTCGGCAAAGTAAACGTGTCTACTTGAAGGCCGATTATCAAGAGAGTGCAG[T/C]GTCGCAGTTAACTTTTCAATTTTCTTTTTCTCACTCTGCACTTTCTGAAATATGTATCCA	Khan et al. (2012)	[T/C]	0.985	1				< 0.25
MdSNPui02744	AGCAGCAGAGCGGCAAAAGGCTGCTCCACTAGCATTTGTGTCAGCATACTCATCATATTC[A/G]GCCTCTAGAAAGTGGCGTTCAGCCGCTGCCATTGCTAATAGTCGAGGATCACGCAAATCC	Khan et al. (2012)	[A/G]	0.989	1	0.903999	0.97541	0.47479	0.446212
MdSNPui02751	TTTTTAAGCTGACAATACTTAGCTGCCAATCAAACTATTGGCTTTTAACATACAAACTTA[T/G]GGAGGCCAGCATGTTCTGTTTTACGAGTTACAACTGGCATCTAGCTACATAAATCTCAAC	Khan et al. (2012)	[T/G]	0.977	1	-0.552423	0.639344	0.0320513	0.737156
MdSNPui02815	GATGTGAACTGTCTCCGCCCCTGGCGGATGGTTTGCCCCACAGAATAACGGATCAGAGGA[A/T]TAGGTGCACAACTAGAATTCACATTTTCGATCAGCTCAAATCAAACCCGGCATCTGCGCT	Khan et al. (2012)	[A/T]	0.949	1				< 0.25
MdSNPui02831	CAGTAGTTCTAGTAGAACCACTCCAAAGCTGTACACATCACTCTTCTGTGTCAATTGACC[A/T]GTCATTGCATACTCTGGGGCATGATAACCAAATGTTCCCAAAACTCGAGTAGAATGAAGA	Khan et al. (2012)	[A/T]	0.992	1				< 0.25
MdSNPui02855	CGGGCTTGGGCCAGAGGGAGCAGGTGGGGACGACGGAGACTCAGCAGATGGTGTGGAAGC[T/C]GGTGGGGAGGCACTTGGGGTTGGTGCTGTCACTGGTGATGGAGTTGGTGACACGGTTGGT	Khan et al. (2012)	[T/C]	0.744	1	-0.0769522	1	0.0204918	0.506124
MdSNPui02873	GGACTTAAAGATTTTTAAACCTTTTTAATCCATGCATGATTGATTGAATGTTCTTCCTAA[A/G]GCTTTGGTGGTTCTGCAGCAGCAGATTCCTCCACCTTGGGAGGAGGAGCCTCAGCAGCAG	Khan et al. (2012)	[A/G]	0.988	1	0.402295	1	0.286885	0.5134
MdSNPui02899	AATATCAAATAGAATTGCTTCTAGAGGTGCGACACAAGCTAGAGAAGATTTTCTATCGAG[T/C]GGGTGAGCATTTGATGAAAGGGACGCCATTGTTAGTGAGGTAGATCNGGATTTAGTGGGG	Khan et al. (2012)	[T/C]	0.992	1				< 0.25
MdSNPui02906	TTTTTGCCCCAACTTGAAAAGCCCACCTTGAACAAGTGCAAAGAAGAGTCCAGAAGTAAC[T/C]GCATTTGCTGCTTGATTGGGGCCACCCATGCCGCTCACAANTGAAAACAGGGCTCCGGAA	Khan et al. (2012)	[T/C]	0.965	1	0.951999	1	0.487705	0.550907
MdSNPui02908	AGTTCTTCAACCGCAAACTCCTAAATAGTTTGGTCCAGAACCCGACAACCTCCTCCTTGG[C/G]TTCAACAGGATCCTTAAAATTTGCCTTCTCACTCAGCTCTTCGAATTCATCCACCAGATT	Khan et al. (2012)	[C/G]	0.963	1	0.776118	0.97541	0.436975	0.506163
MdSNPui02909	GGTGGGAGAATCTTGGGCCATTCTGTGCTCGGAAGAATTTCCTGGCTCTCCCCCTGTGGC[T/C]TGAGATATGAATGGCATGATTTCATGAAGCAAATTAGACAAAAATATTCCTTCATCGCTG	Khan et al. (2012)	[T/C]	0.908	1	0.050216	0.983607	0.05	0.776135
MdSNPui02927	GTTCGAGAAGCACGGCGCAGCCATTCAGCCAAGGTCACAAGACCAGAAGCAAACCCATTG[T/C]TGGTTCGGTTCAATGGCAATGGGAGCTGAAGAGGGTGGCGNAGACTCACAGACCTNGCAC	Khan et al. (2012)	[T/C]	0.834	1	3.31805e-07	1	0.00409836	0.525715
MdSNPui02928	TACTAACGCTTCTAGATGCTTCGTCTCGCCATCGTCCTTGAGATCCTTGACGGTGGCGTG[T/G]ACGGTGTAATCACGGTGGAGGAGGAGACGGACGAGCCAGGATCCGATGCAGCCGCTTCCA	Khan et al. (2012)	[T/G]	0.704	1				< 0.25
MdSNPui02929	TTTGATCGCCGGGTCCAGAAGCTCCTTCTCGGGGTCGTGGACTTGGTCGACGATGCAGGG[A/G]GAGGCGAGGTGGAAGACGCCGGAGCAACCATTGACGGCGGCGAGTATGGAGTTGTAGTCG	Khan et al. (2012)	[A/G]	0.562	0.5	0.049158	1	0.0491803	0.47524
MdSNPui02930	TCTCCTTGGCAAATTCCCACGCAGCTTTCTCCGCCAGCGTTTTCGATAATGGATACCACA[A/G]TCCCTTCTGCTTGCAGTANTCAATGTCTGTCCAGCAATCCTCGCCCTTGACCTTATCGGA	Khan et al. (2012)	[A/G]	0.628	1				< 0.25
MdSNPui02931	CGAGAGCAACATCTTTAAAATGCACAGATCCCATAAAGAAGTCCTCATATGTTTCAGTGC[A/C]GCCCTCAAGAATGCGAAGGAGCATCAACATGCTAGCATTGAGCCTGGGCGNGATAACAGG	Khan et al. (2012)	[A/C]	0.991	1				< 0.25
MdSNPui02949	AGGGATCGCGAACAAAACCGGGAAGAACTCAGTTGGAAATCCCATTGCCCTATAAATTAA[A/T]CCGGAGTAGAAATCAACATTTGGATAGAGCTTTCTCTTGACAAAATACTCGTCAGAAAGT	Khan et al. (2012)	[A/T]	0.957	1				< 0.25
MdSNPui02951	ACCACCCACCATTTTGGTGCCATATTCGATGGCTTGCTCGGTGTGGAAAGTGCCGTTCTT[T/G]CCGGTGATGCCTTGGCATATGACGCGAGTGTTTTTGTCAACGAAGACAGCGGGGGGCGGT	Khan et al. (2012)	[T/G]	0.749	1	0.207519	0.598361	0.479452	0.404367
MdSNPui02954	ATCCCCCCCAATACCAACACAGGTGGATTGTCCAAGGCCAACAGCAGTTGTTTGGAAAAC[T/C]GCTTCATAGGTCANGGTACCAGATCGAGAAACAATTCCTATNCGCCCAGGTTTATGAATG	Khan et al. (2012)	[T/C]	0.651	1				< 0.25
MdSNPui02955	TTGAACTTATAATCGCTGAAAAACTGGAGACAATCATCTTGTTTTCGGCATCTTGCCATA[A/G]AATATTATAGGTGTGATTGCAAGTGAACTGCCATTGTCAAGCTGCTTGCAAGTGAACTGC	Khan et al. (2012)	[A/G]	0.992	1				< 0.25
MdSNPui02968	GCAGCGTCCCCACGATTATCGCCACTGTCGGGCTCGATGAGAAGATGGTGTTCAATATGT[T/C]ATCAAACCATCCACCGTCTGTTTTAACTGGCCCGACACCATTCGGGCTGGTGTTCGAGAC	Khan et al. (2012)	[T/C]	0.992	1				< 0.25
MdSNPui02974	ATCCTCAGTGGCATTTTGTGCTACCTCCATGGGCGACATCTTTGTATCGATATAACCCAC[A/G]CAATGAGGAGGGGGATTGGGATTGTGCAACTCAACATGCTGGCCAATGAGCATGCGAATC	Khan et al. (2012)	[A/G]	0.976	1				< 0.25
MdSNPui02987	TGAGCCGTCACCATCAGCACCCATTTCCGCGACTCGTCGGCCATTGAACGCTGCAAAAAC[A/C]AAGATTTTCCGAGAAGAAGAAGAGCGAGAGAAGAGATCTAATTAACGAGGAGTGTGAATC	Khan et al. (2012)	[A/C]	0.978	1	0.0543668	1	0.0532787	0.800086
MdSNPui03008	AATTGGTTTGATCATTGCTACGGCCTCCTCATTGGTGACAACATCCCACAGTCCATCACT[A/T]GCAAGGATAAGGAACTCAAGAGAGTTGTCAATCTTTTCCTCCTGGATTTCTGGATCAGCA	Khan et al. (2012)	[A/T]	0.984	1	0.999999	1	0.5	0.433923
MdSNPui03009	CCAGTACCAGTGGTGGCACTACCGAAGCCTCCCGTAGTACCCTGTTGAATCGGGTTTCCA[A/T]ACTCATCTGTGTCTTGGGGCTTTGTACCATATTGAGACTGATAATTCGCCATTTTCGACA	Khan et al. (2012)	[A/T]	0.755	1	0.0437007	1	0.045082	0.880938
MdSNPui03020	CAACAGCAATTATCTTATCAACATCATCAGCAATGACAATATATTCTGGATTTGTGGCAC[T/C]TTCAATGACCTCCCTAGTTCCATCCTGAAGATGACGAACCCACTGAAACACACAAAGTGA	Khan et al. (2012)	[T/C]	0.956	1				< 0.25
MdSNPui03074	CATTGGCTTCAAGATTTCAGGGAATTTGGAAAATCTAGAGCACTTTGTGAGATCAAGACT[T/C]TCAAGATATTTCAACTTACAGATTGATGAGGGTAGCTCTGTAANTGCTGTTTGAATTAAA	Khan et al. (2012)	[T/C]	0.819	1				< 0.25
MdSNPui03086	CATCAGTTTTCTGCATAATGTTTGCTTTGTGAATTGCAGAGACTCTCTCTCTTCCATGGG[A/C]CTTAGCATAATGAAAAGCATACTCAGCCACCCTCAAGCTTGCCTGACGGGTGATGATCTT	Khan et al. (2012)	[A/C]	0.964	1				< 0.25
MdSNPui03087	ATTTTGGATCCGATCNGCTTTATCATGGAGCTCCAAATGGCGTAGCATTGTAACAGCACT[T/C]ANAAGCAGGGCNGTNGGNTTNGCCAAATTCTTTCCAGCAATATCAGGTGCTGAACCATGT	Khan et al. (2012)	[T/C]	0.571	0.5				< 0.25
MdSNPui03088	GTTGACTACAAATCCAAAAATGCAAATCCTACTGAGCCGCGTCCTTTCAAAGATGATCGA[T/C]GATTGCCTGCGTAAAGTCAGAAGTTGATGAAGAGCCACCAAGGTCAGCNGTTCGGAACTT	Khan et al. (2012)	[T/C]	0.843	1	0.999999	1	0.5	0.430532
MdSNPui03117	GTAACAGACTCCATGTGAATATATGGCTAATCCACCTAAGATAAGACCTAAGTAATGGCC[A/G]GGGAAAAAAAGGGGGAGAAGAATCACATAAAAGAACGCATCCGAGGTCTCGTTAGAGACT	Khan et al. (2012)	[A/G]	0.964	1	-0.434571	0.983607	0.258333	0.64005
MdSNPui03155	TCTTGGAGTGAAATCTAATCCTTGCAGGCGAATTCTTTCGAGCATTTCTTTTTCAAGGGC[A/G]CGCACTTGGTCCAGTATATAGACAATCTGGCCACCAGTGTCGGGTAAGCCTAAAACATTT	Khan et al. (2012)	[A/G]	0.996	1	0.0543668	1	0.0532787	0.811396
MdSNPui03161	TGCCTGCGGCAGGCTAAACTTCACAATTGGGATGTACAGCTCAGCACAGTTTGCCAATGC[T/C]TTCTGTAAATGTACTTCCGGGGATTGCTTCAGCAGGCCGTGGATGTAGTCCAGTGTGTCA	Khan et al. (2012)	[T/C]	0.906	1				< 0.25
MdSNPui03176	AATGAAAATGCTTCTCTGGTGCCTACAACATTTTGTTTCTCAAAAGATTTCGCGTTCGAG[A/C]ATGCTTCATGTGTTTAAAATCTTAAAGAAAGAAACTACGTCGCATTTGGAATCATTACTT	Khan et al. (2012)	[A/C]	0.993	1	-0.308795	1	0.045082	0.874543
MdSNPui03189	GCAATTGGCTCAACAATTTCTGCAACATTATTTTTTTCTTCCGAAAATGATACACATTAA[A/G]CTTATTTTCTGAACATAATGCTCCACAACTTGCTAAATAACCGATACGAGGATACCAACA	Khan et al. (2012)	[A/G]	0.862	1	0.0805287	0.95082	0.448276	0.8117
MdSNPui03229	NGGCACCAAATGTTGGGGCGCTTGTAGCTCCTCTTCATGCTTTGGAATAAAAGCAGTATC[A/G]ACCTTGCCATTTTTGAAATCCTCTATNTCNAGGATAAGTTTATGGTATTCAATGGTTGTG	Khan et al. (2012)	[A/G]	0.97	1	0.999999	1	0.5	0.429956
MdSNPui03234	TGTCAGAATATCTTCCATGGTGTACTCTCGCTGCCAGTTTGCAAGAAGTCCAAACTTCTT[T/C]GGTTCCACCACTCCAGTTTCATGGTTAACACAAGTCATGTTAACCCGAGAATGAAAACGA	Khan et al. (2012)	[T/C]	0.947	1				< 0.25
MdSNPui03272	TTTAGCTCTGCACTTGCCTTGCCTTCCCATTTCAATTGTTTCTCAAGTGCCATTTGGTTT[T/G]CAGGACAAGAAAGCTAATAACAAATGGATGCTTTGAAGAATGTATCTCTCAATAGGCTTT	Khan et al. (2012)	[T/G]	0.971	1	0.362229	1	0.286885	0.521137
MdSNPui03273	GTTCTGGTCACTTTTAGGATCAACCGGAGTCTTGAACCCAGCACAGAACCGCACGCACCC[A/G]GCTACCCCCGATGTGCCTTCAACACCANGGCAAGTTGTGANAGTTGGGAACCACTNGTGC	Khan et al. (2012)	[A/G]	0.58	0.5	0.318916	1	0.303279	0.681365
MdSNPui03274	ACTTTTAACGATTGGAGCTACAAGTCTGACAACTTATCAACCTTACAAGATTTTATTGCC[A/G]GTTTTATTGCAGGGTTATACAATAAACANCTCAACAGAGAGACTAATANATCACTTTTGT	Khan et al. (2012)	[A/G]	0.787	1	0.358294	0.991803	0.285124	0.59971
MdSNPui03278	ACCCAGCATTTCAGACATTGGCACAGTCCCACCCTCCATTTGCCAGTAAAATCTGTAGTA[A/G]ACAGCCATGACAGACATGGAAGTAATCCCTAAGCTGGACATCACGGCAGCGACAAGATAC	Khan et al. (2012)	[A/G]	0.982	1	0.657656	0.754098	0.396739	0.269959
MdSNPui03316	AACAAGTTCAGTATCAACGTTGCGGAACAATGTACAAATTAACACACTTTCTTCCAATCA[C/G]CACAGGAAAACGGCATTCAATGCCCACCGAGGCTCCTCCAGAGGATCAACGTGGCCTTTC	Khan et al. (2012)	[C/G]	0.69	1	2.11828e-05	1	0.00819672	0.909145
MdSNPui03318	CGAAGAGGGTTTTACAGGGCCTTGATGCGGTGGCGGAGATTGCGAAGAGGGAGAGGAGGG[T/C]GATGAGGAGGAGGAGGGATCGTTGACTCGTTGACGCCATGGATTACTAGCACAAAGGAAG	Khan et al. (2012)	[T/C]	0.789	1				< 0.25
MdSNPui03319	GTCCGTTCCTATAACGGGAAAGAGCGGCGCCGTCTGAGTTCGCTTCTCGCTGGCGGCGTC[T/G]TGGTGAGGGTGTGGGACGAAGCCGTCGTCGAAGCGGGCGGGGTGGAGGTGGACGGGGCGG	Khan et al. (2012)	[T/G]	0.544	0.5	0.00131616	0.991803	0.0165289	0.431562
MdSNPui03320	TGGGGAAACGGAGTCAGCGGTCACCTCCGGAATCTTGACATAACCCATCTTCTTAGGGCT[A/G]AAGTCTTCAAAATCGTCATCGGAAGAGCTGGAGCCGCCGTCGTGGCGACTGATGAAAACG	Khan et al. (2012)	[A/G]	0.901	1	0.00959158	1	0.0245902	0.842177
MdSNPui03340	ACAAGACGGCTATAACTCCAAGGAATGTCTTCAAATCTCTTCCAGATGCAATATCCCGCA[A/G]AACGTAAAATCCTTTGTTGATTTCAATTCTCAGAGCAGAGGCAAGTTCAAGGACAGTCTT	Khan et al. (2012)	[A/G]	0.986	1	0	1	0	0.644436
MdSNPui03344	ACTTCCTTTGCCACCAAGAACCCCCGTCTCAATGTACTTCTTTGCATTATCCCAGGCACC[A/T]CCNGCTGTGTTGAGGAAAAGTGCCATAAGAATACCGGAAACAGTTGCAAACATCAGCATG	Khan et al. (2012)	[A/T]	0.708	1				< 0.25
MdSNPui03360	TCTTTGTTGGGAGCTGTAAGCATGGTGGTGATAAGACCACCGGTGCTTGTTCCAGCAATT[A/G]TGTTGAAATAATCTGCAATTCTTGCATCAGGCCCATCCAAATCCTGAAGCTTGGATTCAA	Khan et al. (2012)	[A/G]	0.981	1	0.999999	0.991803	0.5	0.424627
MdSNPui03362	CACGATGACTGCAAGACTGTTGAAAAACAGCATCGGATGCTGGTAGTCAGTTGTGTGCGA[A/G]GCTATCAAGTACAGCACCACAGGAACAACGGTTAAGAACTTCCTGTTGCGAGTGAGCTGC	Khan et al. (2012)	[A/G]	0.954	1				< 0.25
MdSNPui03421	GGTTCACGACGAGATGAGAAAGATTCATCAATTGAAATGCTCTTGGCTGGCGCACATTCC[T/C]TGGCGGCCTTGTCTTGGAGGGGGCACTCTGAGGTCGGGGCAGGAGTTGCTGGGTCAGTCT	Khan et al. (2012)	[T/C]	0.613	1	0.270822	1	0.213115	0.712107
MdSNPui03426	TTCCATCGTAACAAACCCAAATCCCCGAGATTCTCTTGTCCATGGATCAACCACGAGATG[A/G]ACATCAGTGACCTTTCCCTCAGCTGCAAAGTGCTTCTCTAGCTCTCTCTTTGTAACCCGA	Khan et al. (2012)	[A/G]	0.848	1				< 0.25
MdSNPui03430	CCATCCCTACACAAAACTAGACACATGCAAAGTAACATCCTTCACGATGAAGGTGAAGTA[A/G]ACCTAGGGGTAGCAGATCTTGACATAAATCTGGAACTTGCATTCACACTCGGACTCCGGC	Khan et al. (2012)	[A/G]	0.873	1				< 0.25
MdSNPui03431	TCTGCATAAAATTAGACCAAACATCGGAAAGCGAATAGTATCAGATAGTCATGATATGTT[A/C]CAATAAAATGACAAACTGGCCAACTCCACCATATACAATAGTTAAGTCTCAGCTAATAGT	Khan et al. (2012)	[A/C]	0.728	1	-0.347665	1	0.0368853	0.853647
MdSNPui03459	GACAGGTGTCGCATCAGTATTAGTGGATTGCTGAGGACAAGTTAAACTCTTCAACACCTC[T/C]ACAGCTGCAGCAGTCGTTCCATACCTGGCATGGTTCGTACAAAATGAATGCCGAGTTGTG	Khan et al. (2012)	[T/C]	0.981	1	-0.483828	0.598361	0.246575	0.645667
MdSNPui03470	CGGCGCCGGCGGTGGCTCCTTGTAGTCCTTGTCTGTCTGTGCTGAGGTCCCTATGGGCTG[T/C]CTCTCTGGGAATTTGTTGGCTCCCAGCTTCACATCTTCTTCTTTACCCTCCATGGGNTTG	Khan et al. (2012)	[T/C]	0.78	1	-0.976217	1	0.057377	0.484468
MdSNPui03485	GTGCCGCAGCTTGTACGGATGAATTCCGAGTCTTTGGATGGGAGTCCGACGGTGGGAATG[C/G]GGNGGGAGAGGAGGAAGAAGAGGAAGGTGAAGGAGAGTTGGGGGAGGAGGGAGTGGGTGT	Khan et al. (2012)	[C/G]	0.705	1				< 0.25
MdSNPui03489	TAGTGCAGCACTTCCCACACTCTTCATTGTCATGGCAGAGAACCAGTAAGGAAGCATTGC[A/G]CCCACGATAAGTCCAATAAAGACCTTTGGGGTTAAGACATCAACAGTTGAGATTGCTGCA	Khan et al. (2012)	[A/G]	0.959	1				< 0.25
MdSNPui03495	CACCGTCGATGACCAACATCCCGACCATCACCTCCGCCTCGTGTACCGGTAGTACTTGTC[A/G]TCGAGCTAGCCAAGCAGTCCTTCTCTCTCTTCTCCTCCACCAACTCCGAGAAACACACCC	Khan et al. (2012)	[A/G]	0.987	1				< 0.25
MdSNPui03549	CACGTGGGAGTCACGTGCGCTCCTCTTGGGGTCGGTGGCTGAGAAGACGGTGTAAACGAG[C/G]ACGAAGGTGCCGATGATCTCAGCACCCAGAGCAGTGCCCTTGTTGTAGCCAGGAGCCACG	Khan et al. (2012)	[C/G]	0.907	1				< 0.25
MdSNPui03550	GATTGTTGCGAGGTGCACAATAAACACAGCAAACCCAATGGGCAGTGGAGCCAAAACAGG[C/G]ACGTGGGAGTCGCGTGCGCTCCTCTTGGGGTCGGTGGCCGAGAAGACGGTGTAGACGAGG	Khan et al. (2012)	[C/G]	0.661	1				< 0.25
MdSNPui03585	CCAGTGCTTGCCGTACTGTGAGCTCATATCGGTGAACCGCCAGTCCTCCCTGGCACCCCA[T/C]TGCCAATTTTCCCGCCTAAAGTAGTTGTGGGAAAGCNTGAGGCTCCAAACCCAAGTCAGC	Khan et al. (2012)	[T/C]	0.695	1				< 0.25
MdSNPui03591	TGCACTATCTTCAGAGGACTGAAAAATTGTTGTATCCTTGCATTCATGTTTTGCATCTAA[T/C]TGCACATTGCCCTCCTCAAAATAGTGGGCACCCACCTGCAGTTTGCCTTTTAATTCCAGC	Khan et al. (2012)	[T/C]	0.915	1				< 0.25
MdSNPui03596	TGGTTCAGCGGGGAAGTATTTTATACCCACCAGATCACCAACCCTCCCGAAGACCTCCAA[C/G]GCTTTGATCAAGTCTTCCCTTGTATGAGATGCAGATATGCATATACGTGCCCTTGCCAAC	Khan et al. (2012)	[C/G]	0.955	1				< 0.25
MdSNPui03601	GCGCCGTCGTCCTCCTATTTTTCGCCTCCGTCTTGGCTTCCGCAGCCGGTAGCCGGGACC[T/G]GATCGGAGACGTTTTGCGATTACCGTCGGAAGCTTCCAAATTCTTCGGGAGAGGCGATGA	Khan et al. (2012)	[T/G]	0.632	1	-0.250447	1	0.0245902	0.504355
MdSNPui03621	ACCAAAAGGAAAAGACCATTATAATATTGTCATCTAGAGACCTGCATATCAGGGAGAAGC[A/C]ACAAAAATAACCCTACTGTAACAGAGAAACGCCACGGAGATAGTAACAGCAGAGTCGAAA	Khan et al. (2012)	[A/C]	0.972	1	0.829456	0.967213	0.45339	0.560332
MdSNPui03639	GATTTTCCATGGGAAAGGGATAAAACTGGCTCTCAAAAGCATTCATCTGGCACTGTTGCA[T/C]CTTTTGAGAGTCATTATGGAAAGTTGACCAGTATCCAAAATCATGATGGTAGGTAGGTTT	Khan et al. (2012)	[T/C]	0.976	1	0.749999	0.97541	0.428571	0.52606
MdSNPui03660	GATCATTAGCTGCAGGCTTTGCCCCTTCTTCTGCTAGTCTTTTCATCATGTTCATGATAG[A/T]TGGAACCAACTTGGTCGACAAGCATAGAAGCCCAGGAAGAGCACCATTGCGGAATTCACC	Khan et al. (2012)	[A/T]	0.994	1				< 0.25
MdSNPui03674	TATCCACATCAGATTTCTAATCTCCTGCTCCCTCAACCTCATGTATGCAAAGAAAACACC[A/G]TAATGGAACTGTTGCTCAAATGCCAGGCAAAGCCTTTTCACCTCCTCTTCATAAAATGCC	Khan et al. (2012)	[A/G]	0.972	1				< 0.25
MdSNPui03676	GAGGGTCTCGCACTGGCACAAATTGTTGTAATCGGCGGCNGTGAGGAGGCCGGAGCGGTG[A/T]CCCCGCACTATGGCCTCCAAGTACCCGCCGTGAATGTTGAAGGTCATCGCTTCGAANCCG	Khan et al. (2012)	[A/T]	0.607	1				< 0.25
MdSNPui03677	GTGCTTATACTCATCAACCAATTTAAGAGTGCACTTCTCCACAATTGTAGTTGTATGCAA[T/C]GGGGAAGGTTCGTTTTGGAGGTAGGGNCCGTACTCNGTGGCAGANAGGTGCATCTTGATA	Khan et al. (2012)	[T/C]	0.967	1				< 0.25
MdSNPui03678	CTGTGCAACNGCCAGGGTGGCAATNCTGTCAAACATGCCCAAGGGGTGGCATTTTTCCAA[A/C]AGTTCCTGNACATCTCTCTCATGCAAGGTTCCAGTAACAATCAGGACAACATTGTCTATC	Khan et al. (2012)	[A/C]	0.688	1	0.999999	0.991803	0.5	0.457417
MdSNPui03691	CGTACTTTGGACCAACTCCAAAGTGCCTTCCTCCTCTTGTTAACATCTTGTAGCCTCTTA[A/G]GAAGCTTTCGCAATCTTCCACGCGATCGTCCTCACATTTTAGCCACGCGAAAGCAGGTTG	Khan et al. (2012)	[A/G]	0.995	1				< 0.25
MdSNPui03744	GGTCTTACACTTGACTTTTGGTGCCTCATGTGGATAGATAGGCGCCACTTGGAAAGTAAA[T/C]GAAAACGTACCTCCTGAGTAATATCCTTCATCTGGACGAATTGTAACCTCAAAGTTCATC	Khan et al. (2012)	[T/C]	0.977	1				< 0.25
MdSNPui03775	AGCCAAGCCNTTTAAAGCAGCTGCAAATGAAAGATACGGATCTGAAAGTGCACTAGCAAC[T/C]AAGTGNCCNGTGTGAGCACTGACATTCCCACCNTCATGATCACTATGGATGGTGACATAA	Khan et al. (2012)	[T/C]	0.611	1				< 0.25
MdSNPui03776	GGAACAACCTTCCCACTTTTTAATGTTTTCCAGACATAATCTTTCAACTGCTTTGTAGTT[A/G]CATTCTCTCCAACTTCATCTACCACAGANTTTATCCAAAGCAATACTTCCTGATTAGCCA	Khan et al. (2012)	[A/G]	0.9	1	0.999999	0.991803	0.5	0.438494
MdSNPui03791	TTCGTCCACAGGTTTTGGACCGCCACAAGACCTTGAGACAGATTCGAAAAGTTTTTCAAT[T/C]TCCGGTGCACATCTGATGAATGCTCGGTTCCAGAACTGGTATCTCGGATTCTTGATAAGC	Khan et al. (2012)	[T/C]	0.978	1				< 0.25
MdSNPui03795	CATGGCAGTCCAGCTTCGTAAAAAGAAAGGTGGCTTCTCTGCAGCATTCTGTCTGGCAGA[A/G]GCTTTTCTGTAGGTGAGCATATGAGCTANAGATGGGATGATATAGACNGTGAAGCTAACC	Khan et al. (2012)	[A/G]	0.989	1				< 0.25
MdSNPui03808	TGCAATTACAAGAGAAAACGATTTTGGCCGGTATGGCAAAGGAAACTTTATATCAGCAGC[A/G]CGCACAATGCCTTTGCTCACNAGACTCTTGCAACCTGCATCAGCATCTTCTAAGTCATAT	Khan et al. (2012)	[A/G]	0.978	1	3.31805e-07	1	0.00409836	0.766477
MdSNPui03816	GGTCCAGGCTGAACTCGTTGAACCCAGGAAGCGAATCCTCATTTTTGTTCTTATTCTCTG[C/G]GTCTGAAGAGTCGTTGGGATTGGATTTGGTATTGGACGGCCAGAAGCAGAGGGAAAACTT	Khan et al. (2012)	[C/G]	0.991	1	0.999999	1	0.5	0.410486
MdSNPui03835	ATGTGCGGCCTTTGTATTTTGTTGTTGTTCAAGGGTTTTGGTCTGCAAATATATCCAACA[A/G]AGACAGTGCCTCGGGTACGCTAAGTTCAAGTCGGAATTTAGGGCCGTCGTAGTGGTGAAG	Khan et al. (2012)	[A/G]	0.978	1				< 0.25
MdSNPui03840	TTGGAAAGCTTACTTATTTCTTCTGGATGCTCCATGCAATATTGCATGTGCTCCTTAAGC[A/C]TTGGCCCAAATTCTCTGTCAAGATTGTAAGCGATGCTAAATCGATCTTCAAATAAGTCAT	Khan et al. (2012)	[A/C]	0.984	1				< 0.25
MdSNPui03856	CAGAATCACGGCATTGAACTTGCTGCTGGTCCTCCTCACCAGAAACCGATACAGCTTGAC[A/G]AGGAGTTTGAGGTAGATATCATCGGACTTTGGGGCTGTCCGTTTGGTCTTCTTGCTCTTG	Khan et al. (2012)	[A/G]	0.974	1				< 0.25
MdSNPui03857	CAAGCACTCGCCTCCGGCCTTCTCAATCCGAGCCCTGGCGGTCTCGGTGAACCTGAGGGC[C/G]GTCACTTTNAGNCAAGGAACCTCGTAAACGCGAATGTCATCGGTCACAGTCCCGACCACC	Khan et al. (2012)	[C/G]	0.547	0.5	0.0543668	1	0.0532787	0.86336
MdSNPui03858	AGTTCCACCAAAAACACAAAGTGAAGAAAACAAGACTGGAAATAGGGATATAACTCCTTT[A/T]GCGAAGCTTAAACACGGAAACCCTTGCTGTTTCTCTTTCCACGGGCCTTCTCGAACTTCC	Khan et al. (2012)	[A/T]	0.994	1	0.0643864	1	0.0614754	0.801393
MdSNPui03879	AGCCAATCCCCCGGAGGGTGGTGGAGGAGGACCGACTTTGATGGGCTTAGCCTCGGCAAG[T/C]ACAGCTTGGACAAATGACCCGGAGGCCAAACCAACCGCGACGAGACCAAGCACGGCCCTA	Khan et al. (2012)	[T/C]	0.75	1	0.164013	1	0.495902	0.678058
MdSNPui03880	TATCACTAGATTTCCTCCAAATAGCATCCAAACATTTTGATCTCATAAACAGGCAAACAA[A/G]GCTCTTAAAAAGCCTTATACATCAAATACATTAATCCCTTTTAGGGTTTTAGCCAAGCTT	Khan et al. (2012)	[A/G]	0.901	1	0.117457	1	0.47541	0.686591
MdSNPui03892	ACATCTGTTCCAATGAAAATATTATCTTCGAGATACAATACAAAGCGAAAGCAATTTTCT[T/C]TGGAAACATCGACCTGTGTCAAGAAAGCAATTTACACCCCGCAATCTCATTGGGATGCAC	Khan et al. (2012)	[T/C]	0.954	1				< 0.25
MdSNPui03894	AATGAGCACATATGGAAGATACTCCATCGACAAGGAAGAGAGCCGGATGCCTGTAGTTAT[T/C]AAGTATTTTTCTGACTTTAGCCAAGTTGTTGGTGACTCCAGTGGCTGTTTCATTGTGAAC	Khan et al. (2012)	[T/C]	0.973	1				< 0.25
MdSNPui03895	CAGATAAACTGTGAATCAAATCCTGGAAGGGATCAGAGGGGTATTGTTCTGGAAGTATGC[A/G]CTGGCTGCTGCAACTCCGCTTCCGAGCTTAACAGGGTATCCGACATCCTTAAGCACCATC	Khan et al. (2012)	[A/G]	0.899	1	0.830768	0.97541	0.453782	0.613254
MdSNPui03926	TTTCAAATAAGAAATGCCANAATCAGTAATGTTACAGTTGGATAGCTGCAACTCATTCAG[C/G]TCANTAAGNCCTGAGATGGNCTTCAAATCTGAATCTGTGATGCATCTACAACATCTTACA	Khan et al. (2012)	[C/G]	0.582	0.5				< 0.25
MdSNPui03929	TNGNGTGAACGACAAGTTCAAANTTTCGAGATTTTTCAAACCTGAGAGATGACGAAGCCC[A/G]NTGCTTCCAACTTCAGTATCAGATAGCTCCAAGTTCTTCAAGANTGNCAGCCCTNCCAAA	Khan et al. (2012)	[A/G]	0.698	1	0.000237294	1	0.0122951	0.401725
MdSNPui03950	AATAGGAGCCCAGCTACTGTTATGGCTTTTCTCTAGAGGAACTGCATTCTTCATCCAGAA[T/C]GAACACACTCCTTTGTGAATTCTNCCNGTTGGCGTTGGACCATAAACTAAAGCACAGGTT	Khan et al. (2012)	[T/C]	0.965	1				< 0.25
MdSNPui03959	TGTTAGAATAGCCCTACCGATCCCTCGTTTGTCCACGCTGACCGATGCATCAGTTCATAC[A/T]GGAGAAGGAACTTGGGAATCAACAGACTTCAATACCTCTTCACCCATTTCTTTGCATCCT	Khan et al. (2012)	[A/T]	0.896	1	0.00959158	1	0.0245902	0.758039
MdSNPui03960	TAAAATAAAATAAAATTTCTAAGACAGTAAAATGGGCTTATTTCATCTGAATAAAAGAAG[C/G]CCTCCAAATTACGAACAAGGAATATCATACTAGATGAGATCTTCAGGTTTGCTTTCAGAC	Khan et al. (2012)	[C/G]	0.867	1	-0.0783115	0.991803	0.0165289	0.785208
MdSNPui03961	CCGCTCAATACTAAGGGGGGGAGTGGTCGGGTAATAGCGATCAGAAACTTTCCCCTCCTT[A/G]TCAACTAGAAACTTGGTAAAATTCCATTGGATATCATCTCCAAAGAATCCCCATTTGCCT	Khan et al. (2012)	[A/G]	0.987	1				< 0.25
MdSNPui04026	CGTTCTCCTCGGGTGTACCTACTACAATGCCGTGGCCAAGATTCAAAATATGTTTCCCTC[A/T]ACCGGCTTTCCTCACTGTATCGTTTATTCTGCTGGTGATGAATTCTTTTGAACCGAAGAG	Khan et al. (2012)	[A/T]	0.996	1				< 0.25
MdSNPui04058	AACTTTTACNGGAATTAATAAAATCCGCCGCAAACCTTCACACAATTCAGTGGGTTTCTG[T/C]CGAACTTGCAGACGGACGATCAGAGCTTGCTAGGGTTTTGGATTTGGGCGGAGAGANTGA	Khan et al. (2012)	[T/C]	0.904	1				< 0.25
MdSNPui04060	AGCGAATCAGAAGTGTCCCAAGCTGTATACTAGAACCCAGGCAAGCAGAAAAAGAGTTAT[A/C]GAAGCGAAAAGCCCCTCTTGGAGAAGAGCTCCATGACCACCAAAGTCTTCTTCATCAACC	Khan et al. (2012)	[A/C]	0.942	1				< 0.25
MdSNPui04077	GGCAGGGGCGGCGGCGCCGTGGTCGGTGTAGGAGCCGTAGTCAGCGTAGCTCTCGACGAC[A/G]ACNTCGTCCTGGTCAAAGTGGCTGTTGGGGGCGTGGAGATCGTCGCCGTCCATGCTGAAC	Khan et al. (2012)	[A/G]	0.594	0.5	-0.0664679	0.95082	0.474138	0.740328
MdSNPui04079	CCGCGATTGCTTTCCAACTTTGCTTGTCAGCATTTTTATGGAAATTCTCTTGATTAACCA[A/G]GAATAACTTCTCCTTTTCTCTGTTCTCGACCTTGTTGGTCTCAACGTTAAGCTTCCTTTT	Khan et al. (2012)	[A/G]	0.84	1				< 0.25
MdSNPui04087	ATTGATCCACATACCCCACCATTGCAAGACGCAGTCAGAGCACTCAGTGACAGACCTTGC[A/T]CCATTTTGTTCTACTGATCAAACTCGATACCCTTCACAGGATACTACGCTTCCTCAGTTG	Khan et al. (2012)	[A/T]	0.981	1	0.873015	0.967213	0.466102	0.474376
MdSNPui04089	AGTAGGTGCACTCCTCCGAGCAATTCCTCCACCCTGACCATACTGGAAGATTCGTTTCAA[T/C]GCCTCATCCAAATGCTGCTCATCTCCATANCGATACCTTGTAACATCATTCCTGACCTGG	Khan et al. (2012)	[T/C]	0.954	1	0.999999	1	0.5	0.441803
MdSNPui04105	CACCAGCTCCCCCTTGCAGTACACCTTCGCGTCCTCGTGGAACTGCGGGTGTATCTCCTT[T/C]TTCCTGCACGTCACCACAGAGCGGCNATTCCCCGCCGACGACCCACCGCCACCGCAGACC	Khan et al. (2012)	[T/C]	0.827	1	0.0437007	1	0.045082	0.774093
MdSNPui04106	GTATTAACGTAATAAACACAGATAGGCACTGAATTCTACTCAATTTTCATGCTTCACCTA[A/T]AATCTTACATTGAGTAAGCAAAGCATTGGCCTTTTCTACTTCTTCTTGCCGCCTTTACCG	Khan et al. (2012)	[A/T]	0.851	1	0.0314647	1	0.0368853	0.829646
MdSNPui04107	TTAAAACTACTCTAAGTTACGAGAAGTGAAACTCGAACTAACCCACAATTTGATGAATCA[A/T]TTTCTCAACATTACACAGCTCCACAATGTAATTATGTAAATTAAATTAGCAAAAAGGCAG	Khan et al. (2012)	[A/T]	0.942	1	0.0314647	1	0.0368853	0.917156
MdSNPui04129	TATCTTTTTGCCTGGCTCATGAAACGGGTTTGAAATTGCATCCACATAAGCAGCATGGAA[T/C]CTCCTGAAAAAATTTTTAACATCTGCGTCCTTGACATCAAGATCGGTAGTTACCAAGATA	Khan et al. (2012)	[T/C]	0.975	1				< 0.25
MdSNPui04161	AATTAAAACCAAATCAACTTTTGATAGTCCTACATTTCCAAAATTTGTTTCAGTTGGACA[A/C]ATCCAGATTTGAATAACAGAAACTGATTCTCACCAAAAGNAACTGAAAAGTTGTTACAAC	Khan et al. (2012)	[A/C]	0.957	1	0.00432946	0.991803	0.0206612	0.866277
MdSNPui04225	ACCAACGAGCTGAGAGTTTGTAATGTCTTTTGAGTCCGTTTTTGTAATCCACATAAATGA[C/G]ACCGAATCTCACAGTGTAACCGTCAGCCCATTCAAAATTGTCAAGCAAAGACCACGCAAA	Khan et al. (2012)	[C/G]	0.978	1	0.34806	1	0.258197	0.767359
MdSNPui04291	ATTGCAATGTATTTTTCATAAAACTTCCTTTTCATGATTAGGGACTACGATCCTTGGTGC[A/T]ATAAAATCAACAGTTGACTCAAGCACAGAAGCTATCTACAGTGAGAATCCTGATGGTAAA	Khan et al. (2012)	[A/T]	0.986	1				< 0.25
MdSNPui04323	GTCTGGAGTCGACGTGAAAACAATAACTCCTGTCAAAAATGGCTCAGACTGGGAGAACTC[C/G]CCTTCCTTATAAAAGTCGACGAGAGTCTTTGAATCATACTCACATTCTCTCCTTTCCAAG	Khan et al. (2012)	[C/G]	0.974	1				< 0.25
MdSNPui04339	ACAGGTTGAAAAGGGAAGAAAAAGAAGAAAAGAGAGATGGTAAACAAAAAAACAGAAGCG[A/T]AAAGGTCCAAATGATTAGAAATACCCAACCATCTTAAATCCCGAGCCGTTGTCTTAACTC	Khan et al. (2012)	[A/T]	0.917	1	0.329539	0.959016	0.247863	0.586334
MdSNPui04345	CATGATGCAACCAAATCAGGTGTTTCCGCCTCGATAGATAACAAAGCATTATGGACTTTG[A/T]CCAACCAACTGTCCAACCTATCACGCAATGACTTGACCTGTGGAATCCCCAAAACTCTTG	Khan et al. (2012)	[A/T]	0.978	1				< 0.25
MdSNPui04356	CAGCTTGCTCACTGGTGGAAGCACACCAAATGCATCACATGCCAGGAGGATGACATTTTT[T/C]GGATGGGGGCCAACACACGGTATTTTAGCATTCGGTATATACTCTATTGGATATGCTGCC	Khan et al. (2012)	[T/C]	0.77	1	0.0437007	1	0.045082	0.884452
MdSNPui04357	TTTCTGAAGGTACACCCTCAATCTCTGTAGGAATCTCAAGACCGAAAACTTCAGTCTTTG[A/T]GTAGGTTGCATTCAGAAGGTCCCCCGAGTGGATCGCATCGATAATCTTCCTGGTATAGGC	Khan et al. (2012)	[A/T]	0.968	1	0.0437007	1	0.045082	0.821767
MdSNPui04365	TCGAACCCAGCTGGGGAAATCGGATTTAAGCAAAACCCAAATGGGAAATTGGGGAAAATA[A/G]GGAAGGGATTGGGAGATTCAGCATTGTGGAAGCTTGCGGGACCTAATTGGGCAACCGGGT	Khan et al. (2012)	[A/G]	0.839	1	0.0243927	1	0.0327869	0.785647
MdSNPui04366	TCTAAAGGTAAAATCCGAATGACAAAATTAGTGTTCAAAACTTCTGAGATTTCATAAAAT[T/C]TAACTCTAAACCTCTCACTACCACATCAAGCTCTGGACTTGCGGCNAAGACTCTTCCTGA	Khan et al. (2012)	[T/C]	0.785	1	0.499997	0.737705	0.333333	0.457496
MdSNPui04376	GGTTAAGAGAGCAAATGTATTCTGAGAATCTTTCAAGCGTATTGCCACCCGCTTCCTTAG[T/C]CTTGTCATAGGAACTCGTCTTTCCCTATCCTTGGGAGGAAGCCGGAGTTCTGAAGCTGNG	Khan et al. (2012)	[T/C]	0.982	1				< 0.25
MdSNPui04378	TGGCCGTGTTCATATATGGTCTGATGACCCATTCATTCTGGGCTTCATCCTGATCCATTG[A/T]TCCTAACCTTATCTTAAAAAGCCTCAATTCAAACCGAGGACCGATCTCCTTCAGCTCAAT	Khan et al. (2012)	[A/T]	0.983	1				< 0.25
MdSNPui04424	ATAATATGACAGGAAATAGTTTCACCTTCCCATCCTCAGCAACTACAACAGGATCTGCAC[T/C]TTGTGTGATAACAGTAATCCTCTTGTGCGTACCCGATGCTTTGGGCAACTGGGAAATCTT	Khan et al. (2012)	[T/C]	0.97	1				< 0.25
MdSNPui04430	TTCCAGAACAAGCTTATATTCTAAGAGTTCATTATATGAACGTTGCAACTTTTCATCATT[T/C]GAATTTATTTCAATCAGCTCTGCCTCAAGTTCACCAAGTTTTACCTCAAGGTCATCCACA	Khan et al. (2012)	[T/C]	0.953	1	0.370781	1	0.270492	0.550263
MdSNPui04452	TGCAAGCCCCCTCTGGTAGTTAGGGCCTCCTCTCCTGACGTAAAGATGCATCTGTGCGGC[T/C]TTAAGCTTAGATTCCTTCTCCTTCAAGGCACGAATAATGCCATTGAATGTTGCAGCTACA	Khan et al. (2012)	[T/C]	0.976	1				< 0.25
MdSNPui04459	CCAATTCCACTTGCCAATCTTGAAAGGATCGGACTTTCGGTATGTGCAGGAAGACAAGTT[T/G]TCGATTCTCCATTGGGCGAGGCGCGACGTGGTTTCGACTCTGTAAGCTGAATCGCTCATC	Khan et al. (2012)	[T/G]	0.926	1	0.0543668	1	0.0532787	0.753719
MdSNPui04524	TGCAGACATTCCTTTGCTAGTCAGTATGTATCGAACATGAATAAGACCGTATAGCATCTC[A/C]GCTGCTGATTCAACCAACTCATTCTGCTCTTCAGTGAACATATCACCATGAGAAGACTCA	Khan et al. (2012)	[A/C]	0.975	1	0.999999	0.991803	0.5	0.409273
MdSNPui04525	TCATGGCTTGTGAAGCTTGAATCCGAACACTCTAGGAACATAACTCTGTGATGCTTTCTG[A/T]GGCTTCAGGTGCCCGTATGTCATCANGAACAGGTGAGGNAATGTNCTTCCGAAATAGGCT	Khan et al. (2012)	[A/T]	0.98	1	0.999999	1	0.5	0.424492
MdSNPui04526	TCCCAGGACACGTAAAAAGGGTATCTATATTCTGACAACTTGGGGACATAACTCCACCAC[A/T]CTCAAGAACATTACTGACAGAGGGGAGTAAGTCTCACATGAACTCCTGCCCTGGCTGNAG	Khan et al. (2012)	[A/T]	0.967	1				< 0.25
MdSNPui04545	GATAGTAACTAGGAAAACACCCCCAGCATATGGACTGTCGGGGGGACCCATTATTGTTGC[T/C]TGCCAGTGGAACATGTCTTCGGCAACAGGACCGGCGCTGCAGGACGTAGGAGGATCCTTC	Khan et al. (2012)	[T/C]	0.828	1	0.951999	1	0.487705	0.335597
MdSNPui04592	GAAAGCCAGAGTAACCAGAACGATGTTTGCAACTCGAAAACTAAAATTGGAAAGCCAAAA[A/G]CAAATCCAACCTAAACACTCTAGTCNGTAAGGGTTATGCTAGAGTCATCTTTCGTCCCAT	Khan et al. (2012)	[A/G]	0.937	1	0.712229	0.97541	0.415966	0.548145
MdSNPui04593	ACAAATGGATTCAATAACGGTTGACCTGTGTGATTCCAACCGAGCCCAACAAATAACACA[A/T]GACACCAGACAAACCCAGAGAAGAAACACAACAGAGAACAATGTTCTTGCCAAAATCATG	Khan et al. (2012)	[A/T]	0.86	1				< 0.25
MdSNPui04604	TAGTTGTCTACCTTTACGGGACTAATAACACCACATAATGTCGTCACCATCATACTAAAA[A/T]CCAACGTCACGAGTTTGGCCACATCATCTAAAAGAATTGAGCACCACAAAACNAGTATAT	Khan et al. (2012)	[A/T]	0.971	1	0.0447254	0.983607	0.0458333	0.429186
MdSNPui04613	CACAGTTTCACCAGTCTCTAAGCACTTTGCTTGGAACACAACTCCAAATGATCCGTGTCC[A/G]ACAACACGCTCAGCCATGTAACTAATTGTCTGTTTTGGCTGGCCATTTCTACCACCAATA	Khan et al. (2012)	[A/G]	0.872	1	0.0543668	1	0.0532787	0.798555
MdSNPui04614	GAGCAATAGCTCAGCAAGAACACACCCAACAGACCAAACATCAATAGCTGAAGTATACTC[A/G]GTTGCTCCAAATATAAGTTCCGGTGCTCTATAATATCTAGAGCAGATATAAGATATATTT	Khan et al. (2012)	[A/G]	0.912	1	0.0543668	1	0.0532787	0.618534
MdSNPui04623	CGAACTAAATGCAGTCCTACTTGAAACTGGCATCACAAGACACGCTGGAATAGTGCCGTA[A/G]ATTAATGGCACGTAAAATAAAATAAAAAAGTTAAAAGGAAATTATAGTTCTGGCGAGCAT	Khan et al. (2012)	[A/G]	0.99	1				< 0.25
MdSNPui04627	CGGATGAGCCTCTCTGAATTCCGCTTCAGGCCGCACGTCAAGAATCACAAAGTTGTTTTC[T/C]TTTTGAAGCCTCAGAGCTTCTTTCACATCCACACTCCTCACCTTTTTCTGTAGGAGAAGT	Khan et al. (2012)	[T/C]	0.97	1	0.000237294	1	0.0122951	0.727029
MdSNPui04632	TTACCATTGGAGAAAGTAAGTTTGAACTTTATGCCTGCTTTCTGTTGTTATATCGTTGAC[C/G]GAATTCTGCAGTTCANTTGATCGAAAAAGAGAAATGATGAAGACATTACGGGCGGAAATT	Khan et al. (2012)	[C/G]	0.588	0.5	-0.376621	0.918033	0.3125	0.658622
MdSNPui04634	AATTGGAGCATTCAAACCATCCTGCAACATTTCAATCACATTTTCTGATGCCAAAACTCG[A/G]AAGCAGGTCCCNTTAAAGAAGGAAAGTGGCCAAGCAGTATTGGTCCCACTTTTTCAAAGT	Khan et al. (2012)	[A/G]	0.614	1				< 0.25
MdSNPui04635	GGTTTCGCTCTTCTTCTCCGTCAGCCCTAAANCCCCAATTCGCAGCGCTCGCCGATCTCT[T/C]NCTNCGTCGTCATAAGGTCTCTTGAGTGAGCTATTANGAACTGGGCNTTTTATNNNGATC	Khan et al. (2012)	[T/C]	0.709	1				< 0.25
MdSNPui04654	TAATCAGTCTTTTTCTATGTTCAACCGGTCCCTTTTTTGTGTTGTAGATAGCCAGCTCCC[T/G]AAGAACATCATGCTGGGTAACAAAGTGCTCACTATAGTATCCGTCCCCCTCCATCTTGTC	Khan et al. (2012)	[T/G]	0.898	1	0.999999	1	0.5	0.429628
MdSNPui04655	GCAATCAGATATATCAAGAAAGTTTACCTTTCCAAGGTTCTTCATCGAGGTTGGAAGCTT[T/C]GACAGTTCTGTGCAGGATCTTAGCCTCAACAATTCTAAATTTTCCAACTTTCCAATCCCT	Khan et al. (2012)	[T/C]	0.973	1				< 0.25
MdSNPui04656	GAACAACGTTCACTGAGGATACACATATCAGAAGTGAGTCTTGTGGAGCCAATTTAGGTT[C/G]ATATTCTCTTTGNCCACAATTATCCTTACGTTGTTGAGACACGACGAGAAAGATTCCCAT	Khan et al. (2012)	[C/G]	0.649	1				< 0.25
MdSNPui04658	AATTCAACACNAAAACCTCAACTTCTGGCATTTGCATGTCGTGCCATTTTGTTGAAAACC[A/C]TTCATCAGTTGTTATGGATAATAAGCGGGCCTTCATAGGCTGATGCTTCTGTTCTCTCCA	Khan et al. (2012)	[A/C]	0.965	1				< 0.25
MdSNPui04659	GATGCGTTCTAATCTGATTCTCCTAAGATTTGGTAACGAACTCAAAAGTTGGAAGTTACT[T/C]AATTCAGCCGGTAAGAAACCATAATTTGTGACTATCACAACCTTCAATTCATCCATGTTC	Khan et al. (2012)	[T/C]	0.927	1				< 0.25
MdSNPui04660	TGTCAAGAAAGTTTGCCTTTCCAAGGTTCTTCATTGAGGTTGGAAGCTTCGACAGTTCTG[A/T]GCAGGATCTTAGCCTCAACAGTTCTAAATTTTCCAACTTTCCAATCCCTTCAGGCAAGGC	Khan et al. (2012)	[A/T]	0.954	1	0.395344	0.983607	0.283333	0.364298
MdSNPui04661	AGAGGCTATTGGCTGAATGAATTGGTTCATCACAATCCTGACAAAAGAGGGCTCTGTCTT[T/C]TACGCAGAATATAAAAGCTATCTTATCTTGGCAAATGTCGCATTTAGGAAGCTTGTTGGA	Khan et al. (2012)	[T/C]	0.951	1				< 0.25
MdSNPui04666	GCACAGCGCCGCCTCATCGGCGCAGCAAATCACCGTCGCCTGAGCCTTCTCACACACATC[A/G]CACTGAATTTTCATCTCCAACGTATATCCTCCTCCTCCTCTATCTCCTCTTGAATGTTTC	Khan et al. (2012)	[A/G]	0.958	1	0.0378593	1	0.0409836	0.804839
MdSNPui04667	CTATCCATTCAAGCTCACCAAACTCAAAAGACTCTTTCTTGTCGGAAGATTCAAAATCGG[A/T]TAATTGCAGCAAGTCATCAACACCCCAAGGGGACGAGAAACCAGAAGCCTGTGGTGTTGG	Khan et al. (2012)	[A/T]	0.902	1	0.0378593	1	0.0409836	0.892856
MdSNPui04668	TTATCCNCAACAGTTTTATTTTCAATCGACATGAACTAAAATAACAGGCATATGTTTCTA[T/C]GGAGTACGGTCTTGTTGCCAGANTAGGCGAAATTACATGCCGATGGATCAAATAAAATGG	Khan et al. (2012)	[T/C]	0.957	1	0.0378593	1	0.0409836	0.905213
MdSNPui04676	CAATTTTATCAACCATTTCCAAACCCAAACACCCATCAAACTGAAATCACCAGAAAGTAG[A/T]ACAAACACAGAAATATGAAGAAGAAGGATACAAAGGTAGACACAAGCCACAAAGCAAATC	Khan et al. (2012)	[A/T]	0.871	1	-0.372835	1	0.459016	0.690253
MdSNPui04695	ATGGCAGCTCCAATGAAAGGTCCAAGCCAGAAGATCCATTGGTCATCCCAAGCTTTGTCC[T/C]TGTTGTAGATGACAGCAGCTCCAAAACTCCTAGCAGGGTTGATGCCAGTTCCAGTGATGG	Khan et al. (2012)	[T/C]	0.925	1	0.349392	0.918033	0.258929	0.390534
MdSNPui04696	CATCTCCATTTGAAAACCATGGATGAAATTAAAAGCCTTAATTAATTAAGCATTGCTTCT[A/G]AAAGATCCCAGAGCCTTGATGGCTCCTGCTCTCAGAATGTATTGGTGGTAGAAGGCAGCA	Khan et al. (2012)	[A/G]	0.989	1	-0.623289	0.581967	0.183099	0.933027
MdSNPui04697	GCCAATCCAACTCCGGTGCTGTACCCATCGCTAAGCGAGTTTGCTCCGCCGCCGTACTTG[A/G]TGTAGTAGCTCTTCTGGAAAGCCTTCACCAGCGCAACACCGGCTATGGCCCCCAACGACT	Khan et al. (2012)	[A/G]	0.887	1				< 0.25
MdSNPui04705	GTTCACCTTTGCAGCGCATTTTTTGAGCACCCCAAAAGCACGAACAATGGGTTCGGGCAT[A/T]CGCTCCCGCTCGCCGCCGATATCGAAATTCTGCAGCGATCTCTGAGTCTGCGCCCCCCAC	Khan et al. (2012)	[A/T]	0.548	0.5	0.396222	0.909836	0.283784	0.552461
MdSNPui04706	NTGGGTTCCACTGCCAGTCNGCCAGATAACAAGTGGAAAGTGTTCGTTGAGCTTCCCCTC[C/G]GCGACTTCTTGGGCNGCTTGCATTACTGCTTTCCCAATAGTTGGATCAAGACCATACTCC	Khan et al. (2012)	[C/G]	0.611	1	0.433731	0.97541	0.302521	0.525797
MdSNPui04724	ATTGAAAAGCTGATTTTCACCTAGCTCGTCTGTAGGACTTAGGAACATGTATATCATTAC[A/G]TGGTAGAGATCAGCTTTTGAACCGGTCCACCACTTCATAACAATGAGAACGGACAAGTAG	Khan et al. (2012)	[A/G]	0.914	1	0.999999	1	0.5	0.421973
MdSNPui04725	ACACAAAGACGATGAGACCCACTATGAGTATAATCCAATTGTTGAACCCCCAGGCTGTTA[A/G]GAGAACCTTGTCGTAGAACACACTGGACAACTCTGAATGAGCAAGACTTAAAGCCCATAG	Khan et al. (2012)	[A/G]	0.983	1				< 0.25
MdSNPui04726	CTGTATTTGAGACTGCTCCAAGTACAAATTCTATTGTGTGTATCATTTGATGTACGAAAA[T/C]TTCACTGAACTCAAACTCCTCATGACCATGGGCATCATGGTTGGAATTCACTTGCAAGCT	Khan et al. (2012)	[T/C]	0.94	1				< 0.25
MdSNPui04765	AGGTCTACGAACACAAACACAATTCAAGGGACGATGCATCACAAGGTATTCCTACCACCA[A/G]AGCTATAGCTTCTTGAATGGAGAGCACCCCATCATCCCATCACTGACGTCACACCAAGGT	Khan et al. (2012)	[A/G]	0.965	1				< 0.25
MdSNPui04820	TAAAAATAACAATTATTGTCCTAAAAATCCGAGCACGAGAAGGAAACAATCTCAGATTTA[A/G]ACTACCGCCGGAGCAATGTTTCCGACTTCACCAATTGCCTGCATCTGCATCACGAGACTG	Khan et al. (2012)	[A/G]	0.995	1				< 0.25
MdSNPui04872	TTTGTTGTAGATTTGATGGGTAGCATGAAGATATTTATACAGAGGTTTTATGTCATGCAA[T/C]TCCCTGTGCATCCAATAAATTCCGAACTCCACAAATACAAGATAAATTGCTAAATACAAG	Khan et al. (2012)	[T/C]	0.991	1	-0.308795	1	0.045082	0.684179
MdSNPui04893	ACATCTCACAAATACAAGTANGACGTTTATCGTCACAATCTTAGGCAGTCAAATTCTGTC[C/G]AGAACTGAAGTGCCACAATCANAGGCGATTACAAAACCGAAATAGATACGTAACTTCAAA	Khan et al. (2012)	[C/G]	0.807	1	0.164013	1	0.495902	0.773994
MdSNPui04899	CGCGTTAAANTTGAAGGGTTTGCGACAGACCTTGCGCTTGAGGTAGTAAATGACGAGTTC[T/C]TCGTCTGTTGGGTGGAACCTGAAGCCGGGAGCGAGGGCAGTCGGNGCNGGTGGCNGNGTC	Khan et al. (2012)	[T/C]	0.979	1	0.999999	0.991803	0.5	0.416823
MdSNPui04946	AATGGCTTCCCACGATTATGTATAAGCACAAGAACGGAACCTAATTCTCGAAACTTGACC[A/G]CATGAGTATAGTCATTCAAATTACAAACCCAAAACACTTGAACAGAAGGGGAAGCTCAAC	Khan et al. (2012)	[A/G]	0.837	1	0.00959158	1	0.0245902	0.918759
MdSNPui04948	TGCACTGTTGACAACGCTGAGACCAACTTCGAATATGACTCTGCATCTGGATTAACGACG[A/G]TTACCATTCCAGTACCAGAAAAAGAGATGTACAGATGGTCAGTAGAGATCCAAGTGTAAG	Khan et al. (2012)	[A/G]	0.971	1				< 0.25
MdSNPui04964	TTGNAGNGTTGCTACCCAAGCTCTAGCTGCCCCAGGAGTCTCTGCACAAAGGAAGTAGTC[T/C]TTTTTCTGCGGGGTCCCAATATAGAANCAGCAACCGTCATACTTTTGCAACCCATGGAAG	Khan et al. (2012)	[T/C]	0.992	1				< 0.25
MdSNPui05014	CACCGGCTTCGCGCAGTCTATCACGAATGAAGCCCCCTTCTTCTTCCCTCCCTTCGTCCC[A/T]GCTGCCGCCCCACGACTCATCTTCGCCTCTCTCTCTCTCNCTGCCCGCTTCTNTCTCTCT	Khan et al. (2012)	[A/T]	0.631	1	0.0543668	1	0.0532787	0.63942
MdSNPui05040	GAGGGAAATGAAGGGCTCCTTTTTGTGTTCACCAGTTCCCAAGTCGATTGGAACAAGCTC[A/G]AATTTGATGTCTTTCTCGTAGAGAGCAGCAATCACTCGCCTTGTACAGACCGACAAAACG	Khan et al. (2012)	[A/G]	0.984	1	0.876922	1	0.467213	0.461775
MdSNPui05042	ACAGACATGTTGTTATTTTAGATATATGACTCTGATGAGTAAGCAGCAGCAACAGCAATC[T/C]TTAGTTCTTGTTTCACTTTTGCAGGGCAATGACTTTCTTCCAAGCTGGCCTTGCTGTGAT	Khan et al. (2012)	[T/C]	0.983	1	0	0.95082	0	0.918786
MdSNPui05051	CTTCACCAATTGGGCTGCAGCTGTCATAATCTTGCTCCCAGTCATAGTACTTCCGGTAAA[T/C]GCAATCTTATCAACATGGGGATGAGATGCCAAAGGAGCACCAGCTTCATGGCCCAGCCCA	Khan et al. (2012)	[T/C]	0.973	1				< 0.25
MdSNPui05161	CATCCCTGTTATAAGTTCCCAAAGAACTATCCCAAAGCTATAAACGTCAACTTTCTGTGT[A/G]TAATGCCTGTGCTGGATCATCTCCGGCGCCATCCAGCGGTATGTCCCAGTCTCCGGCGTC	Khan et al. (2012)	[A/G]	0.989	1	0.999999	1	0.5	0.418739
MdSNPui05184	CCTAAGTAGTTTTTACTTTCAAGCTTTGACATGCTTTATTATCAGCTAGCTGGCGCCACA[T/C]ATCACTAATGATGACATGATTAACAACTACTAAGTGTGATTTAGGAATAAGATATGATGA	Khan et al. (2012)	[T/C]	0.973	1	0.000249107	0.991803	0.0123967	0.503989
MdSNPui05207	GAACGGTCCAAGCTTTTGATGCTCTGCCAACAACTCCGACAAGTACTGACTGTCAACATC[T/C]GGGGTGCTTCTAATCTGAGGAGAAGCAGCTCTGGCAGGTGAGAAGTTGGGATTATACAAG	Khan et al. (2012)	[T/C]	0.97	1				< 0.25
MdSNPui05222	TCTGCTGAGTTTTCTGCTCCTTCGCGATGCCCTCAACCAAGTCCAAAACCGCGGCCTTCT[T/G]NCTGTCCCTCTCGTCCTCCACAGTCGACTCGCGCCGCTGCTGCTTGCGTGGCTCCGTCGA	Khan et al. (2012)	[T/G]	0.68	1	2.11828e-05	1	0.00819672	0.693795
MdSNPui05223	CGCCACTTACATCGGCGCCCAGCACCGGCTTCCCTTTTGTCGAGTCGAACCCAGTCGGCA[T/C]CCCCAATTTCTTCATCATCTCAATCTCATCCTCGTCCATACCCTCACCACCATCACCATC	Khan et al. (2012)	[T/C]	0.893	1	2.11828e-05	1	0.00819672	0.73735
MdSNPui05224	CACCCTAACTGAAACAGCAAATAAGGGGATTATAAAGCCTAACCAGTAATCTAGCGACTG[A/C]GCTCGGCAGGTAACGGCCGATTAAATCCACCGCGGCGGTTCATATACTGTCTTGGCTGCC	Khan et al. (2012)	[A/C]	0.597	0.5	2.22527e-05	0.991803	0.00826446	0.795755
MdSNPui05246	CTCGTTTGTAACAGCCATTGAATTAAGTATCTCTGCATCAATGGATTCGTCTTCCAAGTC[A/T]ATCACNTCCATCTTCTCCCTAATGCATTGCAGAGCAGCTTAGTNCAGAGAGCAGCAAGGT	Khan et al. (2012)	[A/T]	0.673	1	0.999999	1	0.5	0.422303
MdSNPui05247	CATGGTNAGNAGTTCGGGGCCTTTAATACTGATGAAGTTAGCTTGACATTCATTTGCAAT[T/C]GCCTTGGCCAAAAGAGTTTTCCCACATCCTGGGGGCCCGTAGAAAAGNACNCCTTTAGAA	Khan et al. (2012)	[T/C]	0.942	1				< 0.25
MdSNPui05248	CCCAGAACTGCNTCCCCTCTGNGTAGCAATGGAATCAAGCTCATCAAAGAAAAGGACACA[T/C]GGTGCAGATGNNCGAGCCTTGTCAAAGATTTCTCGCACATTGGCTTCACTCTCACCAAAC	Khan et al. (2012)	[T/C]	0.639	1	0.999999	0.991803	0.5	0.424864
MdSNPui05249	CNGGGTCAATNATGTCAGGTCGGTTTGTGGCCCCAATAATGAAAACAGTCTTTTTTGCTG[A/T]CATGCCATCCATTTCAGTCAGGAGTTGGTTAAGAACACGATCAGCAGCACCACCTGCATC	Khan et al. (2012)	[A/T]	0.997	1				< 0.25
MdSNPui05250	TGTATANCTGGCCAGTGCTCTNANATCNACATCCTTTGAAACAGGTGATTTTCTCAAGCA[A/G]GATTTAAANATTTGGAAACGTGATTCTTCATCTGGAAGAGGAATGTANATCAANTGGTCA	Khan et al. (2012)	[A/G]	0.679	1	0.999999	1	0.5	0.435219
MdSNPui05251	TTCATCGTCAATGTCCTCATCCATAGAATCTGGATTCTCTGCTCTCCTCCTCTCCCGCTC[A/G]ATATCCTTTTCTATATTCTCTCTTATGGCATACTTGCATGACCGCTGGCAGATCTCNGTG	Khan et al. (2012)	[A/G]	0.857	1				< 0.25
MdSNPui05252	GACGGAACTGCCTCCGGAACCATGCCCATGATAATATTAACTATACAAATCGTCTTCATC[A/G]GCAGCACCAGCAGAAGTTGCAAATGCATCAGAGCCNGTNGTCCCAGTTTGTGNATTTTCA	Khan et al. (2012)	[A/G]	0.489	0.5	0.147139	0.92623	0.128319	0.251948
MdSNPui05258	CCTCCTGAGAGTGAGAGCGGAGAGCTGAGCTGAATCGCGCGCTCGGATCTCGTTGATAAG[T/G]CGCTTCCCCAAGCTCGCGATACCTCGACTGCTCGAATTGGCGGCCATACAGTAAAAGACT	Khan et al. (2012)	[T/G]	0.761	1	-0.963623	0.901639	0.490909	0.566421
MdSNPui05260	ATCGCCCGTGGAGGAGCCGTCCTCCCTGCCTGCGGAAGATGTGTGTTCAGCTTCAGGCCC[A/G]AACACCCCCGTGTGGGGNTGTGGAGCCCAGTACTTGTCCGGTTGGGGTGGGATCACATCA	Khan et al. (2012)	[A/G]	0.674	1				< 0.25
MdSNPui05268	GGCAGAATAGGTAGCTCCCAAAAGATTGATCAGGTCTTGTTGTTTGTGTATCTTGTCTCC[T/C]TTGCCCCAGAAGATAACACCAAATAATACTCCAATGCAGATTGTCATGAAAAACCTAATG	Khan et al. (2012)	[T/C]	0.993	1				< 0.25
MdSNPui05273	CAACTCCACATCGAACTGAAGTGTGGCATTCGGAGGAATCGTTGGAGGGGATCCAGACTC[A/G]CCGTAGGCCAACTCAGGCGGTATGGTGAAAACCGCATTTTCGCCCTTCTTCATGGTTTTG	Khan et al. (2012)	[A/G]	0.736	1	-0.256802	0.991803	0.0247934	0.719014
MdSNPui05293	TCCTTGACAAACTCCAAGAACTTAGAGCTGCAGACTACCAAAATGCTCATGATCATGGCC[A/G]TGCTGATGAAATCCAAATCTGTAATTTCATGTCATCTTCCTCGGTCAATTCCTTGAGAAG	Khan et al. (2012)	[A/G]	0.976	1	0.918032	0.959016	0.478633	0.389999
MdSNPui05319	GGCTACATGATCGGTTTTGGTGGTTTTGAGGGGAAGGACAGTAGCTTTGTTAGTTGTCTC[T/G]AAGGCCCTCAACTGAGAAGTACGAGGGTAGAGGAAGTCAGTGGGAAAGAAGTTGTATTGA	Khan et al. (2012)	[T/G]	0.982	1	0.999999	0.991803	0.5	0.442151
MdSNPui05334	CGGCCGTGGCGCCAATGAAAGCACCGGCAAGGAGTCCGACACCGGTCCCGGGTGTCAGTA[T/C]GATGTTGTCTGGAACCCCAGTCAAAATGGTCTTTCCATGAACCACCAGGTTCCCATCATT	Khan et al. (2012)	[T/C]	0.777	1				< 0.25
MdSNPui05335	TTGTACAACGACACCAGAATCCTTGTCTTTATTTTCTATCTGCTGCCAACCGTCATCAAC[A/G]ATTAGGAACCGCGGAGGAGTCCCTCCCTCCGATAAGCTTTTAAGGCCTTGAACCACACCC	Khan et al. (2012)	[A/G]	0.701	1				< 0.25
MdSNPui05336	GAAATCTGCGCTGTGACCGTCATGGTTGATGACTGCCTGCCAAACGAATTTAGAGAGAGA[A/G]AGAGAGAGAAGCTCTGGAAAACCTAAACCCAACAAGTAAATGCGCTTGAAAGCAATAAGC	Khan et al. (2012)	[A/G]	0.853	1				< 0.25
MdSNPui05341	ACCTCTGCTACCGGCATATGCCCAGATTGTACTGCAGGTACCGCAAAACCAGCCCCCACG[A/G]TGTTTGCACTTTCGCTCAAAGGATTTATATGAACGGGCTCATATGCAGTAATCAGCACAT	Khan et al. (2012)	[A/G]	0.767	1	0.000237294	1	0.0122951	0.795294
MdSNPui05342	AACAAACTACAAAATGTCACAACCCATGCCTCTTCCAAAAACCCATCTTATCCTAATTTA[A/G]AGTTTCACCTTCTCTTAAAAATACTGCTGCANTCTGCANATATGAACACACAATACATCT	Khan et al. (2012)	[A/G]	0.817	1				< 0.25
MdSNPui05353	TCAGATAACCATGCTTGACTGCTTCCTCAATTTCATCACCACCCCTCCTCGCAACTTCAT[T/C]TAAAATGTTCTTTGACAAGTTCTCTGCCGCAAACTCAGCAGCTTTTGCACCTCCATGCCC	Khan et al. (2012)	[T/C]	0.985	1				< 0.25
MdSNPui05356	TTGCCCAGCCTGAGGAACAACCCTCTCATGNGAATCAAGCTGGCCTGGATCAGCAGGTAT[A/G]NTTTGCATCACCGTCTGNGTCTCAACAGCAACTATTCCTACAGGGATTCCTCCAAGCTTC	Khan et al. (2012)	[A/G]	0.628	1	0.999999	0.97541	0.5	0.39052
MdSNPui05360	CCGACGCAATCTTTTATAGAAGAAAGATCGAGAACTGTTCCAGTCCAAAACTTCTCTGAT[T/C]ACNCCCTTTGCAGCCATCCTGAGAGAAGTATCGTGCAGTTCCGCAAATCTAGTGGCTATC	Khan et al. (2012)	[T/C]	0.649	1	0.999999	1	0.5	0.423066
MdSNPui05383	TGATTTTTTGTGACGAAAATTGATCTGATCGTCGATAAATAAATGAGCAGAGAGAGGGGG[T/C]GGAGAGGATGAGCGATGACGGGAAAGCTTTGCTGGGAAATTGGGCAGTGTGGAATATGGA	Khan et al. (2012)	[T/C]	0.911	1	0.000130238	0.737705	0.0111111	0.340253
MdSNPui05384	GACCAAGGGGTTCATCTTCATTAACAAGGCGAGAGGCTGGCCTATGCCGCCGGCTGCTCC[A/T]AGTATGGCTACTTTGAAACCAGNGGCGCCGCCCTTGGCGCGGCAATTCAAGCGGCTAACA	Khan et al. (2012)	[A/T]	0.775	1	0	1	0	0.852974
MdSNPui05386	CTTGGATGCAAAGAAGGGAAGTTCAGTCACNTGAGAAGCCAAAAATGCACATTCGACAAC[C/G]CCAGCATCTCCTCGCAAGCCACGGAGGCATGCGTCTGCAAATTTAACAGCAGCATATGCC	Khan et al. (2012)	[C/G]	0.83	1				< 0.25
MdSNPui05387	TCTTCATTTTCTGACGAAAGAAACCCCCTTCTGAATGCTTGCTGCTAGTTCTTTCTTTGC[T/C]TTCTCCAAGCCAGCCCTCTCATACTCATTCAGGGGGCCAAGAGGGTAGATTTCNTCGGCT	Khan et al. (2012)	[T/C]	0.971	1	0.290996	1	0.22541	0.428663
MdSNPui05396	AAGTTTCTAAAGTCTCTCTGAAAGGAGAAGGGAGCTTTGGGAGTAGGTGAGGCTTCCTCA[A/G]TTGGACAGGAAGGGTGGTCAAGANGAAANTGTCAGNCCAATCGAGTTTTTGGTCTTCAGA	Khan et al. (2012)	[A/G]	0.869	1	0.999999	0.991803	0.5	0.425616
MdSNPui05398	TGTTATAATCTCTAGAACGTCTCCAATATTCACAATAAAGGCATCCGGTAGTGGCTTCAC[A/T]GGAACCCAAATCCCATCTTTCTTCACTTGGAGGCCATCCATTTCATTGACTTGTAGGAGG	Khan et al. (2012)	[A/T]	0.848	1				< 0.25
MdSNPui05399	ATAAACCTTTTTATTCTCTTCAGATAGATCTCTCTACTGCTTAACATCATTACTTAATCC[T/G]CAATTCGTCAAGAAAAGACTTTNCATGAAGCTTACGTTCAAAAAAACCTTTGAAATATTC	Khan et al. (2012)	[T/G]	0.573	0.5	0.983739	1	0.495902	0.428065
MdSNPui05429	TCAAGATCCGTTTGGAAGCCATGGATGGACCTCGCAGATCGTACGGATCTAAGGAAGGAA[A/G]GGGGCGTTGCTTTGACAGAGAGGAGAAGAGAGAGAGAAAATGAAGGAACTTTACCCTCGT	Khan et al. (2012)	[A/G]	0.883	1	0.917354	0.95082	0.478448	0.565938
MdSNPui05430	TTCTTTTATACATAACAAGGAATACAAACCGATGTTCCTACACGCCCTCGCGACAAAGCA[T/C]GCTAGCCCATAGCATACTTCTGGGTCCAGCTCCTTGCGGTTGTCTCGTACTTTGACCGGT	Khan et al. (2012)	[T/C]	0.854	1	0.392853	0.959016	0.282051	0.593658
MdSNPui05431	ACTTCCATTGCTGTTGATATTTGGATGAAAGACCTTAGTCCTAAAGGCAACCTTAGGTGG[T/C]TTGAATGGATAATCGGGAGGGAAATGGATGGTAACTAGAAAGACACCCCCTGCATAAGGA	Khan et al. (2012)	[T/C]	0.908	1				< 0.25
MdSNPui05434	AGAGAACGACGGCGAGGACTACATAGCCGTATTCTTTGGGCAGCAATTCGACTGCAGAAG[T/C]CATTTTNTCTTCTTCTCTTCTTCACATGGGTTTAATTTGGACATTGGGGTATCCACCTTT	Khan et al. (2012)	[T/C]	0.729	1				< 0.25
MdSNPui05435	CACACAGTTGAACACTTTTGCATCTTTGTTCTCCGATTCCGACGCATACATGGTCGGATA[T/C]GGCACCTTGTACCTTTTTCTGGCCCTGCCAACTTNGGCGGCCATNCAGAAATTGAGAAAA	Khan et al. (2012)	[T/C]	0.749	1	0.113995	1	0.102459	0.632062
MdSNPui05436	GTCACCGGTGGCGTAGCCNTTGAAGTAGAAATAGCGAGTGAAAGTGAAGAGGAAACCAAG[C/G]GNGGCGGAGATGCAAGGATGCTTAAGACCTCCCAANACCAGAAGCACAAANAACATNGGC	Khan et al. (2012)	[C/G]	0.68	1	0.999999	1	0.5	0.427919
MdSNPui05437	AAGCCCTCCCCCGCCATAAGAGTCTGAGATGAGAGCTTCGTTCAGCTTTTTCTTTATCCT[A/C]GAAGAAGAAGACTGACCCCAAACGAAATTGTGCACCCTATAAGCCCGANTATAGCCAAGA	Khan et al. (2012)	[A/C]	0.947	1				< 0.25
MdSNPui05441	CTCCAAACATGTTCATCAGCATCTCCAAACCGGCATTATTAGGGGCACCTGTAGCACCAC[T/C]GGTCAGAGTTGGATCCTGAGTTGGTTGTTGTCGATTGGGAGAAAATAGTGACTGCTGTAA	Khan et al. (2012)	[T/C]	0.957	1	0.0334117	1	0.487705	0.797408
MdSNPui05444	TAGTTCAGCCAATTTTTCCGGGTCGTTCGAAAAACTACTCTTGACATTCTTTGCGATCTT[T/C]TGAGCATCCTTAAAGTAATCGTGCATAACAAGGTTGGATAAATGAGCTTGGGTTGTAGAT	Khan et al. (2012)	[T/C]	0.897	1				< 0.25
MdSNPui05454	TGCTCTTCTAAAGAATTACATCACACAGGAAGACAGGGAGCGAAAACGAATAAGAACGCC[A/G]AGAACACAACGATCTTTGATTTCGGAAACAAGCTGCTTGTTGAACCCTTTTCCTATTCCT	Khan et al. (2012)	[A/G]	0.982	1	0.049158	1	0.0491803	0.756304
MdSNPui05504	TCCTCCTTCTCTTCCTTCTTCTCCTCAGCCGGGGGAGCCTCTGCAGCAGCCGCTGCACAA[A/C]CTCCAGGAGCAGCAGCAGCAGCTCCACCTCCAATGAAGGCACCACCGCCACCACCACCGC	Khan et al. (2012)	[A/C]	0.511	0.5				< 0.25
MdSNPui05506	TGATTTCCAATGCTTTGCGATGTTCTCTGAGAGCGGGTCGTCGGGGTTTGGGGCACTCAA[A/C]AGTGCCTGAATACTCAAAAGTACAGTTCGGATCTGGAGAGCAGGACTCCACTTGTCTTTC	Khan et al. (2012)	[A/C]	0.933	1				< 0.25
MdSNPui05512	ATGGCTGCAGAGGTAGAAGTCAAACTCTGTTGGATGACAGATTTTGGAGTCCACAACCGT[A/G]CCAGGTAAGATATTTCCACTCCTGTCAACTGCATTACGGTCANTATGNTTGTTGGCAAAC	Khan et al. (2012)	[A/G]	0.984	1				< 0.25
MdSNPui05535	ATATTCATGAAGCGGCAAGCCATATCCGATGGTAAAAGCAGTTCTCCAACCACCAAACAT[A/G]GGGTATCTAGGTTCGATTTCCAGTTCTGTCTTCTTAGAATCACTCCATAAGTTGGATGTT	Khan et al. (2012)	[A/G]	0.973	1	0.00415509	1	0.0204918	0.879135
MdSNPui05631	AGCTTTAACTTGAATTGCTCGNAGCTTTGAGGCTGCAACCATCTTCATTGCCTTTGTGAT[T/C]TTCTGGATATTCTTCACACTCTTCATCCGGTTTCTAACAATTTGAGTTGAAATTGAGCGC	Khan et al. (2012)	[T/C]	0.969	1	0.999999	1	0.5	0.420025
MdSNPui05654	TGAACTACCAGTATCAAATATCACAGTGAACTTCTGAGGGGGAGTGCCAATACCAATCTC[A/G]CCAAAGTATTGAGCATCCATGTAATTCTTGAGAGATACAATATCAATGTCCTCAGAATCA	Khan et al. (2012)	[A/G]	0.983	1	0.0243927	1	0.0327869	0.790765
MdSNPui05658	TTGGCTCACATTCAGAAGCTCGTTGGATGCTGCCTCCTTCATGGAGTTAACCACGTCATC[T/C]TGAGCCTGAAGAACTTTAATACGAGAAGCATTGAGCTGCATCGAGTATTCAATCTTCTTT	Khan et al. (2012)	[T/C]	0.96	1	0.297367	0.95082	0.344828	0.252622
MdSNPui05659	CGGTATTTTAATCTCAAGGCCACATAACTTGGGGTACAAAATAAAAACACAATACAATTC[A/T]TCATCCCATTTATGCAGCAACCTGACCAAAGAGCTTTCTGCGGATCTCTGGAAGTTTTTT	Khan et al. (2012)	[A/T]	0.875	1	3.31805e-07	1	0.00409836	0.854998
MdSNPui05816	AGGTGGTGGTTCTACAGCCCTCGGTGGTGGAATGTTTTCCAGCCCGAGCTTGGCCCAATT[T/C]GGAGTTTCCTTCTCTAATTCAGCCAAGACTTTCCTCTCGAGATCAAAATCGAACTGGAAA	Khan et al. (2012)	[T/C]	0.903	1	-0.273808	1	0.344262	0.395449
MdSNPui05851	ACTATCAACCAAGCATTCGTTGACAAAGTTAAACAAATATTGGACAATTCCCAGCTGAAA[A/G]TCAAGGTGCAAGAGGCNATCACTGCAAAGAAGAGAATAATATTTACNGGCCACTCTACCG	Khan et al. (2012)	[A/G]	0.622	1				< 0.25
MdSNPui05895	ATGAAACTAAAAATCAAGGACATGATAGGAAGTGGAATTAAGAATGGTGCGTAGTAGAAT[T/C]TCTTCACCCCAAAGTAACCAAACATGGTAACTTGGTACAATATCAGAGATGCAATGATTC	Khan et al. (2012)	[T/C]	0.978	1				< 0.25
MdSNPui05924	GACGTCATTGAGCGCCTGACATAGGCCAACAATCTGCTGATCCCATTGCTGCAGCTCTTC[A/C]GAGTCATCCTCAAAATGTATGACAGCTTCCACCTGATCAATAGATCCCCTCATTCTGTCC	Khan et al. (2012)	[A/C]	0.994	1	0.0437007	1	0.045082	0.740419
MdSNPui05925	TTTCCGGCAAGTTGGTGTATATGACTCCGGAGGAGAGTACTTTTGTATCCATGTTTCGGT[A/G]TTAAGTTTGAAGNGNGAGACAAAGACAGCAATAAAAAANNTGCATNCTNTCCAGCTGCTA	Khan et al. (2012)	[A/G]	0.578	0.5	0.874015	0.97541	0.466387	0.483447
MdSNPui05926	CCCATGGTTAATAACCTGAAAAAAACCATAATATTTGCAGGCATCGCCAACTTGCTGCAC[A/G]GTTTGGGCTCTGTTGGGAGAAGCCAGGTCAATAACGGGAATGTTTTCGCATTCAGAGACT	Khan et al. (2012)	[A/G]	0.637	1	0.874015	0.97541	0.466387	0.687918
MdSNPui05931	AATCAATGTCGCCTTGGTGCGGTGCAAAGACATCACATTCTCAAAAAGAATCCAGTAAAA[T/C]AGAAGGTGAATTGACCTTGGGGTTCCAACGGAGTTTAGAATGGTGATGATGGAAGGAATA	Khan et al. (2012)	[T/C]	0.982	1	0.487997	0.762295	0.327957	0.289105
MdSNPui05993	GAAAAAGCCATCCGGATAATGCAAACCACAGGAAGAAAATGGTCGCAAAGCTTCTTCCCA[A/G]CGGGGTCNCCAAGGAATCAGAAAGCTGCTTCCTGTACCTAGGCCAATTTCTGCTGAAATC	Khan et al. (2012)	[A/G]	0.652	1				< 0.25
MdSNPui05994	CGCCTCGAAAAGGAACCGCTCGAATCCGTCGTTGGCGCTCCGCCACGCGTCCTTCGCGAA[A/G]CTTCCTATGTCGCTGCGCCGGAACGCCTGGATGTTCGGCACCTGGCAGTGGCGGNGGCCT	Khan et al. (2012)	[A/G]	0.522	0.5				< 0.25
MdSNPui05997	TGCAGAGCTTCGAGCGACAGCAACGGCACCTTGTGTTTTTTGGCGCAGTACCCGATCTGC[A/G]ACGACCCCTCCTCCGCGAAGAGCCGCCGCATTCCGCCCAAATGGGAGGTGGGTTCTGCCT	Khan et al. (2012)	[A/G]	0.536	0.5	0.388886	0.983607	0.3	0.350123
MdSNPui05998	AGAAAAAGAAGGCGATTTCGAAAGCGTTCTGGAACAGTATAAAATGGATCAAGAACAGAA[T/C]TAGTCTGGGTTTTCCGAACCAGAAATGATCGTCTGACGGCTGCACAACGAGGTCCCCTTC	Khan et al. (2012)	[T/C]	0.964	1	0.34806	1	0.258197	0.550638
MdSNPui06007	CCTCTATGCGTAGCTGAAGGGCCCTCTGAACCTCAAGCTGCTCATGCAGTTGCTTTTGAA[A/C]TTCCATTTGCAGGCGCAGAGCCTCCGTGATGGGAATGCTCCCTTTTNTACGTCCATCACT	Khan et al. (2012)	[A/C]	0.815	1				< 0.25
MdSNPui06010	CACACGCACCCATTACCACCTCCATTCACATGCCCCACATCCGTCGGCGATTTCTCCGGC[A/G]AGGCCTTGGCGGGCTTCTCAGCATCCTTCTGGTTCTCNTCGAATTGCTTGCTCAGAAGAG	Khan et al. (2012)	[A/G]	0.572	0.5	0.676055	0.97541	0.403361	0.545562
MdSNPui06011	AGGAGCCACACTTCCAAGAAGACAAACTTCGAGATCGCTGCTACAGAACTCATCATTACG[C/G]CCAAGACAAGCAAGGATGCTGGAGTCCCACTGAGCCCGACCCATAGGCTCACCCATCACG	Khan et al. (2012)	[C/G]	0.99	1	0.695651	0.959016	0.410256	0.429368
MdSNPui06012	TAAGTTAATGCGGTTTAACAACAGTTCCCGATATCAAAACACACTTACGTATAAACAGAG[T/C]ACGAGCATCCAATGCCCAGGAAGGACACGCTCTCAATTCTCAAGCTCCACGGCCCATGGC	Khan et al. (2012)	[T/C]	0.936	1	0.673757	0.967213	0.402542	0.460882
MdSNPui06038	GAACATCTGTGGAATATGAACATCTGGAAATTACTCCAGGTGAACTCGTAACACGAGTTT[C/G]TTCATTTGAGCATGGAGCCCTTTCTCGATGCCTAGATGTACACCTCCATTTCCAAACACT	Khan et al. (2012)	[C/G]	0.877	1				< 0.25
MdSNPui06069	TAGTACTAAATTCTTGCACGCGAAAAGACATTCCAACTGAGTGCTTAGCTTCTTTTAAGT[T/C]TGTGGTTTTCAGTAGTCCCTTGATGTCCCCAACAATTTTCTCGATAAACACTCCTTCACG	Khan et al. (2012)	[T/C]	0.956	1	-0.276754	0.795082	0.412371	0.289139
MdSNPui06094	GCTTCTGTGGACAGAGATGGCCAAGGTGGTTCGTCAAAACTTGGATCAGCTTTTAGTACA[A/G]CCCGAAAAATGCCAGACTCAGTTCGAGCCCAAAATGGACGGCTNCCACACAAAAGAATGT	Khan et al. (2012)	[A/G]	0.993	1				< 0.25
MdSNPui06097	TCACTCGGTTATAAATTGCAGCTGCTGTGAAAATATAGAGTATTTGCATTCAGGAAACTT[A/G]ATCACTTCCAAGACCACGGTTTTATCGGTCACGAGTCAGGACCACATGGGCAAATCTACA	Khan et al. (2012)	[A/G]	0.978	1	0.0437007	1	0.045082	0.812974
MdSNPui06099	ATTTCATCTTTGTAGATCTCAGGTGCCACATATAAATTTGAAAGGTCAGTGTCAGCCCAA[A/G]GCTGTGCTAGTTTTGCTTTGTTAGGTGAGATTTTTGACAACCGTATCAAGCCAAATCCAG	Khan et al. (2012)	[A/G]	0.996	1				< 0.25
MdSNPui06117	TGGCGTTTCTTTTGTGGGTTGGTTGCCATTTGAACCAAACACAAGCTTTCCAGATTTACG[A/C]GCGGCAAAAGTTGATGACTTAGAATCCTTGGTTCCATTTTCACTGTCGTGTTGGTGCTGC	Khan et al. (2012)	[A/C]	0.973	1				< 0.25
MdSNPui06118	ATTGCCAAAATAACTTGACTTTTCATCTCTCAAAAACTAATTGATGGAAGAAATGCCTTC[A/T]CTCTTTACCTTGTTTTCGATGAAGATACGCCTTTAACCTCACCCTTTCAATGAATACTTC	Khan et al. (2012)	[A/T]	0.885	1				< 0.25
MdSNPui06127	CTCAGACACAAGGCTTTCCAATATCATCGCAGCTTTCCTGCAAACTTCAGGAACTGGATG[C/G]GGTTGCTTGATGACTTTTAACAATCGATCAATGGCCCATCGCTCACTAGCGAGTTTTAGC	Khan et al. (2012)	[C/G]	0.982	1	0.828124	0.959016	0.452991	0.581438
MdSNPui06144	TGAAAGAAGATAGTGTAGCACCACATCGCTTTTATGAAACTCCGAATTGCATTATAAACA[A/C]TAAAGAAATTGCGTGTAGCCGGCAACGCGTGCATGCTCCGGGCATCCATGCATGCAGATG	Khan et al. (2012)	[A/C]	0.985	1	0.273732	0.934426	0.214912	0.440658
MdSNPui06150	NGCAGAGTTAAGATCTTCAGGGATTTGTGGAGGCTTGAATTCCTTGACTGGTGCAATCTT[C/G]CCTTCTTCAACCAGNTTTTCAAATGTTTCCTTGATAGCANTTTCCANAGCTTCATATGAA	Khan et al. (2012)	[C/G]	0.635	1				< 0.25
MdSNPui06152	GAACAGCGCCTGAGTGGTGCGCGAAAAAAGTTGTCCNGTGGCCATGGTTTTCGGGTCAAG[A/G]NAACCTCCGGCTTCTGATTCTGGTTGTGAGAGTGGAATNNGGGATTTGAGGCCGAAATGC	Khan et al. (2012)	[A/G]	0.753	1				< 0.25
MdSNPui06153	CTCNTGACCGAAAAANAGCTTCTGAAATCCCTCAGAACCGGGGTTAATGATTCCAGCAAC[T/C]GANGGTGTNTCCCTCCCGCAAAGGAAGTCAAAATCGAGCATGCGCTGGANTGGGAGCTGC	Khan et al. (2012)	[T/C]	0.582	0.5				< 0.25
MdSNPui06155	AGATCCGGGCCTGTATAGCTTGCAGTGAATAATGTTATCAATTGTTCCAGCAGTGTCACC[A/G]ATCTTAAAAGCTCCAGCTTGAATTCCTCCAACNGTAGCTGGGCCAATGACAACCTTGTTG	Khan et al. (2012)	[A/G]	0.96	1	0.999999	1	0.5	0.430157
MdSNPui06248	CCCTTTTCCACCTCCCTGCCTTCCCCTTTTTCCGCCCTCCATTATTTCTTTCAAAATACA[A/G]AAGTCCACAGTTGCCTGTGCCTCCAATGCAAGTCTGAAAAATGCAGTGCTTCCTAGCAAG	Khan et al. (2012)	[A/G]	0.991	1				< 0.25
MdSNPui06249	GACTTCAGACACTGTCTGTCCAAAGACGAACCAAACAAAAGATTATTCCTCAGTTAACTA[T/C]GAAAAAAGTAGAAATTGCCGAAGCTTAGCAACTGATGTGGAGGTAAGAACATGCAAATGG	Khan et al. (2012)	[T/C]	0.883	1	-0.543513	1	0.340164	0.684345
MdSNPui06251	CCTTGAGCTAACATATCACTTTGCACATCTCCATCATAATTCTTGCATGCCCAAACATAC[C/G]CACCATCACTTTTAAGTGCATAAGCCACCATATCATCAATGAGACGATGCTCATACCATA	Khan et al. (2012)	[C/G]	0.958	1	0.999999	1	0.5	0.419222
MdSNPui06252	ATTTGTACTCGTTTCACCTCCCTTCTGGTGAACCCTGTAATGCCGAGTGACTGTACCGTG[T/G]GCAGCTTCAGCTTCNATAGTCTTTCCATCTGGGCACACCAGTACNGATGTCATCAATCCA	Khan et al. (2012)	[T/G]	0.608	1				< 0.25
MdSNPui06253	CCGATTCCACAGTTCCAATACAAGCTTCCTCGAGTTTTTGAGTGAACTCCAAAAGTCTTG[C/G]ATTGTCATCCAACTTCGCCCTATGTGCTAGGCCTCTTGTCCAAGCAAAGATAGAAGCTAT	Khan et al. (2012)	[C/G]	0.976	1	0.049158	1	0.0491803	0.646506
MdSNPui06254	TCTGAAAACTGCAGTGGTTCCTAGCAAGCAAGCTTAGCTTTCAGTTCCTCGGCCACAGCA[A/T]CAATGAACTCTTCAGTATTCAAGTAGTGGTTCCTAGCCAGCTTGGATCCGTGAAGAATTA	Khan et al. (2012)	[A/T]	0.873	1				< 0.25
MdSNPui06278	TTTTATCTCCGAAAGCTCCTCCACCGAAAACTTTATATTTTCACTCTTGTAAGGTTGAAA[A/C]CGTTTAGCAGATTCTTGCACCAATGCCCCAGTATCAGCACAGATGAAAGATCTTTCAGCC	Khan et al. (2012)	[A/C]	0.982	1				< 0.25
MdSNPui06286	TGAGACCAACTCAGCTTCAACCTCACCAAGTATGGCAGCTACTCTCAGATGATAATTCTT[T/C]TCTCCTTCAACCAGTGCAACAAGCCTCTGGAAAGTTAGTCTTTGCTGCTGTGCTTCCACA	Khan et al. (2012)	[T/C]	0.958	1				< 0.25
MdSNPui06288	CAGAAGCTTGAATATTACTGTCGTTTGTGTGGCATGGCAGCACTTGCTGTTTCTGTGACT[A/C]TGAAGGGTTTTCTAGTAATAGCGTAAGGTGGCCGTTCAAGAGCCTAGCGGATGCTGAAGA	Khan et al. (2012)	[A/C]	0.985	1				< 0.25
MdSNPui06293	TTACAACTGCTTCAAAATTCAATGGAAGTTCAAGTCTCGATTTCTCTTTTCTCCTACAAC[A/C]AACGAAAGACAAAGACCTGCTGCATACAGACTACATACAAATGNGGAGGGGTCACAAACT	Khan et al. (2012)	[A/C]	0.982	1	0.699999	0.97541	0.411765	0.492711
MdSNPui06301	AGCTACGCTTCTCTTCATCAAGAGAACAGCTCCAGCACCATCACTAACTTGACTAGAGTT[A/G]CCAGCAGTGGTGCTCCCATCTTTCTTAAATACAGGCTTCAACTTCGCCAGGTCTGCCAAT	Khan et al. (2012)	[A/G]	0.951	1				< 0.25
MdSNPui06303	TGAATGCGTTCACCATCACACTTTAAATACATAAGAATATTTGCTTCACTATGATTTCTC[A/G]GTATGTCAAACATTATTAAGAGGAATTGCAGAGACAAACTCTGAACATAAGATAAACAAC	Khan et al. (2012)	[A/G]	0.725	1	0.778137	1	0.467213	0.767676
MdSNPui06320	TAATCCAAGATTGAACAAGACGTCCCGGTTCAAAGAAGATGATCGATGATTTACATGACT[C/G]TGCAAGCTGAGGGATTTTCTTCACTGAAACAATCAGGGCGGGTAACACAGTAGCTTCTGT	Khan et al. (2012)	[C/G]	0.997	1	0.112096	0.909836	0.445946	0.325964
MdSNPui06327	AACACCATAATCGTAACCTTTTCCTTTTCCCCCATTGCAGTGAGTAGCGGATGCTTTCAG[A/G]CTCAGATCTGAACCAGAACCTCTCAACTAAAATGACTGAATGGGACTGCCTCACTGAACC	Khan et al. (2012)	[A/G]	0.935	1	0.226501	0.909836	0.184685	0.429694
MdSNPui06329	ACAATCAGGGCGGGTAACACAGTAGCTTCTGTTTCCACCGCCGTAACTGTCATACACAGG[T/C]CTTCCATAGTAACCATCATATTGTATGTATGGGGCAGGCCCACCGCCATAACCATTGTAG	Khan et al. (2012)	[T/C]	0.934	1	0.238563	1	0.192623	0.563103
MdSNPui06330	CTCTCTTTCTCTCTAGATAATCAATTATATAATGGACAGATATACGTGATTGTGACTTGA[T/C]CACCAACATCATCAACCAACTTTATTATTCACTTAACAATATGGCCCTCTGATAATATTA	Khan et al. (2012)	[T/C]	0.917	1	0.0714044	1	0.463115	0.340959
MdSNPui06340	TTCTTTTTCTAGAGGTGCATTGGCTGATGAGTAGTCAATCATCATATCAATGAATCCAAT[T/C]GCTTTTGCAGCACGGCTTCTTAGCGGACCAGCAGATATTGTGTTGACTCTAATTCCCTTT	Khan et al. (2012)	[T/C]	0.995	1	0.422272	0.606557	0.412162	0.662762
MdSNPui06342	CCCAACACCAAGGAGCAGAACAAGGAGGGCAATCTGAATGCTCCTACTGAATTTCTTCGC[T/G]AGGAAAAGGGTCTCCAATAGTACAGTNCAAGGGATGATTGCNAGCTTAGTCATCTGATAA	Khan et al. (2012)	[T/G]	0.95	1	0.373489	0.934426	0.27193	0.344243
MdSNPui06345	AAGTTTTGCGCCATCACGCATGCAAATCTTTGTTCAACTTCCATACAGGGGCAATTTGGG[T/G]AGCAGAATCAGTTCCTACACCGCTTCCGTTTTCCACCCCCATTAGAGGATCAGACTCACC	Khan et al. (2012)	[T/G]	0.898	1	0.515921	0.97541	0.340336	0.458338
MdSNPui06353	TAAGCAACTCTTCTAACTAAAAACGTCTAAGTAATGCAAAAACATTAAATTTCTTTCTAA[T/C]ATCTTTGATCTTATGGGCAATCTTCATCCGAAAAACAAATTGGTTCGAACTAGGGAAGAA	Khan et al. (2012)	[T/C]	0.905	1	0.0378593	1	0.0409836	0.8529
MdSNPui06387	GCTACAAGATGTATGAATCTGGTAGAAAAGTAGTATACTGATGACTGGACCAGTCGATCA[T/G]TCAAGATAAGCGATTCATTCACTCGTATGAAGGAGAAAGGCATTCATCAACCATATCAAC	Khan et al. (2012)	[T/G]	0.984	1	0.0314647	1	0.0368853	0.836717
MdSNPui06455	GTTACTTTCAACTATTTATTCTGACCAAGCTCCAGAACCGGCGAATCCAACGCTCCTCTA[T/C]AATAACTCCTTAACGTGACAATGTTGCGAATGCAACAATTTCTTTAAATACCTTAAAACG	Khan et al. (2012)	[T/C]	0.984	1	-0.134646	0.786885	0.260417	0.644404
MdSNPui06468	ATTGGAAAGAGGAGTATCCACTCTTAAAACGATCCCCGAGTCCCCAACATTTCCATTCCA[T/C]TTGGATCTGCCAACCGATATTGAAGCAAAAGCAGAAGGATGTGCTGTAAATGCACCACCA	Khan et al. (2012)	[T/C]	0.774	1	0.294681	0.811475	0.373737	0.757203
MdSNPui06472	CAATTCTTGGAACCTGGGCACAATTCTTCCTCCTGTAGCTATTGCAATTAGTTCCAACTC[T/C]ACACCACCAACCCATCTGACAGCAGGCAAGTTCCTGTGCATCAACAGGTGATTTGCTTCA	Khan et al. (2012)	[T/C]	0.995	1	0.999999	1	0.5	0.417365
MdSNPui06484	ACAAACTTCTACAGAGCGTTTAACACTCATTATTTTTATTGTTCACACACACAGGCAGGC[A/G]CAGGCCACAGATTATATCTACAAAAGAGCNAAAAAATGTCAGTCCGACGATGACCCTTGG	Khan et al. (2012)	[A/G]	0.983	1				< 0.25
MdSNPui06525	ACCTTGTGTTTGAAACTGTCCTCTAGTTCACCATTCCCCAATAAAGGAGTTCTCAACTCT[T/G]GACAAGTCCCGCCAGTATTCCCAGCTGACAGATCGTTAGAACTCACCGAAAAGGCTAGCA	Khan et al. (2012)	[T/G]	0.974	1				< 0.25
MdSNPui06526	ATATGAAACCTTTTCTGCTACAATTCGATCTCCCACATCCAAAGTCGGATACATTGACAA[C/G]GAAGGAATGAACCTCGGCTCAGCTACGAAACTCCGAAACGCAAGCGACACTGCAATNGCC	Khan et al. (2012)	[C/G]	0.903	1	0.753143	0.991803	0.487603	0.377469
MdSNPui06527	TTTCATCTAATCTCCCCTTCGCTTCTCTGGCTTCCACTCCCAGATTCTCATCCATGTATG[A/C]TTGGTTCAGTATGCTTCGTTGCAGCGGAGAAGTGGAGGTGTGGTGAGATTCATGGTTGCT	Khan et al. (2012)	[A/C]	0.952	1				< 0.25
MdSNPui06546	TGACCTAAGCCTCAACACTTCAAGATTGACTAGCNTTCCGATGTCTGCAGGCAAGGCAGA[T/G]AGCTTATGACAGTTGGTGATGCTAAGCTTCTTAAGGTGAACAAGGTCACAAACGTTGTCA	Khan et al. (2012)	[T/G]	0.89	1				< 0.25
MdSNPui06547	ATCTTTTCCATGCTGCNCATTGCACCAATGTCCTCGGGCAACTCCTTTACGCTAAAGCAA[T/C]CGGATATGTCGAGAAATTTCAAAACTTTAAGGTTCCTAATCGAGCCTGGCAACTCTAACA	Khan et al. (2012)	[T/C]	0.977	1	0.355927	0.983607	0.2625	0.305662
MdSNPui06548	CCTTTATGTGTATGTTTGTGAGAAACGGTAAGAAGGGTTCCCATAAAGTTTTCGTCTCCT[C/G]GTCGCATATCACTTCGTTCAACTGTTCAAGATCCATAACAGAAGCAGGCAGCTCTTTCAG	Khan et al. (2012)	[C/G]	0.848	1	0.272716	0.918033	0.214286	0.455754
MdSNPui06550	AACAGGGGAGCAAGAGCAGAAAGATGCAAAAAAACATCCCAAAAGCCCCATCATCTCCTC[T/C]CATCAGTTATAAGTAATCAAAGCCCNCCTACTCCTAAATCTTAAGAGTCGCCNACNGAGA	Khan et al. (2012)	[T/C]	0.982	1	0.499997	0.737705	0.333333	0.281058
MdSNPui06562	AAACTTGACAAGGTTCCTCATGTCGCTTTGATTAATCCAATGATTCCAATTTCAACTGCT[A/T]NTATAATCTGCTCCAGATAGCAGTTGTTCCAGTTCCTTATCAAAGTCGTCATTGTCATTG	Khan et al. (2012)	[A/T]	0.973	1				< 0.25
MdSNPui06594	CACTTCGCACCTTTCACTATATCTCGGGCGGCACGAAAGCTCTCTCTTCAAGCAAAAAGT[A/G]GGTCTCTAGAAGGCCGGGGATAAGCAGTCACGTTGGCAGCATCGTCAACACTCCTTTTGC	Khan et al. (2012)	[A/G]	0.965	1	0.000237294	1	0.0122951	0.774102
MdSNPui06610	ACTGTTGAGTTCTAATCTCTCCAACTTTGTGAGGTTGGCTATTTGGTCTGGAATGTTGCC[A/G]GAGAAGTTGTTGATGCTTAGATCCAGTTGTTGAAGAAATTGCAATTGGCCAATCNCAAAG	Khan et al. (2012)	[A/G]	0.985	1				< 0.25
MdSNPui06614	TCTTCGGGTGGCGATGCGGTGGGGATTGAAGNGGGGAAGGNGAGTGAAGCAGGAGGTCCT[T/C]CGCAGCACGCAAAGAAGCGAATGCTTCAGAGACNTGACGAAGGGAGAGAGAGAGANAGAA	Khan et al. (2012)	[T/C]	0.72	1	0.515623	0.795082	0.340206	0.438666
MdSNPui06615	CCTCAGGCTTGGGAGTTTTGTTCTCTGTTGTTTCAGGTTTGGAACTTTTGTTCTCTGTTG[A/G]AACTGGCTTTTCGCCAGCAGCAGCAGGNNCATCCTTCTGCGNGGAAGCCATNGNAGCANC	Khan et al. (2012)	[A/G]	0.975	1	0.935999	0.991803	0.483471	0.366197
MdSNPui06616	TTTTCTGAAGTTGGTCTGCCATCTGGTTGAATGAAGGATCCTTTGCTATCTGTTCAGCTA[A/G]TTCCTTAATGCTAGGATCATTCAGCAAGCCAGTCATGGCTGAGAAATCAAAAGGATTGGG	Khan et al. (2012)	[A/G]	0.914	1				< 0.25
MdSNPui06617	AGGTTTCAAAGAAGGATCTTCTTTGATACGTGACATGCGTTCCTCAAGCTGATCTTTGTT[T/C]GANGGATTGGCGAAACTCTCAAGCATGGTATTCATAGATGGATCCTGCATCAATGCANTA	Khan et al. (2012)	[T/C]	0.693	1	0.0168146	1	0.0286885	0.521574
MdSNPui06618	TAGCAGTGTGATGAACAATTGATTCATCCTCATTTCCGGCATCTTCTGCTTCTTCTGGTG[C/G]TTCAGTAGAAGTAGCTGCATCCCCAACTGCAAGACCCATTGCTTCTCCCAACTTCTGCAA	Khan et al. (2012)	[C/G]	0.952	1				< 0.25
MdSNPui06619	ATAATGAAGTGCGGTGTTTTTGTTCTTATCAAGAGCATCGACTCTTGCTCCAGCCTCGAG[A/T]AGAACTTGAGCACACTTCACCTCACCATATCCGCATGCAAAATGTAATGCTGTCCTCCCT	Khan et al. (2012)	[A/T]	0.934	1	0.757049	1	0.479508	0.669062
MdSNPui06651	GCCAACCAGGCTATTTTGAAAATGTTTTTCCTCAAAAGCTTGACCATTATGAAAACGATA[C/G]AGGATCCTTGTTGGAAGAGGAAGTTTCACTTTCAAGATTTTCTCCACCTCTTGTATATNA	Khan et al. (2012)	[C/G]	0.91	1	0.84496	0.97541	0.457983	0.766624
MdSNPui06685	ACTAGTTCTGCTATATCTGGCTGGCTGAGAGCAGTTAAAGACATGATTGTTCCCTGTGAA[T/C]GTCCAACAACAAAGACTTTGGAGCTTGTTGTCAAATATATGCAGCGCATCATTTCTGATA	Khan et al. (2012)	[T/C]	0.889	1				< 0.25
MdSNPui06724	ATATCCGTACGTATGCCTCCTGTTATACTGTAGCAAGCTGGCGTATGTTCGGTCCCAGAT[T/C]CCTATATACAGAGACTCGTCATCAGGACTCATTGATACACCGGATATCTCCCCAAAGAAA	Khan et al. (2012)	[T/C]	0.963	1				< 0.25
MdSNPui06725	TACTTATATAAACTTGTCACAATTCAATTACAACCAAGCAATGGCCAAATCAAATTCCAA[A/C]ACCCATGATCAATAATGCAACACGTAAATATTATACTCCACAATAGCATCATTTGAGGTG	Khan et al. (2012)	[A/C]	0.904	1	0.0437007	1	0.045082	0.717084
MdSNPui06736	AGCGCAAACTCAAATGATCCATCCAGCAATTTTGAGGGTCTAGTTGCTCCTTCCATCTCC[A/G]AACCACCTGAACCATGTGTCGAGGGCCCATGGAACATATCCTCCAATTTTTGTGCTAGGG	Khan et al. (2012)	[A/G]	0.969	1				< 0.25
MdSNPui06752	CCCACAGTTTCCTCTATAGGCACCGAAGAATCCACCCGGTGGTAGTAATACAGATCAATG[T/C]AGTCCACATCAAGACGTTTCAAGCTCCCCTCGCAGGATGAGCGGACATACTCGGGAGTTC	Khan et al. (2012)	[T/C]	0.978	1				< 0.25
MdSNPui06763	CAACTCACTAGGAAGGACAGATGAATCTAATTTCTTCACAGCAAGAACCTTCCCATCATC[A/G]AATTGAGCCCGATAAACGCGTCCAAAAGACCCCTCACCAAGAAGGTTGTCAATGCTAAAG	Khan et al. (2012)	[A/G]	0.842	1				< 0.25
MdSNPui06764	TGGTGAACAAACTTCATGCAAGTACTCTAATGCACGTGCAGTCCCCAAAGCAATCTTGAC[A/C]CGAGAGTTCCATGTCAATGGCTTGTTGTATTCATCTGATAGGTGCAGGAAGTCATGCAGC	Khan et al. (2012)	[A/C]	0.854	1	0.32163	0.92623	0.243363	0.337579
MdSNPui06765	CTTTAGAGTATATTGGCCAGACATGGCAACCTCNGGTGCGCTGTACCCAGATCCTGCATT[A/G]TGGTCCAATGCCTGATCAGCATTGGGGATAGAGCTTGCAAGGCCAGNGTCCGAAAGATGA	Khan et al. (2012)	[A/G]	0.833	1				< 0.25
MdSNPui06766	TCGATATCATGGAGCTGGGGTGTTGCCCATCGAACCAGAGATTGTTCAGACCTAGGCTTC[A/G]AGTTATCAAATGCTTTCCGCCCACTAAGAAGCTCCAGCATAACCACTCCAAAACCATAGA	Khan et al. (2012)	[A/G]	0.974	1				< 0.25
MdSNPui06767	CAACTACGTAAAAATATTAACAGGCGTATACTACCGCTCGGTAGCATGTGGTGTAGCCAG[C/G]GCGAATGTACTCAAAATGTACACGGTTTTCTTGNGGTGTGTCCTCGTGTGTGTCAGCATT	Khan et al. (2012)	[C/G]	0.977	1	0.00415509	1	0.0204918	0.892268
MdSNPui06769	CCCTTTAGATCGCTTGCCACTGGTTTGCTCCAAAGCAGGTTCGTTCTGATCTTCCATGTT[A/G]CCAACAGTTTCATCCATGTGCAGTTTTATTTCACTCTCCTGGGCTTTCTTGTTCTTTTTC	Khan et al. (2012)	[A/G]	0.947	1	-0.347596	1	0.0327869	0.790557
MdSNPui06794	GGGCTCCGAACCCTTGGGACCTAGTGACTTAGCATGTTCTGAAGCGCCGGCCTCTATGTA[T/C]TTCTTTGCATTATCCCATGCGCCTCCAGTGTTGGAAGCAGAAATGGCAATCTGCACACCG	Khan et al. (2012)	[T/C]	0.819	1				< 0.25
MdSNPui06795	CCTGCATGAATCTGCCACATCCTGCACCGGACTGTAAGCATTGCTAGTGTAATACTCTGT[A/G]GTGTATCCAATAACAAGACCAGCCCACAGTCCGATTGATACACAAAAGAAGAGGTACCAG	Khan et al. (2012)	[A/G]	0.954	1	0.935999	0.991803	0.483471	0.502272
MdSNPui06899	ATACGAATATCTCCAGGCAGATTGCCGACGTAGATAGTGCGACTCGATCGACTACTCATC[T/C]TTTACTCCCCTTTAATTCACAGAGATTGCAGGGGAGAGAGAGAGAGAGAGNGAAATGGGT	Khan et al. (2012)	[T/C]	0.987	1				< 0.25
MdSNPui06901	GGCCTTGTCTGCTCCAGCAGCACAATAGTATGGGCCCTGAGGGCCTGGATAGCCACCAAC[A/G]GGCCACCCAAGGGGCCATTTGACATCTTTCTGCAACAAGGTGTACTCCTGTTCAATTCCA	Khan et al. (2012)	[A/G]	0.629	1				< 0.25
MdSNPui06902	ATATAACGAGCAGCCCACAGTTCATCTCCAGCTGATATGCCGACAGAAGGGCCAACTTGA[A/T]ACTCCCACTGGCCAGGCATCACTTCACCGTTTATTCCACTAATGTTAATGCCTGCATAGA	Khan et al. (2012)	[A/T]	0.731	1				< 0.25
MdSNPui06937	GATCAGTNACTGAGACNGANAGGTACGGCTGNGACGACGGAGATCTAGGGCTCTGCGACG[A/G]CCCCGATATGCTTCTCTGCGTGGTAANCATGGCGGCGTTGTGATGAAGGTCGGGTCGGGT	Khan et al. (2012)	[A/G]	0.825	1	0.951999	1	0.487705	0.365615
MdSNPui06938	TTCAAAGAGACGATCCNGTAGCCAANCAAAATCANTGTAACGTCGAATAACAATCTTCTC[T/C]GGCCCTTGGTATTCAGGAAAATTTGTCTTGGTGATCACTCGGTAGGAGATGTATGCCTGG	Khan et al. (2012)	[T/C]	0.973	1	0.000237294	1	0.0122951	0.452372
MdSNPui06939	TTCATGATGTGAAGCTATNCGNTTAACAAATACATCCAATGCTTGACGCCTCATCTCAAT[A/G]AATTCAGCACTGAAACGGAACTTNTCTACNGNACTCTTTTCTGGAAGAGGNGGAATAAAA	Khan et al. (2012)	[A/G]	0.874	1	0.999999	0.991803	0.5	0.376656
MdSNPui06940	TTGTACATCCTTGAAGATTTGCATCAAATCTGCTGGCTTCTTCTTAAAGATACCAGTCTC[A/G]TGAAACCTTAACCTNTCCATTGTCTCTTCATCTGCTTGTAAGAAGGTTCTCAGATCCTCA	Khan et al. (2012)	[A/G]	0.551	0.5				< 0.25
MdSNPui06941	CCTCTTGACAAGACGGTATGCATGCTTCTGGGCTTCAGCCAAGTGGTTTTCAAGCTCAAA[A/G]ATGTAGTGTTTCANCTTCTCATATTCAGGATTTGACTCTTCCACCGGCTTTTCCTTTCCG	Khan et al. (2012)	[A/G]	0.675	1	0.999999	1	0.5	0.426052
MdSNPui06942	CTTAATTGTTTCGGCAAGTTCACACTGTTGCCTGAAGGCATTTGCTCTCTCAGCTATTGT[C/G]GCCTTAATAGATTGCACGGCACGGACATAATCTTTCAACGGTTCTTCAAAATTCATTAAC	Khan et al. (2012)	[C/G]	0.943	1				< 0.25
MdSNPui06951	GAACCTCTATCGAATATCGCATACATAAAACACGTCACATCAGCAGCTGCGTGGAGACTC[C/G]TTTTTTTCTCTCTCTTCTTCTTTGTGTGGTAATAAGGCGCGCTGTTCGACTTCAACAGCC	Khan et al. (2012)	[C/G]	0.977	1	0.00959158	1	0.0245902	0.768018
MdSNPui06957	TCTTCCTTATCCTCCACCCAACCTTCTTCAAGGCTCTCTCCACATCTGCCTCCGAATGTA[A/G]ATACGCCCTCGTTGCCTTCGAAGGCCCCGGGAACAACTCTCCTATCCTCTTTAGCACATC	Khan et al. (2012)	[A/G]	0.684	1				< 0.25
MdSNPui06958	ATACACGAAAAGGATGAGATTCGTGAGAACGTACATGTAAATGAGCTTTACAACCAGTTA[A/G]AGGAAGATCCTAAGAATTTTCGGTATCAGAGCAAAATGCAGAACTCAAATATGGCATTCT	Khan et al. (2012)	[A/G]	0.857	1				< 0.25
MdSNPui07034	AGCACCCGTACCAGACTGCCTNCCGAAAAGTCCATTCAGATTGGGTCCCTGCTTGTGACC[C/G]GCGCCTTTCTCGACGGTATGGCACTGAGCGCACTTGGTCTTGAAGATTTTCTCTCCGGTC	Khan et al. (2012)	[C/G]	0.698	1				< 0.25
MdSNPui07035	TGCAATGAGATCAGCGCGCTCCTGCGGCTTCTTCAATCCAGGGAACACCATCTTGGTTCC[T/G]GGAATGTACTTCTTGGGGTTCAACAAGTAATCATACAAGGTATTTTCCTCCCATGTCACA	Khan et al. (2012)	[T/G]	0.95	1				< 0.25
MdSNPui07037	ACTGGCATTTTTGCCAAATTCACAAGATATAGTCACAGCTTCTAAATTGAATTGAATGTT[T/G]TGTTGCCAATTACAGCAACCTCTTCCTACAAACACAAAAAGCAAGCTAGACATGCAAACA	Khan et al. (2012)	[T/G]	0.971	1	0.0971478	0.959016	0.264957	0.905732
MdSNPui07038	TCCCCCGCTCATTCCTCCCCCGGAGGAGTTCTCAGCTCCGTTGTCGTCGGCGTTCATGTC[A/T]TTGTTGTTGTTGTCGCTAGGATCCGACGGCGCCGGAGCGGGAACAGAAGGCTCGTTGTCA	Khan et al. (2012)	[A/T]	0.888	1	2.11828e-05	1	0.00819672	0.677461
MdSNPui07040	TCTCAGCTGTTCACATCTTTCTTCAATGGCTTTCTTGTCACCAGCCCCATCAAGAATGAC[T/G]GTGTCATCTTTTGATACCGTAATCCTTTTGCATGTTCCNAGTGTTTCTANTCCCACTTTT	Khan et al. (2012)	[T/G]	0.993	1	0.999999	1	0.5	0.411296
MdSNPui07041	GGCATATAGAAGGGCGGCACCACCACCGGCTACAATTCCTTCCTCTACAGCAGCCTTGGT[A/G]GCGTTTAGAGCATCAGTTACTCTATCCTTCTTTTCACTAACTTCCGCTTCGCTAGCTCCA	Khan et al. (2012)	[A/G]	0.971	1				< 0.25
MdSNPui07069	CTTGTTAAAATCTCAACCTTTAGTCCCCTCCTTTGTTTGAACACTGATGAGAATCTTATG[T/C]GACACATGAATCAAAGCAGCAGAAATAATCCTTTGTGGTAAATATTTCAAGTCGAAAACC	Khan et al. (2012)	[T/C]	0.97	1				< 0.25
MdSNPui07075	GAATTAGGAAATAGTAAACTAAATTTTAACCAAGAGATAAGTAAATACTACCCAATGCAT[A/C]ACAAGGAGAATCCGTCAAACATGGTCAGACATGAACAAGGTAAAAGCAAAATCAAAAACT	Khan et al. (2012)	[A/C]	0.968	1				< 0.25
MdSNPui07089	GCCTTGCAAATTCTTGCACATTCTCCTCTCCTCAGGCTCCGCCACTGTCCCAAACCACAA[T/C]GTGTTATCATAAGCTATGATTCCTCCAACCTTCACAAGCTTCATCAGCTGCTTGTGATAT	Khan et al. (2012)	[T/C]	0.962	1	0.436489	0.778689	0.326316	0.272799
MdSNPui07107	CCTCTCTTCAAACGGCAGTGTACTCAGCAAGAGAGCCAGATTGTTTAGGCCCTTCCAAAG[T/C]TTTCTCATGTATGTCTCCATACACTTCATCCCCCTCTTTAAAGTCCTTCACTTTACTGCC	Khan et al. (2012)	[T/C]	0.979	1				< 0.25
MdSNPui07112	TATTCTATCGGTTTTGATCCAATTGCCTGTGATTTATCAGCCACTGGGGATTAACCCAAA[A/G]GGCCAAATTNTTACTACCTTTTTCGATGGGTACGCCCCACTTCTCCTTCCGGTCTCGNTT	Khan et al. (2012)	[A/G]	0.714	1				< 0.25
MdSNPui07113	TACAATCGGAAAAGGATCTTTCTTCCCGCCTACGGAAGACGAATAACTCTACACGCTGTG[A/G]ATGAGCGTCACAAACCTGCGAGCAACCAAGGTGCCAACAACATTCACATTGGAAGCTGAC	Khan et al. (2012)	[A/G]	0.968	1	-0.598061	1	0.102459	0.67568
MdSNPui07119	GGTCATCTTCCCAGATTCGACAGTTCCTACGCAAGATGCTTCAAGTTTCTCTGTAAAATC[T/C]AAGAGTCTGGCATTGCCATCTAACTTTGCCCTGTGTGCAAGACCTCGTGACCATGCAAAG	Khan et al. (2012)	[T/C]	0.965	1	0.27999	0.918033	0.21875	0.382952
MdSNPui07120	TGGGGAGGACTAAGAACAGGAAAAGGATTCGAATTTTAGACAGAGATAAAAGTGGGTTGT[T/G]TTTNGTTTTTGTAGGGGAGATTCCGGAAGCCAAAACAATAATAGTAGTATAAATTATAAA	Khan et al. (2012)	[T/G]	0.544	0.5	0	0.811475	0	0.42672
MdSNPui07122	GGAAGCTGGGTCATCACTATTACCAGGTTTATCTCCTGGAAACTCAACTCTTTGTCTCAG[A/T]ACAAGATATCTTCCATGCATTCTTTTGCCTCCAACATGAACAATCATATCACATTGCAAA	Khan et al. (2012)	[A/T]	0.93	1				< 0.25
MdSNPui07143	GCCCTCTTCTTACGTTGTTGCCTAAACCACTCCTATTATTCAAATCTGCTACCAGAGAAT[A/T]NAGCACTCCCCGTTTGGCTTCTCCAAGTGACAATCCTTGGAAGCTAGNTTTCTGGCATTG	Khan et al. (2012)	[A/T]	0.49	0.5	2.11828e-05	1	0.00819672	0.856636
MdSNPui07144	GGTGTAGATGACCTGGTCCCCTGCCTTGAGCCCTGCCTTTGCTGCATTCCCACCTCCATC[C/G]ACAGCAGTGATGGTAACAGGACCTCCGGGCTTTTGNCCCAAAGTGAGGCCTAAAGGCTTG	Khan et al. (2012)	[C/G]	0.885	1				< 0.25
MdSNPui07145	ATNTTATGTTGCATTCAANTCCGTAATTTCATTCAAACAGATACNAACCTTACTCTCTAA[A/G]AAAGAAAAATGCTACCCTTCTTGAATTGATAATTTAAATCTAAAAACTCCATGTTCTTTC	Khan et al. (2012)	[A/G]	0.571	0.5	-0.0754018	1	0.0163934	0.705645
MdSNPui07165	AACTCCGATGGGAATGAATACAATGCTTACGAGCATGAATGCTGAGATCACCCATCGTGG[A/C]GTNAGAATTGGNTTACACGCTGGAAGTTCCTGCTGAGTAAANCTTGAATACTTGGGTCGC	Khan et al. (2012)	[A/C]	0.584	0.5				< 0.25
MdSNPui07178	GCTTTGTCTCAGAGATCACAGTAAACAGCCTTTAAAACCCTTTTCCAACTCCTGCGCATC[T/C]AAGTTCTTCCCTATGAAAACAATCTTGTTCGTTCTTGGCTCGTTGGGGCCCCACGGCCGA	Khan et al. (2012)	[T/C]	0.993	1	0.00415509	1	0.0204918	0.666233
MdSNPui07193	AGNCGCAGATGAAGCAGGTGCTGNNGNGTCATCACCCTCAGCCTTAGTAGGAGATGCAAG[C/G]AAAACTGTTCCAAAATCCATTACCCTNGAATCGGCAGGTCCNGAAGTAGNNNCAGCTCCC	Khan et al. (2012)	[C/G]	0.947	1	0.999999	0.991803	0.5	0.435264
MdSNPui07194	CGTGNTTCTGCTGACATAAGGGCATCATAATAGTTTGATCTCTCCTCAAAATCTCGATGT[T/C]TAATAACAGTGCCAAAGCCACGTGAAACCACCAACTCAGCAACATTCACACCAGCCTGCT	Khan et al. (2012)	[T/C]	0.949	1	0.999999	0.991803	0.5	0.433009
MdSNPui07197	ACAAATTCAATTTCAGTTCACACATCAAGATGAACTCCCAATACAACTAGGTTTCAACCA[T/C]GGATCAGCTTCAACCTCATCTGCCTACCAAGCAGCAGGAAGCAGCAATCAGTTAATGGTT	Khan et al. (2012)	[T/C]	0.984	1	0.999999	1	0.5	0.399889
MdSNPui07209	GTGACTCTTCTCCTTTGCAACCTGCAACCAAGGCCAGTTTGACTCACAGATATCACTTGG[A/G]GAGTTGCCATCGTTGTCCTTTGCACTCGTGTCGGCATTTTGCTTCACAAGGTATTCAGCA	Khan et al. (2012)	[A/G]	0.989	1				< 0.25
MdSNPui07250	ATGCTGTGTAAATTTAACCACAAGTAACAGAAAGAATTTTAGAATCATCTTCGGTGACTC[A/C]ATGGTTTCGATCAATCAATGCGACTGTTTGCAACAAGGAAGCACGCAGTCCTCCAGAAAC	Khan et al. (2012)	[A/C]	0.985	1				< 0.25
MdSNPui07270	GTCGCCGACTTGTACGGAGACGGCGGCGTCATTGGTCTGGACGAAGCGGTTGACCAGCGA[T/C]GTCGCCGNAATTTTCGGCGACGGAGTTCGGCTGCCGGCGGCTACCAGCTCNTCCGGCGGC	Khan et al. (2012)	[T/C]	0.43	0.5				< 0.25
MdSNPui07327	ATCAGTTATCAAACAATAATATTCCAGAAAGCAATCAAACGTTAAAAATCCAAACAGAAT[A/C]CCATTCGACATCCCCAGACGCAGTACCAAACATACCTCTATCTATGTATTTAACATCCCG	Khan et al. (2012)	[A/C]	0.963	1	-0.169438	0.754098	0.217391	0.732193
MdSNPui07345	CAGAAACAGACTACACAAAATTGGATTGAACAGAAGAAAAAAAGAAGAGAAAATGAAGCA[C/G]CAGCATGGAGGTGGGACTGATCCAACTCTTCCATATATTGTTTCAGGTCGCCGATAAATC	Khan et al. (2012)	[C/G]	0.994	1				< 0.25
MdSNPui07375	TATGCTTGACACGGACCACATTGGATTCCAACTTTCAGGATGAAAATCACTCATAGATAA[A/G]CAAATTTTCTTCTGAGTCATGAATCTTCCATTTGGNGTAGTCATGCTGATTCCTGGCGGT	Khan et al. (2012)	[A/G]	0.826	1				< 0.25
MdSNPui07376	CTCTGGAATAAGCTGCTCGGAAAGCTGCTGCTGCTGGTGGTTATACTTCTCCACATACTC[T/G]GGGAACATTTTCCGGAATGTTGCATTCTTAGAGTTAAATGCAAGAGAAGCTTTTGCCAGA	Khan et al. (2012)	[T/G]	0.994	1	0.00432946	0.991803	0.0206612	0.76323
MdSNPui07380	GGTAAGACTTAACACTGTAAAGAGGTTCTCACAGATAATCATATGCTTTTTACATTCGTA[A/G]AGCCAAAGCAAAAGTCGGACATATAAACAGATGTCCCTAGCTGTAATATCAATCTTGCAT	Khan et al. (2012)	[A/G]	0.99	1				< 0.25
MdSNPui07396	GACAGGCAGGTCATTCATTTCGGATAGAAACGTACTTGTCACCGAGCGCTGGAGATTTTA[A/T]AATTTCATTCATAAGGTTCTTGAACTTAAGGCTGCAATCTCCGCCACTTATACGGTGCAA	Khan et al. (2012)	[A/T]	0.99	1	0.947367	0.606557	0.486486	0.64337
MdSNPui07411	ACCCTGCGAACAGAAAGCTATTCAATAATTCACCACTTCGGAAAGCAATGGTTTATTTGA[A/G]AAGAATGCCTCCAAATTCGCCATTGCTAGATCAGTCACATCCGTGAAACAGTCTGCTGTC	Khan et al. (2012)	[A/G]	0.903	1				< 0.25
MdSNPui07423	CAACACCTCGGCCGCAATCGGGACCGTAGAGTTGACTGGGTTGCTAATCATGTTGATCAG[T/C]GCATTGGGGCAGTACTTAGCGATGGCGGTAGTGAGACCCTTGACGATACCGGCATTAATG	Khan et al. (2012)	[T/C]	0.828	1				< 0.25
MdSNPui07424	TTTCCAGCCTTNGCNTCCACAACTTCCGTTCCTCCATCTTGTGTTCTCTTTGTCAAAGCC[A/T]NNATAACATCATGAGGCAAATTGGCTGTNGGGGTAGCCTGAGAAAAAAGCGGCAGAATGG	Khan et al. (2012)	[A/T]	0.724	1	0.999999	1	0.5	0.451871
MdSNPui07426	CTGTTCAAAGTCCGAGAGATTACCCAACCCCAAAACTTCCTCGACTCCATTCTTTCCAAG[T/C]CTCACCTTAGAAGCAAAGAAAGGAAGTTCAGTGATGCTTGATTGCACAAACGAACATTCC	Khan et al. (2012)	[T/C]	0.793	1				< 0.25
MdSNPui07452	ATACTAAAACTCCTTAAGGACCACTTCTTTTTGTTAAACCTACCATTAATGGAAATATTG[A/T]ACAGGTATACAAGCGATTCAGCTTATGCCAATTCATTTGTTCAACAAATGCAACAAACCA	Khan et al. (2012)	[A/T]	0.874	1				< 0.25
MdSNPui07453	TGTCGCAGAAAAGCTTAAGTTGGTATATGCGTCCTTCATGAACAGTATTGAGTGGACCAA[T/G]TATGGTACCCGTCCAAGAGCGCATGTAAATGTCATCTCCATCATCCATTCCATAGCTTAC	Khan et al. (2012)	[T/G]	0.964	1				< 0.25
MdSNPui07454	TTTCCATGGTGAACTCCCGCTGCCAATTTGCCAGCATTCCAAACTTCTTTACTTCAACCA[T/C]GCCAGTTTCATGGTTGACACAAGCCATTTTGATGCGTGTATGAAATCGTACAGTTGGTGG	Khan et al. (2012)	[T/C]	0.986	1				< 0.25
MdSNPui07495	GTTTGCAAAGCCCACGATTATCCCCGAGGCAAAGATTGCATATCCAGCTCTAAGAGACTC[A/G]GGTGCATGCATCTTCGATGTTGGAACACTCTCCAACTTTGTTTGTAGAATAATTGCAACA	Khan et al. (2012)	[A/G]	0.972	1	0.805969	0.991803	0.446281	0.448214
MdSNPui07503	CACGATCCCTGTGATGAGGACTCCTGGAGCCAGTGGTGATCTTATTGGCTCTTCAAAATA[T/C]GTAAGTTCACTAAGAAGACCAGAAAGCAGTTGTNTAAGCTTTTCAATCTTCTTNTGGGTA	Khan et al. (2012)	[T/C]	0.882	1				< 0.25
MdSNPui07509	ATCATAAGAACGAGGGTATGTTGAGAAAGGCTCACACCAGTCATGGTAGACTCCAATAAG[A/G]CCTCTGTCAAAGATTACAGAAAGCGTTGAGGACTTGCGGGCTGGAACAACATTCATCACC	Khan et al. (2012)	[A/G]	0.919	1				< 0.25
MdSNPui07510	GGAGAATAGGGATTTATACCAACATTTTAATGGAAAACGGCTGTCAGTTGGACACCGAAG[C/G]CAACTGCCAAAAGATTTTCGTTGCAACGAGAACTTTTTCTCGCCCGTGCGATGCTGCTTC	Khan et al. (2012)	[C/G]	0.908	1	0.0012567	1	0.0163934	0.893101
MdSNPui07523	TGCCCCAAACAGATCCGACGGCACTCCCCATTCTTTCCTCACCTTGTTACCCTCATCGCT[C/G]AGTAATGTGAACGGAAGTCTGTTCTTCTTTGCAAACTCCTTGTGNGATGATGGGTCATCA	Khan et al. (2012)	[C/G]	0.98	1	0.0314647	1	0.0368853	0.899092
MdSNPui07548	TCTGACTTGCCCAAGAATCTCTTGTGCTTTTGCACCATAGCCAATCTCCGCACCATCCTT[T/C]GCCCAGTAAGAATTATCTCGAAGCTTCTCATCAATAAATTCCACCTCATCAGCTTTTACC	Khan et al. (2012)	[T/C]	0.963	1				< 0.25
MdSNPui07549	AANAAACTTAACTCATCACATAAATACTTTATAGTACATCCTTCGGACCACAATTTAAGA[A/G]AAAAATACTATCAAAGGACTGGAGCCAGCCTTCCGTGTTTCAGAAGGGAATAAAATGGCA	Khan et al. (2012)	[A/G]	0.955	1				< 0.25
MdSNPui07550	GCATGTATGAGCAGAAGGTAGCCTGTCAGGAGCTCCATAAGCCTTGTGGATCTGAAATTT[T/C]TGAGGACCAGAGATACCTTGCAAAGCCCTGAAACCTTCCAATGGAACCTTTGATGTTCCA	Khan et al. (2012)	[T/C]	0.937	1				< 0.25
MdSNPui07601	AGCCACAGCAGCAGGAGCAGCCTCAAGATCAGCAAGCTTCTCAAACAATGGAACAACCCT[T/C]AGTGGCTNCTTCACACCACATTCACGTTGTAAAAGCTCAACAGCGAGAACATCAGATGGG	Khan et al. (2012)	[T/C]	0.647	1	0.999999	0.983607	0.5	0.405828
MdSNPui07624	ATCCAAGTCCAGGTACTCAAAAACCAGATACAAGCGCTTCTCACTGTGCACTACATCCTG[T/C]AACCTGACAATGTTCCCATGCTGCATTTCTTTCAAGAGGGAAATNTCNCGTATAGCAGTG	Khan et al. (2012)	[T/C]	0.955	1	0.999999	1	0.5	0.408741
MdSNPui07634	GGGCAGTTTTATGGCCGACGTAGTGGTTGGCACAGTGGTGGGTTTAGGATATTCAAACAG[T/C]GAAGGCTTCGCATGTGAAAGGAACTCAAACTTCGGAACTTTCAGGTCCGAGTTCAGTCCT	Khan et al. (2012)	[T/C]	0.983	1	0.830768	0.97541	0.453782	0.513981
MdSNPui07650	TTGTAGCATTGTTGATTGCCCTGGGACCCAATTTTCATTTTGTTTGCCACTCCAAGTGCC[T/C]AAGAGACTGAGGCAAACTTTCCCACACTCGTACAAATTTGGATTCAATCGAAGACCACCT	Khan et al. (2012)	[T/C]	0.919	1	0.724636	0.97541	0.420168	0.727233
MdSNPui07651	TGTGTGCACGATCGCGAAAATGGCCCAAGACAAAGTCCTCAAAATACTTAGGCGGCCTCC[T/G]TAGTGTATATATCATTGTCTTTAGAGATAGAATAAAGGTATCCTCATTGTACTTTTGGGA	Khan et al. (2012)	[T/G]	0.721	1	0.724636	0.97541	0.420168	0.694936
MdSNPui07652	GTATTCATCATCTTAGCTACAGTTGCCCGGAATTGTGAGGAGCCACTTTTTTCTGCATTC[T/G]GGGACGTGATATCAGACCCTACCAAAATGCCCTCAGTATATGCTTTACATGCTGCCAGAA	Khan et al. (2012)	[T/G]	0.947	1	0.724636	0.97541	0.420168	0.708308
MdSNPui07677	TAAGTGAACCGATGCTTTTAAGCTGTTTTTCACGCTTTTGCAAAGAATTTGCATTTTTAT[A/C]CTTTATGATAGGGTCACTGACTTCACCATTCCCAGTGATACGTTGTGAGTGCCAACCCTG	Khan et al. (2012)	[A/C]	0.903	1				< 0.25
MdSNPui07678	CTCAGGTTCTCCACTTATAACCAGTCGCCCAGCTGGATCTGATTGAACACGCACCTCCTC[A/C]CGGAGAAGCCCTGGAACTAAAGCATAGACCTCAAAACAATCTTTAGTTCTCTGCACATTG	Khan et al. (2012)	[A/C]	0.855	1				< 0.25
MdSNPui07684	ATTCTCTCCATCTTACAAGTTTCAGATCACATAAAGTTACAGAGGCTCGGCCTGTTTACA[T/C]GATAAAAGAGAAAGCGATGAACGAAATTGTATGATGCTTGAATACGCTGAACAAACGTGT	Khan et al. (2012)	[T/C]	0.953	1	0.0698456	0.795082	0.175258	0.735678
MdSNPui07702	GCCGGCAGCAATACCCTTCATTGTCAAGATGAGGGTGTCCTCCAGACCAGGCGCGTACTC[A/G]CTTGTCGGGTTCAGCTTCACAAGTTCATTAGCCGGTTTGTTTGATTCGCTGATTTCCTTT	Khan et al. (2012)	[A/G]	0.724	1	0.0693019	1	0.0655738	0.794533
MdSNPui07704	CGTCCATAAGTGCACGCCATTCCGGTTTTGGTGAAACTGGCATATGCATTCCGTGCTCTA[A/G]TGTAGCAGCNGTGAAACGCTGGAGTGTTCTAAAACACAAGAGCTCCTCTCCAAACGACTG	Khan et al. (2012)	[A/G]	0.66	1	0.999999	0.991803	0.5	0.430806
MdSNPui07707	AGCAATACCCTTCATTGTCAAGATGAGGGTGTCCTCCAGACCAGGCGCGTACTCGCTTGT[T/C]GGGTTCAGCTTTACAAGTTCATTAGCCGGCTTGTTTGTTTCGTTGATTTCCTTTGAGATG	Khan et al. (2012)	[T/C]	0.962	1				< 0.25
MdSNPui07746	CACTCTGCCCAACTGCATCATAAACCACATCNAATTTCTCGGGCAGGTCTTCGAAGTTCT[T/C]CTTGGTGTAATCAATAGCCAAATCAGCACCCAAGCTTCTCAAANGATCGAGTTTTTTCGT	Khan et al. (2012)	[T/C]	0.98	1				< 0.25
MdSNPui07750	GGACAAGTGGTTGATCTTCGATTCAGGTTCAAACTCGGTTAGGCAGACTGAGCATTCGTG[T/C]TCCCGCTGCTTGAAGCTACACACAGATTCGAACTGAATTGCTGGGATACTGCTCCTGATC	Khan et al. (2012)	[T/C]	0.84	1	0.0437007	1	0.045082	0.571367
MdSNPui07760	CATACAAAGAAGAGAACCATTAACCCCGCCACGAAATTGGGGTCCTTGTAGGTGCATAAA[A/T]TCATAAGCTTTTATTCGTTTTTGTATCGAGCAGTTGTCTCCTGAGATCGAGACCTCCCAT	Khan et al. (2012)	[A/T]	0.989	1				< 0.25
MdSNPui07778	AGCGGTGCCATGCACGAACAAAGTCGAAAACTGAAGATCAAAAACCGAAAACCAATCAAC[T/C]GATCAAACGTGAGAAGATTGAGAGCTTGAGGTTTTGGGGGTTTGAAGGTTCAGAAATTGT	Khan et al. (2012)	[T/C]	0.946	1	0	1	0	0.862402
MdSNPui07780	AGGTGGACCGGAAACCGGTCCGACCTGGTTCAATAAAGCCTCAAGGGTTATCGAACCGCT[T/G]CCGTCTCGGTCCACCTCGCTCAGCATCAACGTCACCTCCTCTTGACTCGGCGGGTTGTTC	Khan et al. (2012)	[T/G]	0.673	1				< 0.25
MdSNPui07827	GAAGCTCGGTCAGATCAGATGCTACATAAGAGCACTCATAGACATCCCCATCTCCGTCCA[C/G]TGCACGCAGAGATGACTCAACAAATCTAGCCGCTGCATATGCCATTGACAAAGTCGCGGA	Khan et al. (2012)	[C/G]	0.787	1	0.00415509	1	0.0204918	0.561846
MdSNPui07828	GAAAGTACTGATGTAATGCTAAATCCGCATAAAAATATCTGTAAAGCATTCACTGGAATG[A/G]GGTAATAATAGAAGCTTCCGATAATAGCGGCCTAAGCAGTCGCGGTCTGCTTGTTGGCAA	Khan et al. (2012)	[A/G]	0.797	1	0.915253	0.92623	0.477876	0.50619
MdSNPui07829	AAGTTTCCGCAAGAGAAGGCTAATATTCTTCAATCTACAACAACAGAAGCAACTCTATAT[A/T]TCTTCTTCCGAAAATCGCTTCAACACAGATGGCTGAAAGGATATCGACTTCATTCTACAA	Khan et al. (2012)	[A/T]	0.963	1	0.919354	0.97541	0.478992	0.6708
MdSNPui07845	TGGAGGAACAACTACATTACAGACATCTATCAATTTAAAACCCACTCTCCAAGGAACAAA[T/C]ATCCAATGAGCAAAACTGGCAAATTCCATACGTCCCACCCATGACAACCGAGCAACAAAA	Khan et al. (2012)	[T/C]	0.797	1	-0.976217	1	0.057377	0.677011
MdSNPui07859	TAGGAACAGCACCACAAAATCTCGACGTAAGATACTACAGCTCCCTCCTCTCGTGCATCA[A/G]AAGCAAAATTTAATTCCCACAATTTCGTACAGGAATAATTTGTAATAATGTACATAAAAC	Khan et al. (2012)	[A/G]	0.957	1				< 0.25
MdSNPui07861	ATGCTTCAACTTTCATAATTTGAAATTCCAAGAAAAAACTTGGATCCTGTTCCCCTCAAA[A/T]ACTGCTTGGCTANCTCAAAGTTCTGAATAACATATTTACATNAAACCATGAAAATAGAGC	Khan et al. (2012)	[A/T]	0.623	1				< 0.25
MdSNPui07862	AAAGGGTCGGATCAAGCTACACTAATGAACTAAAGGACCATAATGGCATATGAAGCTGCA[A/G]AGGATTGAGGACAGGAGAACTGCCATTGATAGATCATCCGTGCGGGTAGTGCTGCGAGGA	Khan et al. (2012)	[A/G]	0.908	1				< 0.25
MdSNPui07863	TTGCTTAAAATTCACAAATTTGCACAAACCCTTATTCTTCTTCTTCATCTTCTTCGTCTT[C/G]TTCTTGTTCCAGCCACCCAAAGCTAGTTTAATTCTAACCTTATGAATCCTACTACAAAGA	Khan et al. (2012)	[C/G]	0.996	1	0	1	0	0.445189
MdSNPui07865	CAATGATCCAATGGAAGTCGAAGCAGCCTGGACAGACAAATTTGGTTTCTTTGGTAAGGA[A/G]GAATTGAGGCATGCAAAGCTGTTGGATTGCATTGCTNTCAAGGGAAACAAATAATTGGGT	Khan et al. (2012)	[A/G]	0.981	1				< 0.25
MdSNPui07902	TCCTTGTTGGCCTTCTTCATGGCCTCAAAGTACTCCATTTGCGTGTCTATGATCAAGTCC[T/C]TGGAAGCAANGCAGAGAAGGAACGGCGGAAGCTTCAGATTANCCAACGGTNGGGCCTCGG	Khan et al. (2012)	[T/C]	0.421	0.5	0.999999	0.991803	0.5	0.385443
MdSNPui07913	TAATGGTTCCAAGGCGATTAGTTAAGGCAGTTGAATCTGCAGTTGATAACCACCGCACCG[T/C]ACTTGCCACTTGAGAATAATAGAATGATTTCCCAGTTTTCTTATACTTGTTGTAACACTC	Khan et al. (2012)	[T/C]	0.991	1				< 0.25
MdSNPui07915	CATCCAAGCACGTCTCCTGATCCGTCACGGCGCTGCTTATCCACGTCTGTATGTCCTTCA[A/C]TTTGTCTCCAGTCAACGCCTTCTCTCCCGGGTCCACCCTCATCGCCGACGCCGAGTCGTT	Khan et al. (2012)	[A/C]	0.975	1	0.830768	0.97541	0.453782	0.442162
MdSNPui07918	AACAAGAGAATCATGTCCAAGTCGAGAACCCTTCCTTGCTTCGGCAAAATACTTGGGCAC[A/G]TTAGACATGCTTTCCATGCCACCAGCCACAACAACGTCATTGATACCCAACTGAATGCTC	Khan et al. (2012)	[A/G]	0.83	1	-0.296176	0.680328	0.23494	0.729561
MdSNPui07958	GGTTTCACCTGTCACAAGATGCTCAACAACCGTTGACATTAATGATACAACCTCTGTGTT[A/T]CTCAAGGAGGCAAGTGCGACACAGGCTCGGGAAAGCANAAAATCCCCNGCTAAAACAGCT	Khan et al. (2012)	[A/T]	0.969	1				< 0.25
MdSNPui07967	GCTGTGGCTGACCCTTTCGTCTGAATGAAAGGGTTTGGGTTGCTTTGGCCGCGGTCTTTG[A/G]ATTGGTGGTGAGACCTGTGTGACAGCAGGAGGAGTTGAAGCCAANGGTGCATATATTCCA	Khan et al. (2012)	[A/G]	0.771	1				< 0.25
MdSNPui08008	ACTCGGTTGGCTTGACTTATCAGGGCTCCCTTCTCTTGAGCTACCTAAACTTGTCACCAA[A/T]GAAGATGCATTGGAAAAATGAGCAGCCCCCATTTTGCCAGAGTCCTCTGCCTCGGCTTGA	Khan et al. (2012)	[A/T]	0.974	1				< 0.25
MdSNPui08030	GTTGTCATTGGTGACAACGTCAAGTCTAGGGCCAGGAAACTGGCCATTGATGAGAATTAC[T/C]TGTTGAGGAACACCAAGAGGAGAAAGAGTCCCATAAGTCACAGTCCAAGTGTAGAACTTA	Khan et al. (2012)	[T/C]	0.929	1				< 0.25
MdSNPui08064	TTTTTTTTTTTTTTTTTTTTTTTTTTTTTTTTTAAAAATAAAATACGGATCTCATTGAAT[T/C]ATGAATTTCTCAATCAACACCATCTTGAATCCGATAAAACACCAAATTCGAAAACAAACG	Khan et al. (2012)	[T/C]	0.902	1	0.282041	0.819672	0.22	0.759315
MdSNPui08087	ATGATGGCAAGATTTGATATGAGCTCGTTCNTACTGAGATTTGTCCCGGACATCAATGAC[A/T]GTATATCCCTCNACTGCAANAAGTTCTTTTGCTTCTTCTGCACTTACAAAATTCACTTCT	Khan et al. (2012)	[A/T]	0.594	0.5	0.999999	1	0.5	0.434311
MdSNPui08125	AGTTAAACTTGCTGCCATCAAAGGGCTGGAGGACCTTATCAACTCGAAACTCTGTTGGCC[T/G]CTTCTTAAGATGGCGACCCTCATTCAGCTGGGCTATGAAACCAAATTGCCCTGGGATCAC	Khan et al. (2012)	[T/G]	0.836	1	0.816793	0.97541	0.44958	0.358326
MdSNPui08126	AATCCTTTGAGGCAATCGCTCAAGAATGTGAGGAATCAACAGCACATGGCCATATTCAAT[T/C]GGACTGACATTAATGGCCACAACGCTCGGAGAACTTTCAACATCAATGGGTGCGCTGGGG	Khan et al. (2012)	[T/C]	0.887	1				< 0.25
MdSNPui08131	CCCCATAATGTCAGCTGGTGACAAGTAACCCCATGCCAAAACTCCTACCAAAAGGACTAC[A/G]AAAGGGTAAATCATTGCCAGTGCCAATAGCATACTTGCTTTCCTTGCTTGAACAACCTTA	Khan et al. (2012)	[A/G]	0.978	1				< 0.25
MdSNPui08142	CACCATTTCCGCTCGCGCTCCATTCCTGTAGGATTGCTTTTTTAAAAGCAGCAGTGAGAT[T/G]GGTGCACCCTTCCATATGAATCCTTATCATATTGTTTAACGACTTATCCAAGCCTAGAAT	Khan et al. (2012)	[T/G]	0.966	1				< 0.25
MdSNPui08160	TCTTCAGCTTTGTGGAACCCCAGCCAATGTCTCTCCCCGAATCTTCCACAAACTCTTCAG[T/C]TATTCTGAGACTTGGGTAGTTTTTTTCCCAGTGAGATGCTATTTCTGCTGAAGANAAATA	Khan et al. (2012)	[T/C]	0.976	1				< 0.25
MdSNPui08161	CTTCGAACTTCTTAANTGCTGCAATTGACTGATCACTGATCAGAGGCAAGTTATTTATTT[C/G]TCATTGGTCATTACTTGGGTACAACAGTATTTTGGCTGNAACCCATCTTTTGGGCCCACT	Khan et al. (2012)	[C/G]	0.934	1	-0.25222	0.811475	0.489899	0.56908
MdSNPui08179	TACTTGATACAATAGCAAAAATTATAGGGAACAAATAGAAACTTAACTTATCATGTCAGC[T/C]TAGAGAACTAAAGATAACTCACATGGCAACCAGTCATCACGACCGTGAAGGGAACCTTTG	Khan et al. (2012)	[T/C]	0.678	1				< 0.25
MdSNPui08224	AATATTGAGCAATTTCATTTCAATCACGCCACCGAGATCATATGCCATTAAAAATCAAGA[A/C]ACTAGATTCAAGTACTTCCTACAATATCGTTCGGAAATCATATCTGGAACGATCAAACGA	Khan et al. (2012)	[A/C]	0.732	1	0.253873	0.991803	0.202479	0.788599
MdSNPui08272	TTCACAAGGTAAAATATTCTTCAAGCATTTGAAATTGGGAACGATCTACACATTTGCTCA[A/G]AGCAAATAGCTTTGATGATACACAACTGACACTGATACATCACTTAGCCTTGAAACCCCA	Khan et al. (2012)	[A/G]	0.972	1				< 0.25
MdSNPui08297	AAAACGAATATTGTGCTCCACAAACTTCAACTTAAAATCAAGACTTGCAAATCTCTGAGT[T/C]AACTCAAATTCATCCCTGAGATATTCCCATATCTGAGCATATTTGGCATCCTTCCAGGCA	Khan et al. (2012)	[T/C]	0.873	1	0.999999	0.983607	0.5	0.427214
MdSNPui08310	TGCTCAGCCAGAAACTCGCTCTCGATAAAATCCATCAATTGGGGATCATTGTTCTGGTCT[C/G]CAACCTTATGCAAGTTCAAGAGTTTTTCATTTGTCAGCTTCTCCAAAGACAATGCTAACT	Khan et al. (2012)	[C/G]	0.981	1				< 0.25
MdSNPui08350	GTCTTCTGGAAACGCACCCAAATCCAAGAAACATGATTTAACTTTTTTGGATAAGCAGTC[A/G]AGANTCGTTGCCATACGTTTAAGTAGATTGTTCTCATGGGACTCACAAAAAGCTTCCCCT	Khan et al. (2012)	[A/G]	0.612	1	0.833332	0.991803	0.454545	0.391804
MdSNPui08351	TCCCTCAGCACATCATGTTGTGTAACAGATATGTCATAGCAACTGCTATATATGTCTCCA[A/T]CTCTTGCATCTTTCACCAGGGTGAGGAGATTTTTGTTNGAAAGCTCAACAAGAATAGCAA	Khan et al. (2012)	[A/T]	0.967	1				< 0.25
MdSNPui08354	ACACCAGCAAATTCTTCTCCATCTTGAGTATTTCAAAATATTCATGTCAAGCAACCGGGC[T/C]ACCAATGGACACTCTTATACCATTGATCCTATCTCTAAGGAGTACATCAAGGAGATTTAC	Khan et al. (2012)	[T/C]	0.979	1				< 0.25
MdSNPui08356	GTGCTCTCTTGGATGAACATACATACATAGATTTAAAACATCAACCTTCATTCAGTTTTC[A/T]GTACCATTGGCCTTGTTCCCAGACCAGAACCGATCCCTTCGAACTTCCCTCGCTCGCTTC	Khan et al. (2012)	[A/T]	0.989	1				< 0.25
MdSNPui08364	ACGATGCTCACACAACCATATTCCCTGCCAAGTTCCCATGTTGAGTTTTCCATTTGTAAT[T/G]GGAACCGTCAGAGTGCAGCCAAACATTGATGATTTAATATGTGCTGGCATGTCATCTGGG	Khan et al. (2012)	[T/G]	0.969	1				< 0.25
MdSNPui08379	ACCAGCTACCAAAAATATAATTAGAGTACAACAGATCACCAACCGCTCCAAGTTTGCTTT[A/C]AGATATTGAGTAATGTTGTGGATGAGTTTCTAAGTCTCGAAACCGGCACTGGAAATGTTC	Khan et al. (2012)	[A/C]	0.982	1	0.049158	1	0.0491803	0.887355
MdSNPui08382	TTAAAATGCTTAACTGGTGTGTATTTTTCTTTCCCTCCTTAATCTTCACACATTACGAAC[A/C]GGAAGTTGCAGTCAGTTCACCGGTGTTAAGTGCCAGCAGCGCTGCTGCCCATGGAGGCCT	Khan et al. (2012)	[A/C]	0.997	1				< 0.25
MdSNPui08384	GATCCACACCAACAGCAGCAAAACTCCTGAAAACACCAANAATAGGAAGTCCCTTCTGCA[A/T]AGCTAAACTTCTCTTCATAAGGAGGACTGCTCCAGCACCGTCACTCACCTGGCTAGCATT	Khan et al. (2012)	[A/T]	0.662	1	0.768115	1	0.434426	0.470481
MdSNPui08402	TCCTGATGTTTTTGGTTCTGATGCTCTGGCGAGTGGGCTTCACAACGAGCTTTGTTCCGG[A/T]GAGGGAGCTTCCGCCGAGGCCGTTAATGGCTGCAGGTTGAACAGCTGCTAGGGTTGCCAA	Khan et al. (2012)	[A/T]	0.696	1	0.572648	0.754098	0.36413	0.312653
MdSNPui08414	TTGCTGAGGATATGAAAGGTTTTCGGGTGGTTTGGCGAAGTCAGCAACATTAGCTATGCT[A/G]ATTCCCCATTTAAATGTGGGAGCCCAAAAGTGAATGGTTTTAGGACCGGCCGGGTGATTC	Khan et al. (2012)	[A/G]	0.977	1	0.297864	1	0.229508	0.685257
MdSNPui08430	TGGGCTCCCTGGCGCCTTCACCGGCGTTTGTTCTGTGCAACACGTGCCTAGTTACAAGAA[C/G]CAGATTGATAAGTTTAAGGCCAAAGGGGTNGATTCTGTGATTTGNGTAGCTGTGAATGAT	Khan et al. (2012)	[C/G]	0.969	1	0.0243927	1	0.0327869	0.744785
MdSNPui08433	CATTGATGCACAACCTCCCTCCTGAGATAGAACCCAGAAACAAAACCATTGAAACAAAAT[T/C]AACTCTCCTCAGTTTTCGGTAGGCCTTTAAACTTGAAGTTGTCTGCATATGCCTTCACCC	Khan et al. (2012)	[T/C]	0.959	1	0.35555	1	0.262295	0.7467
MdSNPui08467	AAAGTTTGATCACACATCCCAGCTCCTCTCTTATTTTCATAACCTGGATAATCCCATATC[A/G]AGAATTGTTCTTCATGAACCAAATATAATCCAGCCATATAAGCTAACTCCACTATTTTCC	Khan et al. (2012)	[A/G]	0.84	1				< 0.25
MdSNPui08468	AAGCTTGGTCCTTGATTTTCTACTAAAAATCATATACAACAAAAAGCTAGGTTCTGCCAA[A/G]ATGATCACTTTCAAAACTAAGCTGGTAAGTAAAGCTTCTGAAGTTATAGGGAAAGAAACA	Khan et al. (2012)	[A/G]	0.748	1				< 0.25
MdSNPui08500	GACTTGGTGATGGTGTATGGCTTCCGGACCTTCTTCCCCGACCCGTCTGAGGACGGCTTC[A/G]ACACCGTGCCCATTGACGATTGGGGGTTGGTGGAGGCAGTGGAGTTCATGTGACTGAATG	Khan et al. (2012)	[A/G]	0.555	0.5	0.0243927	1	0.0327869	0.570803
MdSNPui08501	GCTCTTTTGAACTTTCAAGAAGTACTTCTGGGCGTGACTCCTAATCTGAATAACCGTTTT[T/C]GAACCTACAAAATCTTCGATTTTCTTCCAGTCTCTATCAAACAGTTGAAGAGCTTCGAGG	Khan et al. (2012)	[T/C]	0.866	1				< 0.25
MdSNPui08513	ATTTGTGGCTGATACATGCCCGACATGCTACAACCTTCGCCTCCATCTACAATTAAATTT[A/T]GTCGCATCATCACCCTGCTGCCTATTACAAAACTTCATTGCCTTCAAAACATAGTTGTCA	Khan et al. (2012)	[A/T]	0.948	1				< 0.25
MdSNPui08552	ATCCACAGTTGTTGGCACAAAGCTTGGGAGCTTCAGGAGGAGCTTGGCATCCTGTCTCAT[T/C]GTGCTCCATTTTCTTAGAATTTCCTGTTCGCAGAGGAACCAACCTCTTCAAAGTAGCTCC	Khan et al. (2012)	[T/C]	0.987	1	0.437034	0.795082	0.304124	0.269877
MdSNPui08596	CTACCCATTTCTGTGGCTTCTCAAACTCGATAGTGGTTGGATTGGAGGCTAACGCTTCTT[T/C]TAGACTCTCAGCTTCAAAACTTTCTGCTAACACTCTGTCCAGTCTCAGCTTCATAAACGT	Khan et al. (2012)	[T/C]	0.995	1	0.35555	1	0.262295	0.525855
MdSNPui08615	TTTGATCTTGCAGGGAGCTTTAAATCTTCCCATCCTTCATCGTCCAACTTAGAGAAGTAC[T/C]GCTCGACCATATGGTCAGTGACGAGCTCCAATTTAGAAGGCTCCCACTTTGGGTTCTTGT	Khan et al. (2012)	[T/C]	0.99	1	0.63553	0.770492	0.446808	0.326195
MdSNPui08620	ATATTTCCCAACCAAGTACTTGATTATGTCATCTGATTCATACATTGAAACTCCAGTGTT[T/C]GGATCCACCATGTAAGGGAACTGCTGTTTTCCGCCCATCTCAGCAACCTTGCGACGAAAG	Khan et al. (2012)	[T/C]	0.988	1				< 0.25
MdSNPui08652	AGAAGGAAACAGCAACATTTGACGGGCATCCTTAATAGAGAGTGAATCATATGCCTTCTC[A/G]CTGCATCCGGCTATCTCATCCCTGACTGTTTTAGCCAGTAGATCCATGAAATAAACATAA	Khan et al. (2012)	[A/G]	0.99	1	0.762962	0.97541	0.432773	0.698875
MdSNPui08654	CGCCTGGCCTTGCAGCCTCAACAGCTGTCTCAAGGTTGGGGAAAACCCCAGGCTCCAAAA[C/G]ATCNTTGACAGACCGGTCAACTCGCAGCCACAAGCGAGGGTGACATGCCAAGTAAAGCCA	Khan et al. (2012)	[C/G]	0.639	1	0.0243927	1	0.0327869	0.83619
MdSNPui08655	ACTTTACAAGCGCCCAGTAAGAAAATCAAGACATTACTGGTGCTCTACGTCAAACCAGAA[A/G]AAGATCGACGTCCGAGCATAAATAACTCGAACTCGCTGCAAGGTCAAGTCTCCGCTAGTC	Khan et al. (2012)	[A/G]	0.892	1				< 0.25
MdSNPui08661	CATTAAGTGTCAAAGTGTTAGTTTGATCAACGTTCAGTGCAGTTGTCGACTCTGAAATAG[C/G]TCCTGTTTTAAACTTGTGTTTTGGCTTAGCATGGATTCCAGTATAAAGCCTTGCATGTCT	Khan et al. (2012)	[C/G]	0.902	1				< 0.25
MdSNPui08688	GACTACACAGAACTCAAGTTGGTTCAGCATGTCAATGGTGGCATCCAGGTCACCCCTATT[T/C]GCCAAATAAACATCACTAAGGGACTGATCAGATATACCAGGAAATGACAGTCCGAGAAAT	Khan et al. (2012)	[T/C]	0.985	1	0.805969	0.991803	0.446281	0.490723
MdSNPui08734	AGAAGATTCCTTGGCTTTCAANATTTGCTGTTTTACCTTTTCAACCTCACCCTCCAAATC[T/C]NCAACCGGAGTCTTCACATNGANAGGCTNNTCTTTTGGTTTCATGTTCTTTTTCTTCTTT	Khan et al. (2012)	[T/C]	0.748	1				< 0.25
MdSNPui08737	GCTTTGTTTGATTTGTTGCTCCAATGCCACAATTCTAGTTTTGGCTGCTGAATCAGGTGT[T/C]TTCCCTGCCTTTGCTATCTCCAACTTCAGTAGCTCAATCTTGTCCTTCAGGTCTGTCGAA	Khan et al. (2012)	[T/C]	0.807	1	0.0314647	1	0.0368853	0.567828
MdSNPui08771	GGAGATGGTGGTGGTGGTGGTGGTGATGGTGGTGGAGGTGGTGGTGGCGGTGGTGACGGC[T/G]GCGCAGGAGGTGGGGGTGGAGAGGCTGGGGAAGGTGCAGATGACTCTTTGGTAGGATATG	Khan et al. (2012)	[T/G]	0.401	0.5				< 0.25
MdSNPui08778	TGGAAGCAGTGCAACAGCTCCGTGCTCCGAATTTGAGTACTTGCTGTACACACCTTGAAG[T/C]TTACTTTTTGTTGCCATTGCGTGCAAGCTCGCCAATAGTTTGGAACAATCTCTGAGCTGA	Khan et al. (2012)	[T/C]	0.98	1	0.000237294	1	0.0122951	0.886709
MdSNPui08785	AAAAAATGAAAATCAGAACGTTATTTCTCTGCTCGTAAGGGAAGTTGCTGGGTACTCTGC[A/G]ACTTATTTAGGAGTAATGTCGACACCCTTGATAACAAGCCCTTTCTTCCATTTCCCAACA	Khan et al. (2012)	[A/G]	0.971	1	0.100209	1	0.479508	0.924392
MdSNPui08786	GTTACTTTCAAAGGGTACCAGCGCCAGTAACGACGGTCTCCACTCCAAATGATTGTGAGA[T/C]CTCTTGCATACAACATAAAACAGTTCTTGCCATCCTCATCAACCCAATAACTTTTCTTTT	Khan et al. (2012)	[T/C]	0.968	1				< 0.25
MdSNPui08799	ATGAAACTAATGCCTCATAAGAAAACAGCAAAAAGTCCCCAAAAAGCAACCTTACTTCTC[A/G]GAAGAATTAGGCCCCCTCTTCTTCCCGAATCCAACAACGGCGGTGACGAATCTCCGGTTG	Khan et al. (2012)	[A/G]	0.919	1	0.0849285	0.729508	0.0786517	0.569763
MdSNPui08800	ACCAGATCAAAACTTAAATTACGAACAATATTGAACAATCACATGCTCAAAGACTCAAAA[T/G]TAGCAGATATTAATAAGCATTTACCAATCCGGAAATCAAAACGTGCTTCGATTTAGAACG	Khan et al. (2012)	[T/G]	0.919	1	0.251268	1	0.20082	0.752985
MdSNPui08836	TTGGTATCTCCGCTGCGTACTGATGAAGGAGACAATGCAGGTGGAAAATTGAGGGAGCTG[C/G]TGAGGGTTGCTTAAATACAAGTGCACATCATTTAATGCGGCGATGACTACCANGAAAACA	Khan et al. (2012)	[C/G]	0.982	1	0.830768	0.97541	0.453782	0.676315
MdSNPui08837	CATACCTCTGGCATTCTCGCTATGACCCACGTCCTCAAAATCATCAGTTGCATCCTTCCC[T/C]GTTGCTGACACCAAAACATCATCACCACCAGGATGGTCCTCCAAGAACCTGGTCACATCA	Khan et al. (2012)	[T/C]	0.873	1				< 0.25
MdSNPui08838	GAAGTTTGATGATAAACTCTGAAGTCTTGTCCTGATTGTAATTAGGCTGCTTCGGCGGAG[T/C]ATATGTGGTACTTTTGGGGATAGTAGAGGCATCAATCTCTCCCACGTAGAAGTCCTTCAA	Khan et al. (2012)	[T/C]	0.979	1	0.830768	0.97541	0.453782	0.647413
MdSNPui08844	CCGTTGATTCTCTCCGGCACTGGCCCACTGAATGCAAACAATTCTGAAAACTTTGTGCTA[A/G]CCTTGCCGGGAGAAGGAGAAGGTGTANGACGTGATGAACTTTTTGATGCCTCTGTAATTG	Khan et al. (2012)	[A/G]	0.968	1				< 0.25
MdSNPui08845	TCTGCCGTTGATCCTCTCCGGCACTGGCCCACTGAATGCAAACAAGTCTGAAAACTTTGT[C/G]CTAGCCTTGCCNGGAGAAGGTGTAGGAGGTGGTGGTGGTGGATATTTTGATGCATTTGTA	Khan et al. (2012)	[C/G]	0.565	0.5				< 0.25
MdSNPui08875	TGTTGTCAGATGCGGACCTCATGTTCCACACAAGTATAAGTATATATCCAGCAATCCTCT[T/C]TGTCATTCCCGTCGTCAGTCCCTTCAGCATCTCATTGATCATCTTGAGAAGCACTTCATT	Khan et al. (2012)	[T/C]	0.663	1	-0.237816	0.754098	0.413044	0.327032
MdSNPui08877	TTCATCAAATCAGTCGGTTGACACTGAAGACCTGTTACAGCTCTGCAGAACAAATCGACA[A/G]CGTGCATTCCAGTGTATGCAAGATGCCCTGCAAAGAGCATTGTAACCATCCCTCGACCCT	Khan et al. (2012)	[A/G]	0.86	1	0.403979	0.991803	0.367769	0.660281
MdSNPui08878	CGATTGTAGATTACCGAACATTTGACTGTCAAACAGTCTTGCATACTGGAACGTCCGTCT[T/C]TTTTTGTCTTCTTCCTCCGACCCTATATATGATTCAATTATAATTCTTAGCTCGTCAAGA	Khan et al. (2012)	[T/C]	0.88	1	0.0693019	1	0.0655738	0.682923
MdSNPui08896	TCACCTTCCCTTTGACCGCATCAGCCTTGAACGGCGACTCCATCTCTCTCTCTCTCTCTC[T/G]CTCTCTCTCTCTCGCTTCTCTGGAGCTCTTGTTTTCCTACAGACTTGCCTGATGAATGCC	Khan et al. (2012)	[T/G]	0.964	1				< 0.25
MdSNPui08898	AGGCATGTAATCTCTAGCTTTGCTATTTATCTCTGTTGGTGCAAGTTTACTCATGCCAGG[T/C]GTATCACCAATGGGACCCGGTGCTATTCCATTGACCCTAATGTCGTAGTCAGTTCCCCAC	Khan et al. (2012)	[T/C]	0.892	1	0.999999	1	0.5	0.447616
MdSNPui08917	TTTTGGAGGGGCAGGNGGAGCAGTATCAANNGCTTGNTTTGTTGCTTCAGCTGGCNNAAC[A/T]GCTGGTTCTATTTTCTGAACATCTTGTGGTCTTGAGACATGTACAACCTGTTCAGGACCT	Khan et al. (2012)	[A/T]	0.485	0.5	0.999999	0.991803	0.5	0.407853
MdSNPui08918	CGATGCCTTTTCAGCAGACTGAAAACCAGCCCAATCATTATCCTCAGCTGATGCTGCATC[T/C]GANCCATTCTCACTTGGACCATCCACTGAAAGCATGTTGAAAAGGTCNGTAGCATAATCA	Khan et al. (2012)	[T/C]	0.682	1				< 0.25
MdSNPui08927	GACGACCTATACCTCAACGCTGCCACGGCACATTTATTATTCTAATTTTCATCATTGTCC[A/G]TACTGCAACTGTTGAGGAAAGGTGAAAAACTTTCTGAGCAGAGGAACAAGGCCAATCAAA	Khan et al. (2012)	[A/G]	0.848	1	0.000237294	1	0.0122951	0.852363
MdSNPui08951	AGAACCACTTCAACAAATCTTGATGAGCCTCCTCGGCAGATTTACAAGCTGCTTCGTCTT[T/C]AACACTGTACCTCACCGTCCACCCATGTGACACTTTCGGGAATATTTTCACATGGCTCTT	Khan et al. (2012)	[T/C]	0.959	1	0.000801638	0.868852	0.485849	0.271954
MdSNPui08953	AATTAAGCTGTAAAATTCTATTACAAAACTTGACAAACAAATAACAACAACAACAACAAA[A/G]CCTTTTTCCACTAAGTGGGGTCGGCTATATGAATCCTAGAACGNCATTGNGCTCGGTTTT	Khan et al. (2012)	[A/G]	0.993	1				< 0.25
MdSNPui08955	TTCCAACACTGATTCGATTGTCTTTTGTCGATCTTCTCCGGCAGTTAATCCGAAAAATGC[A/T]TTAAAACTGGGAATCTGACATACATGGAATTGTATCCAAAACCGAGCCAAGGCTCTTTCA	Khan et al. (2012)	[A/T]	0.996	1	0.143045	0.737705	0.244444	0.847558
MdSNPui08975	CAGCCACTTCGAAAGATATGCCTAGTTTCTTTGAATACGAACCCGAATAAGGACATGAGC[A/G]TACATCTGCACGCTCAGCTTGTTACTTTTTATCCCTAGGGATTTGGTGTTATGGTAACAT	Khan et al. (2012)	[A/G]	0.903	1				< 0.25
MdSNPui08976	TTTCATGGTAATTTGGCCATGAAATACTTAATACTTTTGACCAGAAACTGCCACTAGAGA[A/T]GGCATTGCACAATACCGCCAACCTGGGCAGCCAGGACAACCAGTTCCCAGAATTCTCAGC	Khan et al. (2012)	[A/T]	0.915	1	0.049158	1	0.0491803	0.531609
MdSNPui08993	ACTTAATTCATCTCTGATTTGATCACATCCACGTTCTTCTTCTCGGGTGAATACTTGGGA[T/C]AACTCGTTCCAAATGCTCTAACTCGTCGCAATGGTAACGAGTTCCTGTCGAAATGCCTAC	Khan et al. (2012)	[T/C]	0.964	1	0.0168146	1	0.0286885	0.875732
MdSNPui09014	CTTTGCATCCTCAAATCCCTTGTCCGGTCCATGATCTTTTATCCAAACAGAAATAGGTCT[T/G]TTGGCATCTTCAGGTGCATAAGGGTCTTTGTTAAGGAAGTCGGGAACCACAACGAAGAAC	Khan et al. (2012)	[T/G]	0.991	1	0.104	0.942623	0.456522	0.67441
MdSNPui09019	ACTGTAGAACAGTGCAGCGAATTCCTTGGGCCCGATCTTCCTGGTGTTGGTCTGGGTGAA[A/G]AGGTACATGAGAAGATGAACAGTCCTCAAGCTGAAGCTCTGATTGTACGACGACAGAGCT	Khan et al. (2012)	[A/G]	0.991	1				< 0.25
MdSNPui09051	TTTGCAAGTTCAACCACAACCTTGGCTCCCCAACAGAAGCCTGCAGCACCGATTGCAGAA[A/G]CACCTTTACTTTTTAAAGCTTCAAGAANTGGCTTTGCAGCCTCAAATCCCTTGTCCGGAT	Khan et al. (2012)	[A/G]	0.963	1	0.529409	0.745902	0.346154	0.266405
MdSNPui09109	AGGTCTGGCATTCTATCTCAGCATTAGAGATGGCACCAAGAGGAGTGACAGTAATATATC[T/C]TTCTTGAAGAAAGCGGTGGTCATTATCATCCTCATCAGCTTGGGCACCCCTTACTTCTCT	Khan et al. (2012)	[T/C]	0.956	1				< 0.25
MdSNPui09114	GTTGATTCCGGCACCAAATCCCTTGTCGAAGTGGTAAGCGGGTGCGCTTCCATCCAAACA[A/T]ACAGCTCCTTTAGCCACTGCATTCTCGACGAGAGTGAGTGCCACAGGGTGGCTTTCTGCT	Khan et al. (2012)	[A/T]	0.753	1				< 0.25
MdSNPui09117	GCTCATATAGCTCATAAAAACCATATTTTCGACATAATGAAATTAATCTTCCTGATCGTT[T/C]GAGTCAAATTCACGGTTTTTGCAAGTGGGATTGCACGGGTAAGGGCAATCAAACTTTTTG	Khan et al. (2012)	[T/C]	0.986	1	-0.304727	1	0.290984	0.624957
MdSNPui09119	TGCAGGCGGGTCCTGTTGCAGCCTCTTGAAGTCTCTCATCAGCCTCTTCCTTGCAGGAGT[T/C]GACATCGCTAATTTGCTACCACCTGGAGCTCCGAATCTCCAAGAGGTCCCGATCCGAGCA	Khan et al. (2012)	[T/C]	0.946	1				< 0.25
MdSNPui09120	AAATCGGACTGTTGGTGGTTTGTTCGGATAATCCTCGGTAAACTGAAGAGTCAACTTAAA[T/C]GTGCCTCCATCCCAAGGAGTATCATCGGGACCAAATATAACAGCATTCCACAGCATTATA	Khan et al. (2012)	[T/C]	0.981	1				< 0.25
MdSNPui09122	GTACTGCAGGTGCTTCAGCTGCCCAAGTTCTGGCCCCAAACTCCCAGAAATGTTAGAGTT[A/G]CCCAAATCCAATCGGATGACATGGTTGTTGGAGTCACAGGTAACGTGGAACCAGGTGCAG	Khan et al. (2012)	[A/G]	0.993	1				< 0.25
MdSNPui09126	AAACTCCTTGTCCTTTGCCTCATCATGAATTCCATAAATGATCTTGGCTACTTCAATAAC[T/G]CCTTGCCGACAAGTCAACTCCGAAAGCTTCAACTTTTCAATCTCTGTCTTAGCAGCCTGC	Khan et al. (2012)	[T/G]	0.987	1	0.999999	0.983607	0.5	0.411319
MdSNPui09162	ATGAAAAATTTGTATGAAATGCTGCCGGTTTATGAAACTTCAAATGTTGCAGGCAGGGAA[A/G]AATTAGCTAGCACCTCACTCTTTCGATTTCAAGCTTCCAGTTCCATNTCAAAATCTTTGT	Khan et al. (2012)	[A/G]	0.986	1				< 0.25
MdSNPui09178	CGNGTTGCAGCTCCATCTTGAAGTAGGGACACAAGATAAATAATGACACCAAGAACAATG[T/C]TTATTGGCATCAACTCCCCGAAGAAGCATAACNAGGCCAACTGTAAACCCAACAATTAAA	Khan et al. (2012)	[T/C]	0.97	1	0.999999	0.991803	0.5	0.41748
MdSNPui09191	TCGAGGCCGTCCACATATGAATATTGCTCTTTTAGCAGATGGACGTCCACGAATTACAGG[C/G]GTAAGAGGAGGTCTCATCTTTGCAGCTAAATGTGGAGAGAATTGTCTCACAGTTCTCGAT	Khan et al. (2012)	[C/G]	0.952	1				< 0.25
MdSNPui09196	CGATGCGCCTCCAGAAAGGTCCTGTGCATTAAAGTCCATCTCATTAAACATGAGGTTTGC[A/G]ATGGCTCTGTCAATGGCGTTCGTCTCTGATTCCGTCCCTTTATTGCTCCCTGACCTTACT	Khan et al. (2012)	[A/G]	0.991	1	0.35555	1	0.262295	0.504357
MdSNPui09216	GAAATCCAAATCAACGAAACAAACACGCCTTTGTTTACATTACTGTTAAATACAACGCCA[A/G]AAGAATTATTTTCCACCTTCCCGACATGACCAACTTATTCGTAACTTCAACTCAGATACT	Khan et al. (2012)	[A/G]	0.966	1				< 0.25
MdSNPui09219	AACTCCGGCAAGCGCCACTCCAGTGCCGAGAGCGTTAATAGGTGAAACGGGTGTCCTGAA[A/G]AAGAGAACAGAGCTCACGATAACCACCACACGCTTCACGCAATTACCCACAGAATGAGTA	Khan et al. (2012)	[A/G]	0.983	1				< 0.25
MdSNPui09223	ATGGAAGCAGAGTGCAGCAATGAGAGACCTAATATATACTTGTTTTACATTCAGACCAGC[A/G]GATTGCATGACAGTTGGCGTAAATTTCACCCCTTCCATGAAGATAGCCACAGGAGTTAAC	Khan et al. (2012)	[A/G]	0.975	1				< 0.25
MdSNPui09225	GAGCATGAACTTGTGTAGAGAGAAATTGGCTTCACCAACTTCAACCACAACATCTGACGG[A/G]ATATCTTGAGAGATAATCCATTGGCCAGTGCGCTCCATGGCAAGGGAGAGCCTGTTNCCG	Khan et al. (2012)	[A/G]	0.985	1				< 0.25
MdSNPui09234	TTGCTNTTGGTTCCTAAACTTTGAACTGTTGGGGAACCATCTTTTAAGCCTGTCTGGCCA[A/G]AACAAATCCAATCTTTCATATATTGCCCGTCGCACTGAGGAGTTCAAGCCATANGCTATT	Khan et al. (2012)	[A/G]	0.972	1				< 0.25
MdSNPui09237	TCTTACTGCTGCCATATTTCCCTCGTTGTAGCCAACTGAACGCGTAGATTTCGAACTTTC[C/G]TTTTGGATGGTACTGAGGGAAAATCTACTGCAAGCCTTGAGCGCAGTGGTGCCGTTACAG	Khan et al. (2012)	[C/G]	0.877	1	0.0168146	1	0.0286885	0.910072
MdSNPui09254	CCTCATACGGCAATTTTTGCACCTCCGTCATGTTTTTCCATTCTTCACCCGTGATCTTTG[C/G]AACCTCAGTGACAGTTTTGTTCTCTGCAGCCAGAGCTGGTCGCCTGTCGTTTGTGAACAG	Khan et al. (2012)	[C/G]	0.986	1				< 0.25
MdSNPui09256	AAGATTGTGTTTCTCATTGACATGACTCATGAGTATCACCGGTCACTCGTACTAGTGTCA[T/C]TCATTAACACAAGTTAATCCAAATGATAACAGAATATAAATTCAACCTTGTAGAGTACAC	Khan et al. (2012)	[T/C]	0.976	1	0.0314647	1	0.0368853	0.866983
MdSNPui09297	TTACTCCGATATCATAAACGTCGTTCTTACACTCATGGTTAACCCTAGTTTGAATGCTTG[T/C]TTTCGGTGCAGGAGAAGAAACTGTAGTACCCACCGTTCCCCTGTTGTTTTCAGCTAAAAG	Khan et al. (2012)	[T/C]	0.971	1	-0.179939	0.729508	0.398876	0.874976
MdSNPui09300	CAAGTTCTGCTTCCAATTCATCCTCATCAAAATCAGCAACTGCACCAATTGGAGTTGACA[A/G]TGCTTCCTGTATCTGTTTCATGTTCTCCGTTTGCTCATTAATCTCATCCATAGTCTTGTC	Khan et al. (2012)	[A/G]	0.981	1	0.386359	1	0.278689	0.667689
MdSNPui09306	AGCTGGTCACATTAAATGCCATGAGGTCGAATATCAATAGGGCCGGCAAGGGATACAAAC[A/C]CAGCTCACCAAACTTTTACAAAGGATATTTATAATCAAATCTTCCAGCACCTTAGTTGAA	Khan et al. (2012)	[A/C]	0.965	1				< 0.25
MdSNPui09319	AGAAAAACCATACATACATGCTGTGTCGTTGCTACCGGGTACCGTGTTTTTACACCATTA[A/G]ACGATTGCAGGGACAAACGAACATACCCATCCCCCCTCCATGATCCAACTTGTATGGCAC	Khan et al. (2012)	[A/G]	0.948	1	0	1	0	0.384406
MdSNPui09323	AATATCGCCTGTGATGGTGTCTGGCGCTTCATCAGCTTCACCAGGGAAAGTAATCTTCTG[T/C]CCATTTTGCATGCCCTTCTCCACAATTACTTCTAAGACTTTCTTTTCCTGAACAACCTTC	Khan et al. (2012)	[T/C]	0.963	1	0.0168146	1	0.0286885	0.793546
MdSNPui09324	GGCACCACCATGCATGTCCTCATCATCGTCATATGCCTCGTGTGCATGTGCTTGCTTTCG[A/G]CGCATTTCCTCCTCTATGTTNACATCATGCAGCGTAGTCTCCTCACATTCATCCAACTCC	Khan et al. (2012)	[A/G]	0.731	1	0.850745	0.508197	0.459677	0.509256
MdSNPui09329	GAATGTAAAAATTTCTAGTTCATGTTTTGTAGTAAAAGCTTCCCATTTCTGAATCAAACT[T/C]GTGTACTTGTGTTATCCACTATATTCTCAGTCTCAGTTTTTAAATATCAATGCCTGATTA	Khan et al. (2012)	[T/C]	0.715	1	0.0437007	1	0.045082	0.906812
MdSNPui09330	CTTGTGTCATAGNCTCAGTTCCACTGCAGATTTCCCATAAGCTTGTTAGAGTTCTCCAAA[A/G]CTAAGGACAAATGGCAACCATTACTGCTNGCTCTGCAGCCTCGTCGGTCACTAGGGCAAG	Khan et al. (2012)	[A/G]	0.926	1	0.0378593	1	0.0409836	0.741126
MdSNPui09341	CATATAACTTGCAGAATTCCTGTTTAAATTGATCAACCAGGTAGTCCCATTGCTTTGGCT[A/C]AAATAACACCTTGTATGTAGCACATTCAGTAGTACTCTTATAAGCTACCGTTACAAAGAC	Khan et al. (2012)	[A/C]	0.98	1				< 0.25
MdSNPui09344	TAACTTTCTCATCCAATGCCAAATATTCAGGAGCTCGACCTCCAGGGATTACAAGCGCAT[T/C]GTAACTTGAGACATCTAGAGCTTCAAAATCAGCTGTTAAAGTAAAATTATGGCCCAGTTT	Khan et al. (2012)	[T/C]	0.981	1	0.0543668	1	0.0532787	0.872159
MdSNPui09351	AGACGACGAGACCACCACGGCGGCTCNCTCGTCCGGAAGCAGGACCGTAACTCAGCGATC[T/C]GGCGGAGCGAGTTAGGAGAGCCGATCCCACCTTGAGGCCTCTGTAGCGAGGCAACCGAGC	Khan et al. (2012)	[T/C]	0.807	1	-0.798062	1	0.0901639	0.47101
MdSNPui09352	ATAGGGTGGATCATACGGCAAGGCCCGCACCACGGAGCCCAGAATTCAACCAAAACAGGG[T/G]TTTCAGAATCAAGGACAAGNGACTGCCATGTTGCATCACCAACAGCAGGCACTTCGACAG	Khan et al. (2012)	[T/G]	0.492	0.5	0.0314647	1	0.0368853	0.776379
MdSNPui09393	CAGCTCCTTGTTGATGTTGGGTGTAGTCATCATTGTCATTTGCATTAGTTGGCCCTGATA[A/G]TACCTTCCATCAAGCTTCTTAATACCATAACCGAGCTGAACAGTGCCGAACGACTTCATG	Khan et al. (2012)	[A/G]	0.982	1				< 0.25
MdSNPui09398	CNAAATTTNTANGAAAATCATGAACANTNTCTTGTTGTAACAAAATCCATATTACAAACA[A/C]NATGCTTTTCACTAAGCCCAGACTCTTTTTCTGGGCACAAGATCTGATGTTTTTATGTCA	Khan et al. (2012)	[A/C]	0.679	1				< 0.25
MdSNPui09414	AAAATATCTAAACAAATATGACCGTTGCTATAAATATGAGGATGTAGTGGAGCTGGAGGG[A/T]CAAATATAACCTGCGGGGCTTCCATCGGGTAATGCTCAGGAAAATCAACCTGAAGCTGAA	Khan et al. (2012)	[A/T]	0.838	1				< 0.25
MdSNPui09420	GCAAGGAACTCNATGCCCTGCGGCAATGTCTTNANCTCCGCGCAACGCCTAATCCGTAAG[A/G]CCTGGAGATTTGGCATCGCCCCTTTCTCTATAGCTATACTATTCAACAAGGGGAAGTCAA	Khan et al. (2012)	[A/G]	0.72	1	0.337203	0.942623	0.252174	0.621878
MdSNPui09421	CTATTTTGTCTCTCGTAATACATGTTGATTTCAGGAATGTGTTGTACCTTTGGATGATCC[A/G]TGCCTCCTTTTACGGACTCCATAAGTTNCATTGGAACAGAAANCAGAATCAAGCGTTCTA	Khan et al. (2012)	[A/G]	0.957	1	0.999999	0.983607	0.5	0.451498
MdSNPui09429	GGCATGGGCGCCGCCTTAAACGTCAGGCTCTTCCTTAGTCGCTTGATCTCAGCTTCCTGG[A/C]TTTCCTTTGATTTTGCTTGCGAGTTATTTTTTTCTTCTTCCTTAGCCTGTATCTTCTCTT	Khan et al. (2012)	[A/C]	0.844	1				< 0.25
MdSNPui09430	GTTGCAACTCCCCGGTGCATGAAAAAGTCTCCAGTGCCACCGACGACGGATATGTCCCTA[A/T]ATTTAATCATAATGGGGTCGGCTCCGATGAAATTTATTGTGCCTTGGTAGTCTGTGCTGT	Khan et al. (2012)	[A/T]	0.749	1				< 0.25
MdSNPui09433	CTTCCAAAATGGAATACCAAATTGTCCACACATAATGCCAGCCAGGTCAAAAAGAGGATT[T/C]GGCACCGAAGCAAGTACTAGGATNGTAAAGAAGTTCAACTGCTGAGAGTGTGANAGNAGC	Khan et al. (2012)	[T/C]	0.879	1				< 0.25
MdSNPui09440	AGGCATTACAGAACCTGAGCAGCCGTGTTCAATTTTTCGGCTAAGGTGAGCTGTGTCCTT[A/G]TGATGCTTGACAAGTACAGTAAGAGCAAGTTGTCCTGCAGGCTGTCATTGATAAGCTTAT	Khan et al. (2012)	[A/G]	0.984	1				< 0.25
MdSNPui09484	TACAGGTTCAGCTCTCACACAATCAGGACACCAGCTGAGAGAGGTAGAAGGGTCCTTGTC[A/G]GCCAGGAAGAGGATGAAATTGGCTTTGTTGTTTGGAGCTTCTGCTTTGAATTTCTCAAAC	Khan et al. (2012)	[A/G]	0.957	1	0.712229	0.97541	0.415966	0.733365
MdSNPui09496	AAGCCGGAACCACTATTTTCTAGGAGAGGGGCCAAAGATGTTCATTTTCAGCAGCACTTT[T/G]TTAGAGGGAGAGAAAATGGTTTCATAGTCTCATATATAAACTTTTGCATAACAAACAATT	Khan et al. (2012)	[T/G]	0.924	1				< 0.25
MdSNPui09529	ATGCAATGCCTGCTGACATCTCGGAAATATACCAACTAAACAGCATAGACAAACCAAAAC[T/C]GAAAAAGTTCCTACCAATATTTATTTAGCAACAGGTAANCTCATGATCTCATGTGTAAGT	Khan et al. (2012)	[T/C]	0.777	1	0.0568117	0.762295	0.172043	0.431688
MdSNPui09570	ACTCTGACATGCCTCTTCAAACTTGTGTGGCATCAACTGATCATGCAAGAATTTATCATC[T/C]TCCCCCTGATCAATTAAAATGGTACCTGAAACATCATTAAACTTCTTAATTAGGGAAGTG	Khan et al. (2012)	[T/C]	0.969	1				< 0.25
MdSNPui09574	TATGATACAAAGCATGAGCACTTCCAAGAAACCTAATTACACAAAGCCACTGATGATATC[A/G]CACATCCACTCACTAGGCTGCCCAACTAAAGTATTTCTCTAAGAGCAGCTTCATGGCCCT	Khan et al. (2012)	[A/G]	0.995	1	0.0839901	1	0.0778689	0.883715
MdSNPui09579	AGCACACGCATAAGATTCNACTTGTAANTGGCCAGAAACAGTCAAAAAGGCTTGACGGGC[A/G]AAGAAATCTTGGGTATAATCAACCTTCCCATCCTTTCGAGGGATACCAGGTTNAAGCTTA	Khan et al. (2012)	[A/G]	0.994	1	0.921259	1	0.479508	0.461199
MdSNPui09618	GGCCGTGTACTCATATTCCTCAATTAATTTATGAGATCTCCCAGTTATGACTTCCGATTT[A/T]ACTATTTGAAGGTAATGCTCTATTGTAACATTAGCACCTAATTCATGGTGATTTATGAAA	Khan et al. (2012)	[A/T]	0.93	1	0.999999	1	0.5	0.427465
MdSNPui09650	CATGGGGAGCACGATCTGATGCCGAATAAAATAAACAAATTCCCCAACTGGCATCTCACC[A/G]TGGACATGATATTTCTTCATGCTAATGCCAGGAATGCCATTACTCCTTGCATCTTTCTCC	Khan et al. (2012)	[A/G]	0.985	1				< 0.25
MdSNPui09672	TCCTCCAGTGACTTCAAATTCTTCAAGACCGCAGCGCCCTTCTCAAACCCTGCTGTTGTT[T/C]CAACACAAAATTTGAGTCCAACAATCGAACAGCATATTCGGAAACTGCATTAAAGTTGTT	Khan et al. (2012)	[T/C]	0.96	1	0	1	0	0.835678
MdSNPui09697	AACTTTATTGTCCACTCCAAATTTAATATCTTCCCAATCTTTCTCAGTGATAGAAGGCAA[T/G]GTTGCACTTTTCCCTCGCACATTCAAATGTCGNCTAGACTTAAGCTCTCCTCCATCAACA	Khan et al. (2012)	[T/G]	0.976	1				< 0.25
MdSNPui09710	GACTGATTGAAATGATACCAGAGAAATATCCTGCTCGCCATATCCCATAGACCGGGATAC[T/C]TTCTTGAATGAATGAAACTCCTTATCAGGTACATAAACATTTTCTTGATAAACCTCATCT	Khan et al. (2012)	[T/C]	0.988	1				< 0.25
MdSNPui09716	CTTATTTGAATCCTCAGAGCTCAGGTGTTGTTTCTGGGGATCTTGATGAGGAGGAATGGT[A/G]GTCGACTGAAGGGAACCTCCAATATTAACAGAGAGCAGATTGGCACAATGCCCACATCTC	Khan et al. (2012)	[A/G]	0.906	1	-0.6767	1	0.114754	0.602356
MdSNPui09733	CTCGACGGGCAGGGATTTGAAGGCGGCGGAAGAAGCGGAAGAGGAGGAGGAAGAAGAAAG[C/G]AGGGAGTGGTGACCGAGAGCTCGGAGGATTTGGAGGAAGATCTGGGAGAAGAAGGCGAGC	Khan et al. (2012)	[C/G]	0.95	1				< 0.25
MdSNPui09746	TCAACTGAAGGCATGCAAGTCGTCTTTGCTTTTGCAAGTTCAGATATTCCGGCACCGGAG[A/G]CGGCATAGTTGCATGCCAACACACTAGAGTTCATCGCTGCCATTTGTTCCTCTCCTAGTT	Khan et al. (2012)	[A/G]	0.698	1	0.0243927	1	0.0327869	0.800701
MdSNPui09747	ACATACAGTATTGCATATTTGCTGCGTACATTGTATGATTTAAGGTTGAGAGAAAATTAA[A/T]AGATTTGNANGGATGGTTGGTTGTCCATTTTGTCTGGGTGATCACCATTTCCAGAAAACA	Khan et al. (2012)	[A/T]	0.431	0.5	0.025374	0.983607	0.0333333	0.775686
MdSNPui09769	TTCTTTTTCAAATTTATGAAATTTGCTGTCTTTACGGTTGCAAAATTGCACAGGCAAATA[A/G]AAAAACAAAGACATTGAACAATTCTTCAACTATTTCTTTTGGGTAATACTAAACCATTTT	Khan et al. (2012)	[A/G]	0.994	1				< 0.25
MdSNPui09773	AGACGAGCATTTTCAAGGAACTCATCCCTCAGTGGTACAGTAGAGAAATTCCCTTCTTCT[A/G]CTCGTTTTCCAAGGAAAGGATCATTCAANATTACTTCTTCACACTCCCTCATCTTCTTTT	Khan et al. (2012)	[A/G]	0.986	1	0.999999	1	0.5	0.48082
MdSNPui09811	CAGTATATGTGGAACACAAAAAGCATCAGTAACATTGTATTGAATGCATAATACAGAGCT[T/C]TGGGAGAGGGCTTCGATAGATCCAAGCAGTCACAAAGATCATAGCTTGATGCACTTATGA	Khan et al. (2012)	[T/C]	0.95	1	0	0.991803	0	0.371796
MdSNPui09856	CCATTCTTCTTTGTAGGCAGCATATGGTAGGTCAATCTTGTTCCCTAGAATTAGAAATGG[A/G]ACAGTGGCTAGGGCTTCATCCGAAAGGAGCGCATNTAGTTCCTTTTTTGATTCTGCAAAC	Khan et al. (2012)	[A/G]	0.976	1	0.363123	1	0.266394	0.541403
MdSNPui09863	AACAGTCTTCCCAACACGTAACGTCCTGGACTCGACCTCAACTTCCTCGCCAGGATAAGC[T/C]GAATCCAAGTACGACACATTGATCTCCACCGAAACTCCGGAACTGAGAGCTCCAGAGGAG	Khan et al. (2012)	[T/C]	0.984	1	0	1	0	0.580016
MdSNPui09864	GACAACTTTTGGTGAAATATTGTATTGTTCTTAACTATTTGTATCAGTCACNGAGAATTT[A/G]ACTGAGCATTGCTTGTATTACAATTCACTCCAGAAAAAATTATTCGATGTCGAAAAATNT	Khan et al. (2012)	[A/G]	0.582	0.5	-0.434659	1	0.319672	0.533654
MdSNPui09899	CCATAACCCAGCNGTGAAGAATTCCTTTGCNCGGCCTTGCCGAAGAAGCATACATGACCA[T/C]TGAACGATGTTGAATCCATTTCCATANGAAGAGAANGAGGGATCCAGTGCCTTCTTGTCA	Khan et al. (2012)	[T/C]	0.943	1	0.999999	0.991803	0.5	0.411509
MdSNPui09903	ATTGCCTTGTCTTGATTATAAGAAGTTCTTCAGAATCTGTCTGGACCTCTCCTTTCCACT[C/G]ATAGACGGACTCAATGCCTGGCACTAGGTTAACACAGGCTGCAAGTTNTTCTCTGACTAA	Khan et al. (2012)	[C/G]	0.83	1				< 0.25
MdSNPui09904	CCTTGTGCTGTTTTTGATCCATTCTAGGTACGGGAGACTGCCTGCGTTGATAGGCAAGGC[A/G]ATAACTTCCGGAACATCGTATGGATGGTTTGCCTTGACATGCGCAGTCAAAGCTTCAAAA	Khan et al. (2012)	[A/G]	0.909	1				< 0.25
MdSNPui09927	GCTATACTTTTTCTGCAACTCGGACAATTCAGCCTGTAGCTTTTCGTAATCAGACACAGA[T/C]GGACCCCCTAACTTTTGTTGAACAAACTCAAGTGCAGAGGAAGGCTTCTCATTCTGCTCA	Khan et al. (2012)	[T/C]	0.982	1	3.486e-07	0.991803	0.00413223	0.56887
MdSNPui09950	GAGAGACGCCAATATACTTCCGCCTATCCAAACACTGAATCGCCTTTCGGTTGAATTCCC[A/G]GCCACCAATACTTTAACTCTAGCAGCTTGAGGGGACTCCTCCAGCATGTCTTTCTCAAGG	Khan et al. (2012)	[A/G]	0.975	1	0.00415509	1	0.0204918	0.834843
MdSNPui09954	CCTGGCAAGAGAAAAAAAGGCCTCGGCAGAGTATTTCTCCAGTACCCTCAAGCGACACAC[A/G]CTAGTCTTAAAGAAAAGGGACCTAATGCGAANGAANGCAGAGGAAGACAAGAAAAAGCTC	Khan et al. (2012)	[A/G]	0.987	1	0.999999	1	0.5	0.449435
MdSNPui09990	CACCATAACCCTATAATAGCAAGTTTCTTTGGAATTTTACGATCTTCTTCTTGCCCAATA[T/C]GGATTCGTAGGTCATCCCCTTCCTCTAGAAGATTATAAATCCACTGTGGATAGTAAATTT	Khan et al. (2012)	[T/C]	0.815	1				< 0.25
MdSNPui09992	CATCTATTGCTTAAACATGGAGTGGAAATAAACTTCTTTTATTTGGTGCCAAAACGAAAT[A/G]GTTATCAAAATATCCCTTTAGGTTTGAATCATTACACATTCAATACGAATCTACNTATNT	Khan et al. (2012)	[A/G]	0.943	1	0.00158762	0.959016	0.017094	0.519039
MdSNPui10012	TCCCCCAAGTTTTTTAGCTCATCAAATCAATCTCCAAAGAACCCTAAATGCCACTCCGCA[A/G]ATTCACAGACTCTATCCAAAATACAACCCCCCCCCCCCCCCCCAAACAACAAAAATATCT	Khan et al. (2012)	[A/G]	0.985	1				< 0.25
MdSNPui10016	ACAAGTTTTTGCTGCTCAATGTGGTTGAAGAAACTGAACTAGCTTCAGAGGGCTCAGCCA[A/T]CATGAAGTTAGTTTCTCTTGAGGCCTCGGGCAAATCGGTTGTGTTTACAGAATCACTATC	Khan et al. (2012)	[A/T]	0.998	1				< 0.25
MdSNPui10068	GTCCACCTCGAACGTCTCGCCGTCCGAGCTCTTCAGAGTTATCTTCCTCTCTGACGACAT[C/G]GTTTCGTTGCTGCCTTAACCCTAGAAACCCAGAGAAGANAGAGATAGATGCTAACAGGAT	Khan et al. (2012)	[C/G]	0.979	1	0.0437007	1	0.045082	0.80798
MdSNPui10069	CATGTCCGCCACCGTTTGGCAAGTCAGGTCCAGCAAGCTCTTTATGTTCAAATAATTCGC[A/C]GCCAGGATGAGATCGAAGAGCGTGGCCTGGTCGACCTTGACGAATTCGGCGTCCCAAGCC	Khan et al. (2012)	[A/C]	0.983	1	0.00554638	0.942623	0.0217391	0.615869
MdSNPui10093	NATATCTCCATAATATTCCCTGGCTCTTTCCACAGCATTTAGAATTCCAGGGCGTATGGT[T/C]GTGTTATGGTAAGCATTATAAAACCCATGGTGCACCTAAACAGAAAAAGAATGAGAANTG	Khan et al. (2012)	[T/C]	0.956	1				< 0.25
MdSNPui10109	ATAAATCTTGCTAATATATAACAAGGAAAGCCAGTGATTGTACATGGAACTCCACGATGT[A/G]TGATTAAACATCTTTATTACCCAAGCTGTTATGTAAATATTCAAAGTTTCACCTTGTGAA	Khan et al. (2012)	[A/G]	0.915	1				< 0.25
MdSNPui10110	CAATCTGCTTGCGGAGGTCATCACTATCATCGATGCCGTGGAGATCGATGACAGGAATTT[C/G]CATGTTGGGTGGGTGACACGTGGCAAACTGGGTTTGCTCATTGGGTGGACGGATGAATAT	Khan et al. (2012)	[C/G]	0.891	1				< 0.25
MdSNPui10141	ATAATCAAAATGATCAGTGTAGTGTTTTGTATTATACTCGGACTCGGGTAGGTTCGAAAA[A/C]ACGAGAACAAAAAAATACAGAGAATTCTAAGCTTGCCCTCAACCACCAGCCAAACAAAAA	Khan et al. (2012)	[A/C]	0.988	1	0.556683	0.934426	0.412281	0.690063
MdSNPui10150	ACACTCGTGGAAAACCGGATGAATATATGCACTCTGAAGATAGCCTTTTAAATTCAAGTT[T/C]GGTTCTCTTGCACGTTCCAGTGTATCTTTCATCATTGCTTCCTGTAATGGGTATGTCGTG	Khan et al. (2012)	[T/C]	0.98	1	0.0662184	1	0.487705	0.808083
MdSNPui10158	TCCTAGTTTCCTATTTTGTGAAGATGAAACAGTAACAGTCCCGTCCACCAGAGAAGAAAC[T/G]AGGACATTTTCAATATTATCTGGCTTCTCATCCAAGCGAATGGCAGCCATGGTCGACAAA	Khan et al. (2012)	[T/G]	0.991	1	-0.0537147	0.991803	0.466942	0.270748
MdSNPui10167	AAATTAGACCTCAATTTCCCAATGTACTTGTTGCTTGATCTTGAAATATTATCAGCATCC[A/G]TGGAGATCACATACTCTGTGCAAGTAGTTCTCCGCGTTCGCTTTGCAGANAGAAGAAATT	Khan et al. (2012)	[A/G]	0.931	1				< 0.25
MdSNPui10200	GTTGTAACGTGCTGGTGACGCCTCTGGCCCTTCCCATTTGTTAACCAACTCTTGAAGTTT[T/C]TCAAATCCCAAGCGGTTTGTGAAGTNGCCNAATGACTCTTTAGATTGTCGTTTACGTTTC	Khan et al. (2012)	[T/C]	0.989	1				< 0.25
MdSNPui10217	AATTTCTCACAGAAATCTTAGTAGTACACATTGCTGCAGGCATAAATATAAAAATACAGA[T/C]GAGAAATCCGCTTTCATATACTAAAATACGTACGTATGCCTACGTACTTGGTACCAACGG	Khan et al. (2012)	[T/C]	0.827	1	0.950819	0.97541	0.487395	0.515733
MdSNPui10218	ATCCCCGGATGGTGGAGGCAGAGTCAACAGCATTGCTCGGAACTCACTCATTTCGGCAAA[A/T]GTCTCAAAATTACAAGCTATGGTATCGAGACAAAATTCCCTTATCTTCGGCACGTCGTAC	Khan et al. (2012)	[A/T]	0.965	1				< 0.25
MdSNPui10247	CTCTATGCGGATGACCTGAATTATTCTCACCCGAGACTCTTTATCTTGAGGATTGATCAA[A/G]CAATACTCCAACTCCTGTAACTTATACGTACCCTTATCCTGAATTGGCAAGACAGACACA	Khan et al. (2012)	[A/G]	0.753	1	0.0181618	0.97541	0.0294118	0.474458
MdSNPui10250	CCACATCTTGATAGTCTTATCGGCTTCACAACTGACCAGCCTCGTACCCGTGATGTCGTA[A/G]GAAAGAGCATATATACCAGCTTCACTGTCCAGCGAGCCAGGCTGTACAATTGTTTGGGAT	Khan et al. (2012)	[A/G]	0.984	1				< 0.25
MdSNPui10254	GCATCAAATCCTCCAGCAAACTGATGAACTCGGAAAGCAAAACGCACGCCTTGAAGTAGT[A/G]TAAACTCTCTGTTTGGTTCCTTCTCAGGTCCACTCAATGCATCAAGTTCCGAAGCTACAC	Khan et al. (2012)	[A/G]	0.979	1	0.999999	0.991803	0.5	0.413697
MdSNPui10258	TTGCAGACTTTCATATGCTTTAACTTTCTTATGCCTCCTTTCTTGCGATTCCTGCGACTT[A/C]GGTTGTTTATCTGCTACAAGTCCTTCCTCCTGCTGCATCGATGTATTATCTTTGTTTGCA	Khan et al. (2012)	[A/C]	0.994	1				< 0.25
MdSNPui10273	AATTGTAATGTTTGGATGAGTTTGCAAAGCACATTCTAATGTAATGTGTGAAGCCGCACG[T/C]CCCATAAGTCGTACAAAATGATAATATTTTCCNGTTGACCGGGCATCTATCATGACATTG	Khan et al. (2012)	[T/C]	0.976	1				< 0.25
MdSNPui10274	ATAAAGTCACTATTCTACTCAAACGCAAGAGAACACAACTTTTCCTAAGGTCATATGAAA[T/G]TTCACAAGCAAGGGCTACATGAAACTCTAAGCTTAAACAGAAACTCCGAGTTCCAAGAGT	Khan et al. (2012)	[T/G]	0.982	1	-0.516258	0.97541	0.344538	0.625265
MdSNPui10303	TGGAGAAAGTGATCCGAATCCAAAGCGTTCGGTCAAGAGTGAAGCCCTTGACATCGAACA[A/G]NTAGCCGATCAGTTAGAGTTAGGGTCGAAGTTTTTATGTCATTGGGAGTCTCAATGGGAT	Khan et al. (2012)	[A/G]	0.988	1				< 0.25
MdSNPui10315	ATGCGTTCAAACCNAAAGTATGGAACAAGTAATTAGTTTACAAATGAAAAATTCCAGCCA[C/G]TCCACCGGCTGTTATCTGCACTCGATCTAAAACAAACAAATAAGTTGGTCCTATATATAT	Khan et al. (2012)	[C/G]	0.94	1	0.0437007	1	0.045082	0.868958
MdSNPui10334	GCGCTAGCTGCTGACGGATTGTAAGTTTTCGGGAGTTGCCATCACTAACATAACTGGCGT[T/C]AACTGATGAGCTAGAAGAGGTAAGTTGCTCCAAAAGATCCAGCTGTGTGCGAGCAGATGA	Khan et al. (2012)	[T/C]	0.978	1				< 0.25
MdSNPui10335	AATGAAGCATTTGAAGCANTGCATCTNCAAATTTTATAGTTAACTGAATTTCTCTATACT[A/G]GTTCAGTAGTATATATGTCATGGGAAAAGCTGTACATAACCTGTCAATATGGCGATTCCT	Khan et al. (2012)	[A/G]	0.429	0.5	0.000237294	1	0.0122951	0.747846
MdSNPui10357	CTTGTCATATTTTTCGATGAACTTCTCTTCCCAGTCCTGTAATATGCCAAGTTCATCAGG[C/G]CCGAGACCTTCGAGGTTGCCGTTTATGTCTTGGGGTTTAAAAGACAGAAGAGCCAGCGCT	Khan et al. (2012)	[C/G]	0.824	1	0.0378593	1	0.0409836	0.844567
MdSNPui10390	GGTTCTGTATTTAGTCAACTTCTCACGCCACGGGTACTGGTACTCTGCAATTGTCTTTGC[C/G]ACAGATTTTGCAGCTTGGCCAGCCATTTTTTANACTCTNTGAGGTTCTCTGATCTGGGCG	Khan et al. (2012)	[C/G]	0.952	1	2.11828e-05	1	0.00819672	0.813779
MdSNPui10400	CTCAAAGTCTCACCAAACTTTAACTAATTAACCTATCAAACTTGTATCATTGGCTTCACA[A/T]GTGTTCTAGGGAGCACAAATCCAGCTCTTCTTTCCTCGAACGAGTACTCAATCTCCTCAG	Khan et al. (2012)	[A/T]	0.962	1				< 0.25
MdSNPui10415	AGCATCACGAACCTCTGGCTTCTCAGTTCTTCTCTTCTGGATAACCTCCAGGGTAGCACC[A/G]ACAATAGACCTTGAGTAAGGCTTCTTGGTGGCACGTCTCCTCTTCTTCACAGCTTCTTGA	Khan et al. (2012)	[A/G]	0.992	1	0.00415509	1	0.0204918	0.675036
MdSNPui10463	TTCAAACATAGGCACATTGCCTTTGTATTCACCATTCACAATCACACACCTCGATTTACC[T/G]GAGAAGAACCGAGACATTCCTTTTATCATTTCTTACATCTCTGCTTCGGCGTCTCCTGTC	Khan et al. (2012)	[T/G]	0.9	1				< 0.25
MdSNPui10479	ACAAGTCCTCGGAACAACGCGATTCAACTACTGCTTGCTTAGGTTCCTGATAACGTATTG[A/C]AGAATGCCTCCGTGGTTGAAGTATTCCAATTCCACCTCAGTGTCAAAGCGAACAGTGCAG	Khan et al. (2012)	[A/C]	0.998	1	-0.0768556	0.959016	0.495727	0.260311
MdSNPui10480	CAGTGTGTTGCCAGATATGTTCAAGAGCACTTACGAGTCAATTACTAAGGGCAACCCCAT[T/G]TGGAATCAGCTATCAGTTCCCGAATCCAAACTGTACTCATGGGACCCTAATTCAACCTAC	Khan et al. (2012)	[T/G]	0.887	1	0.999999	1	0.5	0.424516
MdSNPui10481	GAATTTTGAGGGCCGTGTTCATCCATTNACAAGAGCTAATTACCTTGCCTCTCCTCCTTT[A/G]GTGGTTGCTTATGCCCTTGCTGGAACGGTTGACATTGACTTTGATANGGAGCCAATTGGA	Khan et al. (2012)	[A/G]	0.896	1	0.999999	1	0.5	0.449955
MdSNPui10542	ACACAGTAGAGGAAACTACAAGGTGCAAAAACTTACTAGTCCTCATCAGAAGACACCTTT[A/T]GCCTCTTCCACTTGTAGGCAGCTTCCAATATCTTGAGATTTGTCGTCTGAGCTTCCTCCG	Khan et al. (2012)	[A/T]	0.868	1				< 0.25
MdSNPui10553	ACAAATAATGCACACTTCTAGTTCTTGAGAACTCCTAGTTTCTCCAAGGAAGCACGGATA[T/C]CGTCGCTCCCGCAACCTTCACTGGTCTGAACTATGTTGGGGGTGTCGAGTGCCAGGACAT	Khan et al. (2012)	[T/C]	0.675	1	0.787878	0.967213	0.440678	0.266821
MdSNPui10568	TCTGGCTGAAGAGCTGGGCAAAGGCGCTCTTTGACCTCGGAACTGTTCTAGGTCCACTGC[A/T]CGATTTGCTGCTACCGTTACTATTCTGTGCAAGATCATCGGAGATGGCGTCGACAAGATT	Khan et al. (2012)	[A/T]	0.988	1				< 0.25
MdSNPui10599	GTCCCAATATGTATACTTTAAGCCTTCCAGTTTTCTTGTCTTAGAGAGGTCGTCAATGAA[A/G]AGCTTCACTTGGACAGCATCAGGAGTCCCTTTTTGTCTGTCGAACGGGTATCCAACAATG	Khan et al. (2012)	[A/G]	0.984	1				< 0.25
MdSNPui10600	TGATAGGTGATCCGCAGAGTATATCTTGAGTGCAGTCGTAACGTAATCGCTCTGTCATGA[A/G]CAAGTAAGAAACAGCTATATCCATTCAGAGACACCTTACTGAGTGACGTCAGACTTCAGC	Khan et al. (2012)	[A/G]	0.936	1	0.361151	0.909836	0.288288	0.77608
MdSNPui10608	CATACATGCCTGCATAATACCCAGGGGCCCACCTGCTAAAACAAGCCTCTCTAGATCCAG[C/G]CTGACATCATGACATAGACACCTTTTCCTTCCTGCCCGAGAACATTTTCTTCTGGAACAA	Khan et al. (2012)	[C/G]	0.904	1				< 0.25
MdSNPui10612	TGGAGCACTAGCCCATTTCCTTTCTGTAACATAATCTGATGCTTCAAAACCTCCCAAAAC[T/C]GTTTCAATCTTCTTCAAAACAGAAACACCTGTCTTCATATCATAATCATACACAGAGGGA	Khan et al. (2012)	[T/C]	0.988	1				< 0.25
MdSNPui10619	GGACATGACCTCTTCCTGAAGAAAGGGACCTGACACAGCATCTGCAGCATCATCCGCTTT[T/C]GGTGTGCCATATGAAAAGTACACAATTGCACCGGGAACAAATCCAGCAGTGTGAAAATCC	Khan et al. (2012)	[T/C]	0.974	1				< 0.25
MdSNPui10627	AAACTCATCATTCAGCAACTTCTCGTTGTTTGTGCCAACATCGATGGTTATAGGCAAGCA[C/G]GCTGAAGGAGGAACTCCTCCGAGTGCAGTATACAAAGAGAGCTTTCCAACAGGAATCCCC	Khan et al. (2012)	[C/G]	0.897	1				< 0.25
MdSNPui10628	NGCTTNTTCCAATGGAGCGCCGGTCTTTTTTGATATCTCAAGAGCTATAAGCTCTGCTAT[A/T]CCGGTTCCAGCCTCTCCAGCACCNAGAAATAAGAAAGTATGGTCANCTAATGTTCCNCCA	Khan et al. (2012)	[A/T]	0.959	1	0.999999	1	0.5	0.364746
MdSNPui10629	CCACACCAGATGTTCCTATCAGCACTGTTGGCTTGATTGCCTTCACGGCATCTACAAGTT[C/G]CTTTATNGGTTCATGATCATGAGCCCANGGCTGCTTAAAGTGTTGAAGTGATCCTAGNCG	Khan et al. (2012)	[C/G]	0.597	0.5	0.999999	1	0.5	0.44105
MdSNPui10631	GAACGAGTCCTATGTCAAGTCATCAAATGGTAAGAGGTGTTTACAATCGATTTTTGCTCC[A/G]TTTTATGGCAGAAAAATCAATATAATCTTCCTAAATTGGAAGAAAAAATAACCAAAACTT	Khan et al. (2012)	[A/G]	0.955	1				< 0.25
MdSNPui10634	CTCCTGAAGATCCATCATNGCAATGTACCTATGCAACGGAACTTCATATTGGCGAAGATT[T/C]TGCATCAACTTCTTCTCCTGAAGCTCCTGNGTNAGGACGGNTGGAGGCAGAAGGCCGCGC	Khan et al. (2012)	[T/C]	0.945	1	0.999999	0.991803	0.5	0.434461
MdSNPui10674	GTCTCCCCCACTTGTAATTTTAGAGGAATTTCAAAACGAAATTCACTGTCATATACATCC[T/C]NTGGAGGTTGAATGGTTGTGGGATGGTTAGAGGTATAGTTGAACCACTTTAGAACTTCAT	Khan et al. (2012)	[T/C]	0.67	1	-0.317503	0.967213	0.381356	0.503956
MdSNPui10676	TGCTCCTCATCCTCCTCATCCTCCGAAGGTGAGGATCCACTGTTTTGGTTGCGCAATAGG[A/G]AGTGCACGCCGCAGCGTTTAATGGGACGCNCTTTGCACATACGAATTCCAACTTGACAAA	Khan et al. (2012)	[A/G]	0.723	1	0.260261	0.754098	0.206522	0.572218
MdSNPui10717	GGCCGCTGGTGGGATTTCAGCTTGCTCAGGAATGCCAGAATATAGATACTCAACAGCCCT[T/C]TCAGGGTTGTTAAAAGCAGCCCGTAAAGCACGGATAACAGTTTCCCGATCCCAACTTCCT	Khan et al. (2012)	[T/C]	0.992	1	0.105703	0.885246	0.393518	0.373697
MdSNPui10724	CATGTGAAAACAGAAACGCTCGACCATTTCTACCCTGGAAGGCTTTCGAAATGACATCGT[T/C]GTGAAGGGCAACATGGTTTCGGCAATTGCAGCAGCTGTACAACCTCGGCCCAACCAATTC	Khan et al. (2012)	[T/C]	0.765	1	0.768115	1	0.434426	0.441534
MdSNPui10725	CTTCAATTGTTAAGAATTTGACAAGATAAATACAAGCACGAGCATCCATACACTTACATT[T/C]GACATGCAGATGGATGAACTTGAAAGCCTTCACAGATGCTACCAGTTTTCCTTGACTATC	Khan et al. (2012)	[T/C]	0.964	1	0.523807	0.52459	0.34375	0.433831
MdSNPui10733	TCTCATCCAACGCCCCTAGTGCGAGCTTGTAACGGTCTTCTGATTTCCTCCCTTCTTCCA[T/C]GACTTGCACTATGCATTTATACAGATGGTCATACCTGTGAACTGGATTATTAATATCAAT	Khan et al. (2012)	[T/C]	0.98	1	0.108904	1	0.0983607	0.735961
MdSNPui10750	AACTTCTCCATGTNATGGCCAAGAACGATCCGGCTGATTGGATTCTATTACAAGAGGAGG[T/C]TCACTGGGAATATTAGTGTACTGTAGTAATCTCTCCACTGATATTATTCTGTTCTCCACA	Khan et al. (2012)	[T/C]	0.834	1	0.999999	1	0.5	0.456592
MdSNPui10751	ATNCGGAAAAGGGTCTGTATGAGAGTTGATTTGCCACTGCCAGTTCTCCCCACAATCCCA[C/G]TTTTCAGTCCCCCAGGAAAGGTACATGTGAGACCTCGCAACACAAGTGGCATGTGTGGAG	Khan et al. (2012)	[C/G]	0.751	1	0.999999	0.991803	0.5	0.41987
MdSNPui10753	GAGCACACGGCCAAGGCAGACCAGCTGTCTCTGACCCATACTCCAGTTCTCTCCGTTCTC[A/G]CTAACTGTGGAATCCAGCTTTCCTTCCTTTTTCCTAACTTCATCTCCAAGTTGGCACTTT	Khan et al. (2012)	[A/G]	0.941	1				< 0.25
MdSNPui10766	TAAGAAAAAAAAGCCAAAACACACAACCACATCTGAGAGGGATCGAGAGACTAACAATAT[T/C]GGCGGTGGTGATGAATATTTAGGCATTGCATGTGATGTGCTAACTGCGCGTCAATATGTC	Khan et al. (2012)	[T/C]	0.98	1	0.0643864	1	0.0614754	0.593414
MdSNPui10773	CAATGTAGCATGGCATTAGTACAATACGCATGGAAACATTTCTGTTCGACAACAAACGGA[A/T]TAAAACAAAACTTTAGGGAATTGTAGAGAGTACAGAGGGCAACTTGTATCAAACCGGAGC	Khan et al. (2012)	[A/T]	0.986	1				< 0.25
MdSNPui10781	CTTTGAGATTTCATTATCTGAAATTTCCTTATCAAGCAGGCGAAATCCTTCCTCACCATC[A/G]TAAGAACCACTNACATATTTGATCAGTTGCAAAAAATTGGTTACATNNTCCACNTCCTTG	Khan et al. (2012)	[A/G]	0.69	1				< 0.25
MdSNPui10782	GAGTCCATCCACCAAGATCAGATCTATTCATGCAATAATGCCTGATCATCCTGCAGACAG[A/G]GGGNTATACTGATGGAGGAAGTGCAAGATAAAAGAGCCTGCGGGANGATCCTTCCGCACT	Khan et al. (2012)	[A/G]	0.746	1	0.999999	1	0.5	0.418665
MdSNPui10783	GCAAAAAGAATCGATTTGCAAAACGGAGTACTAACAGATTCTGCACCAATTCCTTCCCCA[A/G]ATAGTGATCGATACGGTAAATTTGTGATTCCTCGAACAACTCCCCAATCTGATTACTCAA	Khan et al. (2012)	[A/G]	0.979	1	2.11828e-05	1	0.00819672	0.457421
MdSNPui10795	CACAGTCCGAAAATCCTGTGCCTGTTGATGAAGGTTCTCAGTCTTGTCGACTAAAAGCTC[A/T]ATCTTTTCCCCCCTATCCAAAACCTTTTCAATATTCTCCATCATAACNCCTTTAACTTCT	Khan et al. (2012)	[A/T]	0.976	1	0.772726	0.959016	0.435897	0.442268
MdSNPui10808	GGTCTGAGTGGCGGCCCAAGAGGAGTAATTTGTGAAGGAGGAGTTGCTGGTGGAGTTGAA[A/G]AACCAGCCGGTGGCTCCGCCCACGGTGTGATTGACGTATTGGGTTGCCGTAGGTGTGGNG	Khan et al. (2012)	[A/G]	0.746	1				< 0.25
MdSNPui10823	ACTTAACAAACTTCAAAACGAGCCTTGCGGTTGCAAACAGTAACATCCCATAAGTCCCAA[T/G]AACCAGACATTCACTTAGTTAACTCACTTGCTCAGTTCAGCTGAGAGTGCGTTGGCCAGG	Khan et al. (2012)	[T/G]	0.898	1	0.311468	0.655738	0.2375	0.600179
MdSNPui10851	CCCCCAAAATGCTTGCAGAGTGCGCTTAATTTCAGTCACATAGATGTGAATCAGAAAAAG[T/G]GACAACCCCAATCCACCAGCTCCGATCGCGTAGACAAAATCGAGATTGTGTTTGACAATG	Khan et al. (2012)	[T/G]	0.981	1	0.0383607	0.991803	0.0413223	0.819317
MdSNPui10886	ATCGCTAACACATTACCAATCAACATACCATTCGAAATTTAACTTGAAAAAGTAATGGCA[A/G]AGCTACTGGTTCCCCGTTATAGGGCCGCCCTGGCTTTTCTTTATATCATCCCACCCTCTA	Khan et al. (2012)	[A/G]	0.98	1				< 0.25
MdSNPui10891	AACTCTTCCCGGATGTGGTATCCGAAACTTTGTCAAAAACGAAAAAGGACCAAGTCCCAC[A/T]CCCAGATACGCCTTGTAAGTAGAAGCCATTAGAGCAGCCATTCTGGCCATTCCATGAATA	Khan et al. (2012)	[A/T]	0.982	1				< 0.25
MdSNPui10892	GGATGTTTTCTCATCTCGATTCAAACAAATAAGTTGTGAAGCATCATTGTCTTGCCCACA[A/G]GGTATAAGATACCACTCTCCGTCAATAGCACNCTCCAGTGCATCATCGTCTTCAAACCAT	Khan et al. (2012)	[A/G]	0.997	1				< 0.25
MdSNPui10894	CGAGGTCCTCGAGAACGGAATAATCAATCCCAGCATTGTTAAGCTGAGGAGTTCCATAAA[C/G]TCCCAAGGGAGACCACGCAGTCACATGAATTCCTTTCTCTTTACAGAAGTCTCGCAGTTT	Khan et al. (2012)	[C/G]	0.924	1	0	1	0	0.914181
MdSNPui10929	GTCATCTTCTTCTACCAGTTTCCCTTTGCCCTTGTCATCTCTCATAATCCCCTTCCCCTT[C/G]CGATCCACCTCCGCCTTCCCATTAGACTTTTCATCGTCTTCTTCTTCTTCTTCGTAATCT	Khan et al. (2012)	[C/G]	0.757	1	0.125644	1	0.45082	0.739217
MdSNPui10930	TCATCGCTGTCATCACTGTCGTCTTCTACTTCATTTGCAATGTCATTAGCAATGTAAACT[A/C]CAGGCTGCACCTGCCGTCTCCGAGTCCTCGAAGGAAGAATGTTATCCAAATCGACCTCTG	Khan et al. (2012)	[A/C]	0.925	1				< 0.25
MdSNPui10931	AATAGGGACTAAAAGGAANATACTTGGATTGAGTAACATAAAGTATTCACAGCCTTGGCC[A/G]CAATACAGCAACTAATTAGCNTAGCCTCATCGAATCACTTACTACTAATACTACTAATAC	Khan et al. (2012)	[A/G]	0.59	0.5	0.449099	0.991803	0.309917	0.52463
MdSNPui10937	TGTCCACTGCCCTCCATCCATACCAACAACAAAGAAAGAGTAACCATCGAGATGCCAGCT[T/C]TGAATTATATCTTCGTTGTTTTGGAACACAATCTCGACGAATGCTCTATAATCAGCACCC	Khan et al. (2012)	[T/C]	0.986	1	0.999999	1	0.5	0.451946
MdSNPui10939	AATCAATCTGTTCTAGGAAAGAATTAATGTGACCTCGAGCTGAGGTCTTTGACAATTCCG[A/T]TCATGCTGCATAAATATATGTCGTAATCAAACGGCACCCCAGAAAAATCAAATAAGGAGC	Khan et al. (2012)	[A/T]	0.982	1	0.950819	0.97541	0.487395	0.675378
MdSNPui10963	AGTATTATCCCGGATGAGATCTTTGTACCCGTTAAAGTAATAGTAGTAGATGTCGAAAAC[T/C]GTGGCTGGTTGAATCCAAAGCAGCACATTTGGGAGGTGAAGTTCATGNGCCACGTCCGCG	Khan et al. (2012)	[T/C]	0.825	1				< 0.25
MdSNPui10985	CTAGGTTTTCCTAGAGGAGTTGCAACAGAAAATGACCAAGCTACATTCTCCCACTGTTAG[A/G]GGTCTACACCTAAGCCGATCCTGAATTCTGCACTAAGCAACCAGCGCTTTAGGTAACTTG	Khan et al. (2012)	[A/G]	0.977	1				< 0.25
MdSNPui11031	GCTAATGTCAAACTCTTCCTCCAAATTCATCACTATCTCCACGGTGTCGAGAGAGTCGGC[A/G]CCAAGTAATGCAAACTTGGAGTCAGNGGAAACCTNTGACTCNGGAGGCAAAGCCAATTGT	Khan et al. (2012)	[A/G]	0.962	1	3.66396e-07	0.983607	0.00416667	0.3667
MdSNPui11051	AGCAAGGGCTTTCCATGTAAAGGACAGTGAAAGCAGCAACATCGAAGCAGCCATTCCACC[A/G]AAGCTTGTGAGTAGAAGACTTTTCCTTCCCTGTTTNTCCATCAACGAGGATGCAACAGCT	Khan et al. (2012)	[A/G]	0.955	1				< 0.25
MdSNPui11067	TACGCAGTTCACGAATAGCCCCTTTAGCTTCTTGCTTCAAAAGTTTCTTCATCTTTCTTC[T/G]CTCGGCTCATTCCCGGTCTGGATCATAGTCTCTGCCCTTAACAAAGTTCTCCTCAAATTT	Khan et al. (2012)	[T/G]	0.958	1				< 0.25
MdSNPui11134	AAGCACTTTATTTCACTTCTTCTTGACAAAAGTTACTTGTCTCCGATTAACACTGTCTAA[T/G]TGGATTAGTATTGTTCCAGCATTTTCTCCTTCGGTCCACTTAATCGATTCTTCCTGCAGT	Khan et al. (2012)	[T/G]	0.883	1				< 0.25
MdSNPui11137	GCTGGAGCTTGAACTTGATTGGGTGCAACNGAGCANCAGATTCTGGAATTTCGAGTGTGA[T/G]GGAGGGGCCGAAAAGTGAGACGGCGGTGAGAGTGGAGATGGGTCGATAAGGATGAGAGCT	Khan et al. (2012)	[T/G]	0.92	1				< 0.25
MdSNPui11138	GCTGCACCTGAGACTGCAATATTAATTAATTTCTTCCATGATTTTGTCTCTTCTTCAGCT[A/T]NGAGATCATAGGTGAGGCAGAACACGCCGAAGCACTCTGCCTTGCTCTTCGGGTCTTGGG	Khan et al. (2012)	[A/T]	0.824	1				< 0.25
MdSNPui11140	CACCTGGGTGGTTGAGTGGTTTCCCCAGATGGTCACGTTTGACACTTTATCATAGAAGAC[A/G]CCTGCTTTGAGGGCTAGCTGACATTTTGCTCTATTTTCATCNAGCCGTGTNAAAGCATGA	Khan et al. (2012)	[A/G]	0.994	1	0.999999	1	0.5	0.431094
MdSNPui11142	ATAGTCGCCGTCTCCTTTAGATCTGCATGGCATGCTGAACACTAAATCCTCTGCTATACC[A/G]TAGGGATTTCCATTTGTGTAAACTGCAGATGAAAACCAATCGCCCTCNGGNGTAGGAGTA	Khan et al. (2012)	[A/G]	0.921	1	0.999999	1	0.5	0.42479
MdSNPui11143	ATCACACACAGCGATACCCTGCCCGGTAAGGTGAGCGACGCATCTTTTCTCAGCTAGTAA[T/C]TCAGCTTCGCTCTTTGCTATTCGCTTGCGAAGATAGTCATCAAATTGTATGTCCTTCACA	Khan et al. (2012)	[T/C]	0.984	1				< 0.25
MdSNPui11144	ACCATATAGTTACAACGGATGATAAATTGGCCATTGAAGGGTGGAAGCTTCCCAGACAAA[A/C]GGTTTCTTGAAACATCAAAATCTAGCAAGGCCTGCAACTGACCAATTCTCTGCGGTATGT	Khan et al. (2012)	[A/C]	0.962	1	0.776118	0.97541	0.436975	0.329902
MdSNPui11146	TCACTGAGCGGTTTGCCCTCTGGAATTTTCCCCACGAGATGATTGTTTGATAAATTCAAT[A/T]CCTCCAGATTCCCCAGCTTCAGAAACTCGTCTGGAATTTTCCCCGAAAAGCGGTTTTGCT	Khan et al. (2012)	[A/T]	0.981	1	0.733332	0.991803	0.454545	0.29053
MdSNPui11153	AGGAACAACNGCATATCTCACCGATGGTGACACCCAAGTTTTCCCTGTAGATGGATCAAC[T/G]TTTGAAGATTCTATTTGTTGCCCGGTAGATCCATCAACACTCAAAGACTCTATAATCTTT	Khan et al. (2012)	[T/G]	0.919	1				< 0.25
MdSNPui11167	CTGAATGATTGGCAGTACAGTGTCAGGCGAGTCCTTCCATTCCTTTATGACGCCACTGCA[A/C]GGGGAGTAAGGATAGGAAAGTTTAGTAGCATTGGCATGTAGGGCCTTCTGAACATCCTTT	Khan et al. (2012)	[A/C]	0.99	1				< 0.25
MdSNPui11186	GCCCCAAAAAGCAAGATCACGCAATCGGTAAACTATACCTTTCATTTTGCACAAGTGCGC[T/G]ATTCTTATTTCAAATGCAAAAGAACCCGTAACTGAACGGAATTTTGTCAAAAAAATGCCT	Khan et al. (2012)	[T/G]	0.999	1	0.0383607	0.991803	0.0413223	0.873822
MdSNPui11229	TCTCAAATATTAGGACATGGCAGAGATGAGATCAAGTAAGGGATTTGCCAGCCCATTCTA[A/G]CTCTCGTCGCTTTTGCTTGGCTTGCAACCGGTTAAACTTCTCTTTCCCCTTCTCCAAAAG	Khan et al. (2012)	[A/G]	0.698	1				< 0.25
MdSNPui11230	CAGCTNCAATACAGAGGAATACATATGCAGAATCATGCCTTCGGCTGCTCTGGTAGGTCA[A/G]ATGACCCATAGAGGTGTGAGATGAACTGTTGTCGAACAATGTGGCTCAAGATTTCAGCGG	Khan et al. (2012)	[A/G]	0.935	1				< 0.25
MdSNPui11236	GGACCTGGAAGGCCTAGAAGGAGTCTGAACTTGTCGCCTCATTGGATTTTTGCTGGCTTC[T/C]AAGGGTTGTTGCCTCAGTACTACCAGTGGCAGANCCAAATACACGGAATAGATTGCTGTA	Khan et al. (2012)	[T/C]	0.957	1	0.572813	0.663934	0.364198	0.314628
MdSNPui11270	GGCAGAAGATGAAGTCATTGGTAGCGAACAAGTCGTCTCCCTCCTTGTGTGCTTTCTTCT[A/T]TGTCTTTGGATGTAGAAACTTTTGTGGGAGTTGATCTTCACGTAAAATGGGGTTCTTAGA	Khan et al. (2012)	[A/T]	0.985	1				< 0.25
MdSNPui11283	CAGCACCGCCAACATGTTCCGGCTGGCCACCGGGCCATCTAGCTTCACACAGAGGCATAT[A/G]ATGGTGCACAGAAGAGGTCCGANGAGGACGAAGAAGTTCTTGAGTGTTAGAATNGATTTC	Khan et al. (2012)	[A/G]	0.954	1				< 0.25
MdSNPui11289	GGGGAGATGGGTGTGGCCGTGGACGTCACTGAGAGATAAGAGTTGAGAATCGCCATTGCT[C/G]TTTGTTGTTGATAACGAATCAACGAGATACTCTCCTGCTACTATCCCAGACCAACTAGAA	Khan et al. (2012)	[C/G]	0.964	1				< 0.25
MdSNPui11294	AATGTTGTCGATGATACACTGCTTGTGTTATATCTATATGATGATTATGGCTAATTACTT[A/T]ACTGCAGGTGCATTAGCAATAGCTCATACCAATTTCAGCACAGATCANTCTGCGCTTCTT	Khan et al. (2012)	[A/T]	0.835	1	0	0.983607	0	0.382281
MdSNPui11308	TGAGTGGAACAGAGGAGATGGTGTTTCTGGGGTGCTCTGCTTTTCTTCTTCTTCTTCTTC[T/C]TCCTCCTCCTCCTCTTTCACTTGTTGTTTTTCATTGTGTTTTTCTTCTTCTCTGCGTTGT	Khan et al. (2012)	[T/C]	0.984	1				< 0.25
MdSNPui11315	TGCAGCCAACCCTTCCAGATAGACCCGAATATCACCTCCAGGACCTAATGAAGTGTCGCT[T/C]CCCCGCTGGAACGTGAATGGATACGGAAACACTGAAGTATGTGCAGGATTAAGCAAGGCT	Khan et al. (2012)	[T/C]	0.845	1	0.159182	0.745902	0.137363	0.646939
MdSNPui11318	CCTGCCCATCACAGCCATACCTTCTACTACTCTGAAGAAAGCCGACCACCATCCTTCCCT[A/T]GGTATATGGTGTTGATTCAGTGTGTCGTCTATNTCTTTGTCATGCTTCCCTTCCAAAACT	Khan et al. (2012)	[A/T]	0.958	1	0.999999	1	0.5	0.38617
MdSNPui11319	TTGGACATCTGAAAATCCTTGGCCTATACAAATATGAAACATTTCTTGCTCTCTGTTCAA[A/C]TCCAATCTATTTNTTTGTTTTCAAAGTCGTCTTCTAACGGCTGAAGTCTGTTGTGAGCCA	Khan et al. (2012)	[A/C]	0.646	1				< 0.25
MdSNPui11355	ATCTTCTGGCCTGCAATCATGGCGAAGGTTGCGAACTAGAAGGCTTGTAGGAAGATCTCT[A/G]CTGCTACCTCGACCACCGCTATAGCGACCCCTGGGGCTAGGACTTCGTTGTCCCCTCCTA	Khan et al. (2012)	[A/G]	0.999	1	-0.382793	0.959016	0.311966	0.292509
MdSNPui11357	ACTTAGAGTTTGAAGATTGCTGAGGTGGCATAAGCCATCCGGTAAGGATTTCAGATTTTG[A/G]CAATTCCAGATCCTAATATATTCAAGACANTCATTGGTGTTGTCGCGGAAGAACCCGTCC	Khan et al. (2012)	[A/G]	0.919	1	-0.329189	0.97541	0.42437	0.305763
MdSNPui11366	GCTTGTCAAAACATACTCGTTGTAGATCACCCATTCTGGCTTGTGGTCCAAGCAATTCGA[T/C]GGATGCAAATGCACCACTTGGTTATCTTTCACTGTCAGATAGTGTCCAGTACGTTCCAGA	Khan et al. (2012)	[T/C]	0.769	1				< 0.25
MdSNPui11388	GCCAGCAAATGTGAGAAGCTTCCCATTGACTTTCTCATTTCTTAAAGCTATAAAGGTCAG[T/G]CGAGCTACATCCTGGGTGTCCATGTATGCAATCCTTGTGGGGGCGTCTGTTCCCCATACC	Khan et al. (2012)	[T/G]	0.966	1				< 0.25
MdSNPui11431	CTTCCGTATCGTACTATGTTAATTCCCTCTTCAGTCNCTTTTCGTCCGAGCAACATCAGC[A/G]ATGTATTGATTCAAGTGCTGACCAAATATTTTCGTAGAGAATGACTCTGTGACGTGCCGT	Khan et al. (2012)	[A/G]	0.94	1	-0.347596	1	0.0327869	0.535985
MdSNPui11432	TATATATGTAGAGGAACTAAGCATACAAAATCTAAAGTTTCTCTTCTGTAACTTACTAAA[A/G]GCTCGAAAACGATGAATAATTAAAGNTNGATGAGTCATTAACACTACTTAGTCATGCAGT	Khan et al. (2012)	[A/G]	0.661	1	3.31805e-07	1	0.00409836	0.700702
MdSNPui11455	TTGAATCTTCAAAACGTGATGGACAAGTGGCATCAATTACAAAGACCACAGCATGTGCTT[T/C]TTCATAATATTTCTCCCAGATTGAGCGAAGACCAGGCTGACCCCCTAGGTCCCAGAACAC	Khan et al. (2012)	[T/C]	0.971	1				< 0.25
MdSNPui11466	AGAACGTAAAGTCATCTAGCAAAGATGTTTTAGCTGTGTAACTTTTAAAAATGTTCAGCA[A/T]TTCCAAACCTTGCTTGTGTCCAATCTCCTGAGTGTCCCGGGTAAAAGTTACTGGTCTGTT	Khan et al. (2012)	[A/T]	0.977	1	0.124983	0.786885	0.166667	0.302351
MdSNPui11467	CATCCTCATCCCACCTGACTCAACATCAATGTTTCTCCCTCCAGCATTCATATGCTTAGT[T/G]ATATCACCATTATCGTAATTTTCCATCTTCAAAGTTGCGGGTTTATTGCTCCTTTTGGCT	Khan et al. (2012)	[T/G]	0.964	1				< 0.25
MdSNPui11504	TTTCTAATCGGGTAGAAATAAGGATGGGCCATTGCTTCTTTTGCAGTTGGTCTTTCCTGG[T/G]GATCATAGTGCAACAACTTGTCTACAAAGTCNAGCGCCTCAGGAACTGCTAAGTGCTGAT	Khan et al. (2012)	[T/G]	0.989	1				< 0.25
MdSNPui11564	TCACGAGGTAGAAGCAATCACACGCACGAGACATCATTGCTTAATAAGAATCAATTCCAC[A/G]CATATATGCTGCCGCATTAGAAACAATTTGAGATGCAGTCTGCAATCTACATAGACAAAA	Khan et al. (2012)	[A/G]	0.968	1	-0.590679	0.97541	0.344538	0.518681
MdSNPui11568	CAATGCAGAGTAATCGGGCAGGTTTGAATGCCCAAGAATCGCTTGATTCAAACTATCTGC[A/G]ACTTCTTGCCGATGATCCAAGCTAAGCAAATGAAACACAGGAGACTTCTCCGGTTCGTCA	Khan et al. (2012)	[A/G]	0.986	1	0.0378593	1	0.0409836	0.885775
MdSNPui11580	CGGAGCATTTTACAACAACCACAAAACATGATCCTAACAGCACGCTTCCCACCACGTAAG[T/G]TAACTATTTCATAGCCCTTGGGAGCCTCAGTTACGTTGTCTGGGAGGCCTACTTCGATGT	Khan et al. (2012)	[T/G]	0.917	1	0.304805	1	0.233607	0.452427
MdSNPui11595	AATATAATTCAAATCTGCTTTGGCAGCAGCCACCTCTCGGGGATCCTCCTGCGATGGATC[A/G]CGNAGAGCAAATATCTCTTTCTGACGATAAGCAGCATTGTCGTCAAAGTTCAACTTGGCA	Khan et al. (2012)	[A/G]	0.763	1	0.999999	1	0.5	0.428671
MdSNPui11596	CTGGTTTTCAGAAGCATTTCCGCCAACATCTAGAAAATTGGCAGGAGTTCCCCCGTGTAA[T/C]TTAATGATATCCATNGTAGCCATAGCTAATCCTGCACCATTCACCATGCAACCAATCTCC	Khan et al. (2012)	[T/C]	0.619	1				< 0.25
MdSNPui11597	GTCAGGTATGAAAACTTCTGATTGACTTGCTTACTATCCTTCGTGTGCAGCAACTCAGAT[A/C]GTCAATTATACAGGCTGAAGATGTATCGCTATTGAAACGAAAAAAATCTCACTTGTCTTT	Khan et al. (2012)	[A/C]	0.991	1				< 0.25
MdSNPui11605	AGATTTGATTACGAAGAAGCAGGCTGCAATGATAATGTAGCACAGCAGAAGAACCAATCC[T/C]TTCAGGTAGTGGGAACTGCCATCCTGTAATGTGAAGGCCACAGCAAGTATTGATAAAGCC	Khan et al. (2012)	[T/C]	0.869	1				< 0.25
MdSNPui11606	AAGAAATGGACCTCTATGCCATATGCCACAACTTTATTCAAAACATGAAATGAAAAATCA[A/G]ATGATAAAACAATCTGATCATATCGATATGGAGCTATACATGACATATATATTATATAGA	Khan et al. (2012)	[A/G]	0.799	1				< 0.25
MdSNPui11607	ATTCCCCAGAAACTGTCTGAGAAGGGCACACGGAACTTTGGAGACAAGTGTGCGGTCGGA[T/C]TTCTTCCGAAGTGAAGAGGATGACATGTTGTGCGCAGTCCGGCTGGTGCGGNCGGTCTCC	Khan et al. (2012)	[T/C]	0.891	1	0.834585	1	0.454918	0.446215
MdSNPui11608	GCCGAGGACTAAGAGAAGGTTTGAGAGAATGGAACCCAGTAGAGAGTACTTCACCACTGC[A/T]ACTTTGTGTTGGGCTAGGGCAAATATTGCAATTATGAGCTCTGTAGCATTGCCACATGTC	Khan et al. (2012)	[A/T]	0.974	1	0.834585	1	0.454918	0.500793
MdSNPui11609	CTCCTGAGCTTCAAATAATTCACGGTGTGTCCACAGTTGGAAGACTATGTATGCAGCGTA[A/G]GCTGAGAGCATCACAATGCTGCTGGCTCTGGACAAATGGAGTGTGGGGTCCACTCCAATA	Khan et al. (2012)	[A/G]	0.941	1	0.0314647	1	0.0368853	0.896067
MdSNPui11610	TCCTGCATGTTCAGCTGCGTTGCCAACAATTGGTAGCAAAATTATGCTGATGAAGCTGAC[A/G]GACAAGCCCCAAGAATCTGCTGCTTCCTCAATAGTTCCCACAACATACTCAGACAACAAG	Khan et al. (2012)	[A/G]	0.977	1	0.0442104	0.991803	0.0454546	0.835106
MdSNPui11622	TAGTAGTACTCCTGGACAGCCTGCCACTGAGCAGAGGCTAAAAGCACCCTTGGCCGAATC[A/G]ACTTCAGGTATTCATAAGCAGATTCAGGTGTCATCTGCTTGTGATGGACCAGGTAACAGA	Khan et al. (2012)	[A/G]	0.982	1	0.918032	0.959016	0.478633	0.677607
MdSNPui11639	AAGAGCTTGCTTGGCCATGTGGATATCAGTCTGAAACCTTCTCTCCCATTGACCCTTGGA[A/G]ATTGGCTGATCATGTGAATTACCATCCTGGTGGTTGTGATGGTCATGACCATCAAGNCCT	Khan et al. (2012)	[A/G]	0.956	1	0.999999	0.991803	0.5	0.380635
MdSNPui11654	TACTATTTGGGCTCCAATGGTGACTTGTCTATAATCCAGAACCTGTTTTTCTTCGTAATA[T/C]ATGGCTGCAACTTCCACATCCTGTTGTNTTTGCTGCGCCGGAATCCAGAATTCAGATACC	Khan et al. (2012)	[T/C]	0.991	1	0.0543668	1	0.0532787	0.852194
MdSNPui11683	AAAACAACCTAGCTCTCACTCTCAACATCCTTACAACCGTTCACAAGAATGCTCTTCATG[A/C]GGTCCATCAAGTCCTGCATTTGTTCCCTCGAATGCAATGGAGACGGATAAACACAAGCAC	Khan et al. (2012)	[A/C]	0.944	1	0.903225	0.967213	0.474576	0.683948
MdSNPui11695	GCGAGCTGTCGCATAAGTCGGCGTCGGAAATCGCCACGTTGACCCACAGTTCCACTTCCT[T/C]TAAGTTATGCGTCGAGATGGCCTCGACGCAATCGTCGAGCTGCTCGTTGGCATCGGAGTA	Khan et al. (2012)	[T/C]	0.839	1				< 0.25
MdSNPui11696	GTGCTCGTCCACGTCGGCGGCCATTGCCGCGGCCAGCCGGACGGCAATGTAGGCGAGGCC[A/T]ATGAGGTCAGCGCCCTTGCTGTTCGAGTCCTTCTCTAGGGATTCGATGCATAAGTCCTTC	Khan et al. (2012)	[A/T]	0.58	0.5				< 0.25
MdSNPui11697	ACAAAATATTATTGCACAACAGGCGGAACGCTTTGTTCTTCGCTACCATCACGGATTCCT[T/G]TCCCTTAAGAGATTTGTCGCAGAAGTCGGCGTCAGAAATCGCCACGTTGACCCACACTTC	Khan et al. (2012)	[T/G]	0.875	1				< 0.25
MdSNPui11706	CGGTACTCCATAGCCATATCCATAGCCACCAACTAGAGGTGGTGCTACTGGAGGATTGAT[A/G]TAGATATTGGTCCTTGAATTGTTGTTGATCCTAGGGGACGAAGACCGAGGAGTCGAAGAC	Khan et al. (2012)	[A/G]	0.972	1				< 0.25
MdSNPui11710	CAAATTAAACATGACTTTGATGGCATTGCCTCCACGAGCACTGGTCTCAAAGGCATCTTC[A/C]ACTTCCTTCTGGGAAAATCCAAAACGGTGAGTAATAAGCGGTTTCACGTCAATCTTCCCG	Khan et al. (2012)	[A/C]	0.883	1				< 0.25
MdSNPui11713	GACCTGCTGGCCACCTCCAGCGATTTCCTCCGCGTGTGGCGCATCTCGGGGGATGAGGAC[A/T]ACTCAGACTCCTCGTCGTCAGTGGAGCTCACGTCCCTCCTCGAGGGCAACAAGAACTCGG	Khan et al. (2012)	[A/T]	0.81	1				< 0.25
MdSNPui11788	ATGCAACTGAAAAAGAAAAAACAGTCAAAGCGTCCACATATAATAATGGGCTCAACAACT[C/G]TAAAACCCACAAAAGCAGCTTATGCATCATCAACAGATTTCTCTATCTTAACAATGGCAT	Khan et al. (2012)	[C/G]	0.969	1	0.325707	0.95082	0.24569	0.509997
MdSNPui11803	TTTTTGATTGGCAGGTTCTGATGTCGGCACTCTGCCCCGTGCAAGTACCACTAGCGGGGT[T/C]GCAGTGGCCGGCGAGGTTTAGGACAGGGGCTTNGTTGTTTCCAAAAGTTGAGAGGAAAGC	Khan et al. (2012)	[T/C]	0.668	1	0.999999	0.237705	0.5	0.268863
MdSNPui11811	CGGAGTGAGAGGGACNGTCATCACCCCGTGTCCCATTCCGACAAGGCAAACTTTGCCGCC[A/G]GGACGAGTGGCATTGAGGCCCGTAGACATGGTTTTGTTGAAGCCAACACAGTCGAAGGTC	Khan et al. (2012)	[A/G]	0.649	1	0.533286	0.967213	0.377119	0.736632
MdSNPui11818	CCTGGGGCTGAGCTGCAGCCTTCTCCTTCTCCTTTATCTTCTTTGCTAGCAAGTTATTTT[C/G]CTCCTGTATCGCCTTTCTCTTTCTCTGAAGCTCAGNGATGGATTCATTCATGAGTTGGTT	Khan et al. (2012)	[C/G]	0.943	1	0.999999	0.97541	0.5	0.432357
MdSNPui11821	ACATTGCATGCTGGGGTAATTGAAAATGGAAAAACCTTGAACAAGTAACTGAGTGATCCA[A/G]TTGCATAGCCAAGAACATTGCCAACCGCCATAAACAGAGAGAAATAAGCGTTTGCTACTC	Khan et al. (2012)	[A/G]	0.997	1				< 0.25
MdSNPui11832	ACTGTTCGTAGGATCAGCGCATGCTTTTTTGTACCTGTCGATTGTTGCTCTAACACTGTT[A/G]TTAGCATACTCATAGAGGCGGCCACGGTTGGAGAACACGATAAGAGCAACTTCAGCATCA	Khan et al. (2012)	[A/G]	0.949	1				< 0.25
MdSNPui11833	CAGATCAGAGGATATGGATAGAAGAACATCAGACGGCAGTCCAGCATTTCAAACAAGTTG[A/G]AGAGCTGTCTGGCCTTGGCGAGGGTAATGGTTATTATTGGACTCCAAGATCACAGGGAAG	Khan et al. (2012)	[A/G]	0.9	1				< 0.25
MdSNPui11834	GGTTTGCTGTCTGGTTTGCATCGACTCCAATGGCAAAGCAACGATAGACAGAGCAAAGCA[A/G]GACATGTAGCAGAAGAACAACGTGAGGGGACTTGCAAGAACCCATTGATCCCTTCGCACA	Khan et al. (2012)	[A/G]	0.974	1	0.999999	1	0.5	0.432897
MdSNPui11835	GCTCGATTCCATTAACAAATCAATGGAGGTGAATGAACGCGGAGAGATTACAACCTCCAT[T/C]TCCTCACCCGCGGACTCTAGCAGGCTCCGTTTGGGTATCACCTTCTTTGGCTCGTTAAAC	Khan et al. (2012)	[T/C]	0.861	1	0.724636	0.97541	0.420168	0.673106
MdSNPui11841	AGTCATCTTGACGGAGAGGCAAAATTCAACGTCGCTCCAGTTGGATTCGTCGTAAACCGG[T/C]TTTTTGTGCTCTTCCATAATAACGGTTCCTGCTGAGGATGTGAAGACCAACCTTCGAACT	Khan et al. (2012)	[T/C]	0.956	1	0.902438	0.959016	0.474359	0.692041
MdSNPui11851	CCTCTTAACAAGTCCAGTCTTAAATGCTTCTGCAAGTGCTTCTCCAACGTCTGCTTCACT[T/C]TTGTAATGAGCAGCACAGTCAAAATGGCGATAGCCAATCTTAATAGCATTTAAGATGACC	Khan et al. (2012)	[T/C]	0.904	1				< 0.25
MdSNPui11857	TGGGAAAGAGACTCCCTTAGATTCTAAGTTCTTGAACTCTCTAATGGGTGTTCCATCTAC[A/T]GAGAAGATGATGGTTTGAGGGTTCCACAAGATGGAGTAGGTATGGAAGTCTTTGGTGGGA	Khan et al. (2012)	[A/T]	0.956	1				< 0.25
MdSNPui11898	TTAAACAATGTGTGCATTAACAACAAAATATCAGTTATTTTTTCATTACAGAGAAACGAA[T/G]ATATAACGTCCCCTATATAAGAGTAGTGATAGCACCAAGTTTCATCACTTGCAACTACCG	Khan et al. (2012)	[T/G]	0.68	1	0.0741961	1	0.0696721	0.733024
MdSNPui11903	GACCAGGCTTCTTAATTTGCACGACTTTTGATAACATCGAGGCCTATCTCGGTCGGATCA[A/G]TAGCCNGCAGCTCGACNTGTATGCCATCCAATTCTCTCTTGAACCTGTCCTTGGAGCTTG	Khan et al. (2012)	[A/G]	0.613	1				< 0.25
MdSNPui11905	ATTGTGGTTGATATCCAGCGAGGTCAAGCTTGTCGGAAATTCCACCTTTGACAGATTAAA[A/T]TCCAGCAAGTTCCTGGACAGGTCCACAATCTGGGTTGTCTTGTTCAGCCCAAATATCACG	Khan et al. (2012)	[A/T]	0.987	1				< 0.25
MdSNPui11919	TGGGATGGTTGAGATTCCACTGCCGGCCAAGGTCTCAACCCTTGAATTCACTGAATCAGA[A/G]CTCACCATTTTTGGAGCTGGCTTTCGACAACAAGAATATACTATCTCAGCTAGTATATTA	Khan et al. (2012)	[A/G]	0.937	1	0.0748832	0.991803	0.0702479	0.495168
MdSNPui11920	CAATTGCTTAGCATACTCGGCGGTTGCCTCAATGTAATCAGCAGGTGTTTGAGGCCAAAT[A/T]GACAAGTCACGCTTGTCCTCTGGGTATACACAGTGGAAGAAGTAGTCCTCCCACTCAAGC	Khan et al. (2012)	[A/T]	0.88	1	0.755394	1	0.430328	0.430929
MdSNPui11921	GTTCACCATGCCCCTGTGGAGTATACTTTTGTACTTCCCATTGCTCAAAATCTCAAGTGT[A/G]TCCCCAATGTGCATGACGATGGAATTTGGAACGCACTTGGCAGTGACCCACTTTCCTTCA	Khan et al. (2012)	[A/G]	0.94	1	0.0741961	1	0.0696721	0.759097
MdSNPui11922	CTTGACGGAGCGGCAAAATTCAACGTCACTCCAGTTGGACTCGTCGTAGACCGGCTTTTG[A/G]TGCTCCTCCACATTCACNGTTCCTGCTGAGGATGTGAACACAAGCTTTCGAACTGTTTTT	Khan et al. (2012)	[A/G]	0.533	0.5	-0.546644	0.991803	0.35124	0.608993
MdSNPui11932	GCAGCCGGACCCGCAACCACATTTACCACCGCAGCACGACGACATTTTTGGAATTGGAGA[T/C]NGAAAATTTCNCNNCGGAAAGTTTGATTGAATTGATGACANAGAAGCAGATAAACGCAGA	Khan et al. (2012)	[T/C]	0.647	1				< 0.25
MdSNPui11933	CTCGGCAGCAACTCCCATCTCAGATGCCTCCATGTGAGACTTCTGGGGAGCAACTCCCAT[C/G]ACGAGGGTCTCAGTGGTGGACCCCTCCATGTAGCTCAGATCAGGAGCCATCCCACACCCG	Khan et al. (2012)	[C/G]	0.671	1	0.0243927	1	0.0327869	0.79899
MdSNPui11935	TTTTTTTTTTTTTTTTTTTTTTTTTTAAAGCAAAAGATGGAGCAAGTTTTTCATTAATTT[A/C]ATCAGAAACACATAATACGATCCACCAAGTTAACACAACATAAAAACACAAATACGACTA	Khan et al. (2012)	[A/C]	0.909	1	0.0243927	1	0.0327869	0.842594
MdSNPui11940	ACACATGATAGAAACAGAGACACAAGCAGCCATAACCTAGGATCATCCTCAGCAGATCCT[A/T]GCCTAGTGGATCTGCAGGTCAGAGGGCAAGCCATGGCTACTTTATTCTAACAACACGACC	Khan et al. (2012)	[A/T]	0.848	1	0.0012567	1	0.0163934	0.733846
MdSNPui11942	GATTTTTGTGGAAGGCGGCGGGCAGCAGTTGGTGGGCACTGCACCCTGTGGCAAGTCTGC[A/G]GGACCACATTTAGATACGTCTGGTGGGGCTATAGGCTTGGCAAAAGCGAACGGGTCTGTG	Khan et al. (2012)	[A/G]	0.951	1	0	1	0	0.916533
MdSNPui11943	CGGGTCGTTAATGAGTTTGCCTAGGATCTTCTCGAAAAAGTACAAGTAGTAACGGTGGAA[T/C]GGGAAGAAGAGCCATGAGTTGTGGATTTGGAGCTCGAGTTCTGGGAACCCGACTTGGTCA	Khan et al. (2012)	[T/C]	0.991	1	0	1	0	0.898075
MdSNPui11947	AGAAGCAAATTCAATCTTGATACCACCAATCTTGACAGCGCCGAACTTGGGCACCAAAGT[A/C]ACCACCACGCTGTCATCGTCCTCCGCCTCAATTTCCTCCAACAAATCTGTCAACCCTAAC	Khan et al. (2012)	[A/C]	0.658	1				< 0.25
MdSNPui11964	CAATGCGATGGATCCGACCACCTTGTGCAGGGACCTGATCGTCATTGCACCACTCTGCTC[A/G]TCAGCTGCTGTAGAAGGATCCGGAGACGAAGCATCGGGAGACGAAGCCTCAGGTCCCTCT	Khan et al. (2012)	[A/G]	0.875	1				< 0.25
MdSNPui11985	TTTCTCCACTTGTCCTTGAGATCAACATTTGAACGCAGATGTAAGATAGTATTGAATTCT[T/G]GATCTGTCAGTATTGTGCGCCATTTTCCTGCCCCGTGTTTAAGTACTCCAGCTTTAAGGG	Khan et al. (2012)	[T/G]	0.784	1	0.363123	1	0.266394	0.544405
MdSNPui11989	GTCTCCCTTNCCCAATTTCTGGAGACCAATCAANAACATTCGATGCTCCTCTTCTGTCCA[A/T]GGCGTTCCTTTTTTACGATCGCCGCGGCGATTGACGGAGGANGANGCGTGGGCGGGGTCG	Khan et al. (2012)	[A/T]	0.846	1				< 0.25
MdSNPui11990	ATCAGGAACCATGTCGAATAGGCTGGACCGCCTCTTTCTTCGTGTAGCATTACTCTGTCG[A/G]ATAAAATACTTCTGGGCATGGCTTGCCACCTGGGTGGGAGTCCTAGTNGTCACATAACTC	Khan et al. (2012)	[A/G]	0.955	1	0.999999	1	0.5	0.418351
MdSNPui11992	CNAACTTCTCNGCAAAAGTTTCAAGNATTNTATCGTATTTACCCTCCACAATAGGGTCAG[T/C]TNTCTTCTTGTTCTTCTGTTCTCATTGCTGCTTCTCTTTGAACACTTCCCACCACTTTCC	Khan et al. (2012)	[T/C]	0.744	1				< 0.25
MdSNPui11995	ACTCCACCCTTCTTAACCTCCACGAAGCTTCCTTCTTATGCGCTGCCCAAGCACGGTGCA[T/C]TTCCTCCAACTCTCTGGAGCACTCCANCAACTCNGATATCACTANGTTCTCCCCANAAGC	Khan et al. (2012)	[T/C]	0.699	1	0.999999	1	0.5	0.378025
MdSNPui11998	AGCTCCCTTCATCAGTCAGATCTCCTGCTAAAATCTCTAGCTCACCCAACTCTTGTAGTG[A/C]TGTGAGGTGGGAGACCTTCTTGTGATTGTCTGGGTCTCTGACGGTGGTTCTGACGGCGTA	Khan et al. (2012)	[A/C]	0.985	1	0.531248	0.803279	0.346939	0.375501
MdSNPui12020	TCCTTCATAGAAAAGCTGCAGGCCAGGAACCATGTTGTGGAGGATGAAGGTGAGTGCACT[C/G]ACGTCAGTNTGAGCTTCAACACCAAGTGCAAGCTCCGGCTGAGGGCATTTTGGGTAGTAG	Khan et al. (2012)	[C/G]	0.618	1	0.000237294	1	0.0122951	0.714986
MdSNPui12065	ACACAGAGAACCACAAACCCAAATTACAAACTTTACCAAAAAAAGAAAAACCCCAAGTTA[T/C]TAAGGCAAACAAAAACATCACCAAAGATTGGGTCCAAATGATTAATATCCTTGTATCCGA	Khan et al. (2012)	[T/C]	0.929	1				< 0.25
MdSNPui12080	tattgattgggagaacacttctcccaagcaggttgagatcccattcaaacctgctagagt[A/C]ctgcttcaggactttactggagtaccagctgtcgttgatctagcttgtatgcgtgatgcc	Khan et al. (2012)	[A/C]	0.896	1				< 0.25
MdSNPui12094	gatgacggtttggactcattaaattttcctgaagttcctaagcaatcactaggaccaagt[A/G]caaatccagcctcagcaccaatgatgcctcctcctttaccaacccatccacaccctgaaa	Khan et al. (2012)	[A/G]	0.985	1				< 0.25
MdSNPui12113	atgcggaacaaNgaaggagaaaNgaagcgtgcttttctNaccNtggaggagctgcggcct[T/C]tatctgatgattcaaatacttacaaatctatagggagaacgtttgtNttagagccNaagt	Khan et al. (2012)	[T/C]	0.85	1	0.999999	1	0.5	0.424411
MdSNPui12117	agtcccggaaagagactccacctcttccatcctctcgggtgcgttcatcagccagatctg[A/C]tgacagggcagctNNcaaggatgatgcattgaatgagttacgagcaaaacgtttgaagct	Khan et al. (2012)	[A/C]	0.616	1				< 0.25
MdSNPui12143	attgacattcgggttgaagNggattgcaggtttaaccacagacccactcggcgagaattc[A/G]ggttgagctgcctcgcaggctatcttcgcctgtccaagatgaagttggattgtggtgata	Khan et al. (2012)	[A/G]	0.614	1				< 0.25
MdSNPui12167	ttccctctttctctctcctctgccttcttctctgagcatggctgacgataaggaaatttc[A/T]gctcccgtcgtggacggtagcgatccgaccggtcacatcatatccacaaccattggaggc	Khan et al. (2012)	[A/T]	0.866	1				< 0.25
MdSNPui12184	cgcgacaccgcgctggaacttttacaggcacgtcNgattggcgaaaaagatggaggcttt[C/G]gagaagacagtgtccagatttcttcagggcccattacaggtccatatcttggccgacgtc	Khan et al. (2012)	[C/G]	0.99	1				< 0.25
MdSNPui12185	actcaaaNcctNagtNgagcagctcNtccccataatccaagaaatcaagtactccggcgt[T/C]gagctaccggccgaacggcagtNccagctcgaccgcatgtcggaagttctccagaacggc	Khan et al. (2012)	[T/C]	0.721	1				< 0.25
MdSNPui12232	ggtaattgataggagggatgatcctgtgaccccgttgctgaatcagtggacctatcaggc[A/C]atggttcaNgaattgattggtattcaagacaacaaagtcgacttaNNaaacattggaaaa	Khan et al. (2012)	[A/C]	0.721	1				< 0.25
MdSNPui12233	tgtttttttggcattaaaacgaagaccagttattcgatatcaaagaacatctgatattgc[A/T]aaaaggattgcgcaggaaacagcaaagctNatgtaccagcaggaaagNggactttttgat	Khan et al. (2012)	[A/T]	0.96	1				< 0.25
MdSNPui12243	attcttcacNaagaccaagttggaggccttgaagtctttgttgatgatcaatggcactcc[A/G]ttaNccctaatttaaatgcctttgtNgtcaacattggtgacaccttcatggcNctttcaa	Khan et al. (2012)	[A/G]	0.743	1	0.999999	0.991803	0.5	0.424359
MdSNPui12244	acttctgggactgagccttggagtNgacagagcttacttcaaggagtttttcgaagacaa[T/C]NattcgataatgaggcttaaNtactacccaccatgccagaNacctgagcagactttaggc	Khan et al. (2012)	[T/C]	0.574	0.5	0.999999	1	0.5	0.43955
MdSNPui12278	tagNgttgaattataagtttataattacNaggtatatacgttgcgctcgtagtatataat[A/C]aagtgaaaagctgctgggacttgtNtgtggtcggagagtttcaNaggNttgcttgattag	Khan et al. (2012)	[A/C]	0.982	1				< 0.25
MdSNPui12282	gatcgtggagtttaggaaagattggcctggNtatgttaatgccatgtcatttgagaaggc[T/G]tatgatgtagaccatcatggaaaaaaggactgggagattaacagtgaccaaaaatctgga	Khan et al. (2012)	[T/G]	0.972	1	0.270822	1	0.213115	0.579016
				0.401	0.5	-0.995813	0.237705	0	0.251948
